# Supplementary material for: Tumor microenvironment deconvolution identifies cell-type-independent aberrant DNA methylation and gene expression in prostate cancer
Source: Clin Epigenetics. 2024 Jan 3;16:5. doi: 10.1186/s13148-023-01609-3 (PMC10765773; doi:10.1186/s13148-023-01609-3)
Supplement: Supplementary file 2 — Additional file 2. Table S1 Top twenty most significant hypermethylated CpGs associated with prostate cancer. [file 13148_2023_1609_MOESM2_ESM.xlsx]

## Sheet: Sheet1
Top twenty most significant hypermethylated CpGs associated with prostate cancer.
CpG Name	Chromosome	Gene Name (HGNC)	Genomic Context	Relation to CpG Island	Enhancer	Promoter Associated	Q-Value
cg01185682	17	HLF	Body	S_Shore	No	No	9.72e-12
cg00368055	4	HS3ST1	5'UTR	N_Shore	No	No	2.65e-11
cg01451391	17	HLF	Body	S_Shore	No	No	3.46e-10
cg08952506	2	AOX1	TSS200	Island	No	No	1.28e-08
cg13056495	7	AKR1B1	Body	Island	No	Yes	1.3e-08
cg15798800	3	ALDH1L1	TSS200	S_Shore	No	No	1.3e-08
cg04380340	2	AOX1	TSS1500	N_Shore	No	No	1.5e-08
cg05415131	11	DTX4	Body	Island	No	No	1.53e-08
cg23818870	1	CCDC181	TSS200	Island	No	No	2.31e-08
cg13331550	1	SEMA6C	5'UTR	Island	No	Yes	2.92e-08
cg26573704	5	ADAMTS12	TSS200	Island	No	No	3.24e-08
cg05098590	10	ADD3	5'UTR	Island	No	No	4.82e-08
cg00800229	14	SALL2	1stExon	Open Sea	No	No	4.94e-08
cg16260298	7	CAV2	Body	Island	No	No	6.26e-08
cg06331595	7			Open Sea	No	No	6.26e-08
cg25214789	5	C5orf49	Body	Island	No	No	7.42e-08
cg18652367	5	SCGB3A1	Body	Island	No	No	7.42e-08
cg08498787	11			Island	No	No	8.38e-08
cg19423014	18	RNF152	1stExon	N_Shore	No	No	8.38e-08
cg16831085	10	ALOX5	Body	Island	No	Yes	1.53e-07
