# Supplementary material for: Tumor microenvironment deconvolution identifies cell-type-independent aberrant DNA methylation and gene expression in prostate cancer
Source: Clin Epigenetics. 2024 Jan 3;16:5. doi: 10.1186/s13148-023-01609-3 (PMC10765773; doi:10.1186/s13148-023-01609-3)
Supplement: Supplementary file 3 — Additional file 3. Table S2 Top twenty most significant hypomethylated CpGs associated with prostate cancer. [file 13148_2023_1609_MOESM3_ESM.xlsx]

## Sheet: Sheet1
Top twenty most significant hypomethylated CpGs associated with prostate cancer.
CpG Name	Chromosome	Gene Name (HGNC)	Genomic Context	Relation to CpG Island	Enhancer	Promoter Associated	Q-Value
cg18159533	12	GOLGA3	Body	Open Sea	No	No	0.00034
cg13756251	9	COL5A1	Body	Open Sea	No	No	0.000417
cg01601999	16	COQ7	Body	Open Sea	No	No	0.000442
cg04009324	10			Open Sea	No	No	0.000455
cg13486759	9			N_Shelf	No	No	0.000521
cg11236296	2	SH3BP4	Body	Open Sea	No	No	0.000724
cg14957163	17	PSMC3IP	TSS1500	S_Shore	No	No	0.000949
cg14179575	18	MC5R	1stExon	Island	No	No	0.001024
cg05257525	5	WDR41	Body	Open Sea	No	No	0.001232
cg19523922	2	CAB39	Body	Open Sea	No	No	0.001295
cg21293242	8	TDH	Body	N_Shore	No	No	0.001354
cg02008007	6			Open Sea	chr6:44628436-44628436	No	0.0014
cg15521014	8			Open Sea	No	No	0.001512
cg24388969	15	TCF12	Body	Open Sea	No	No	0.001929
cg03475293	6			N_Shore	No	No	0.002006
cg11558867	6	OPN5	Body	Open Sea	No	No	0.002133
cg16430365	16			N_Shore	No	No	0.002687
cg06746774	1	KIAA1522	Body	N_Shelf	No	No	0.00275
cg15533935	12	NUDT4P2	Body	S_Shelf	No	Yes	0.002977
cg22031964	11	CHRM1	Body	Open Sea	No	No	0.003059
