# Supplementary material for: Tumor microenvironment deconvolution identifies cell-type-independent aberrant DNA methylation and gene expression in prostate cancer
Source: Clin Epigenetics. 2024 Jan 3;16:5. doi: 10.1186/s13148-023-01609-3 (PMC10765773; doi:10.1186/s13148-023-01609-3)
Supplement: Supplementary file 4 — Additional file 4. Table S3 Top twenty hypermethylated genes containing the most differentially methylated CpGs. [file 13148_2023_1609_MOESM4_ESM.xlsx]

## Sheet: Sheet1
Top twenty hypermethylated genes containing the most differentially methylated CpGs
HGNC Symbol	Frequency	Number of Hypermethylated CpGs	Number of Hypomethylated CpGs
CCDC181	10	10	0
CPVL	9	9	0
GPR84-AS1	9	9	0
ALK	8	8	0
LINC01929	8	8	0
STAT4	8	8	0
TRAK2	8	8	0
ZNF710	8	8	0
MDC1	7	7	0
PLCH2	7	7	0
PPP1R9A	7	7	0
RARB	7	7	0
RNF130	7	7	0
ZKSCAN3	7	7	0
ARHGAP23	6	6	0
FAM32A	6	6	0
PIEZO1	6	6	0
SIGLEC6	6	6	0
SOX2-OT	6	6	0
TNIP1	6	6	0
