# Supplementary material for: Tumor microenvironment deconvolution identifies cell-type-independent aberrant DNA methylation and gene expression in prostate cancer
Source: Clin Epigenetics. 2024 Jan 3;16:5. doi: 10.1186/s13148-023-01609-3 (PMC10765773; doi:10.1186/s13148-023-01609-3)
Supplement: Supplementary file 5 — Additional file 5. Table S4 Top twenty hypomethylated genes containing the most differentially methylated CpGs. [file 13148_2023_1609_MOESM5_ESM.xlsx]

## Sheet: Sheet1
Top twenty hypomethylated genes containing the most differentially methylated CpGs
HGNC Symbol	Frequency	Number of Hypermethylated CpGs	Number of Hypomethylated CpGs
AGAP1	3	0	3
EHMT1	2	0	2
ELK4	2	0	2
FAM230D	2	0	2
HDAC4	2	0	2
KCNMA1	2	0	2
PXDN	2	0	2
RORA	2	0	2
AACSP1	1	0	1
ACAN	1	0	1
ADCK5	1	0	1
AGBL1	1	0	1
ALG14	1	0	1
AP1S3	1	0	1
AP2B1	1	0	1
ATL3	1	0	1
ATP9A	1	0	1
ATPAF1	1	0	1
AUTS2	1	0	1
CACNA1C	1	0	1
