# Supplementary material for: Tumor microenvironment deconvolution identifies cell-type-independent aberrant DNA methylation and gene expression in prostate cancer
Source: Clin Epigenetics. 2024 Jan 3;16:5. doi: 10.1186/s13148-023-01609-3 (PMC10765773; doi:10.1186/s13148-023-01609-3)
Supplement: Supplementary file 6 — Additional file 6. Table S5 Top twenty most significant GO terms. [file 13148_2023_1609_MOESM6_ESM.xlsx]

## Sheet: Sheet1
Top twenty most significant GO Terms
ONTOLOGY	TERM	N	DE	P.DE	FDR
BP	system development	4429	359	4.89e-12	1.12e-07
BP	multicellular organism development	4896	384	2.87e-11	3.29e-07
BP	regulation of cell differentiation	1623	155	5e-10	3.82e-06
BP	cellular developmental process	4298	333	6.75e-10	3.87e-06
BP	cell differentiation	4271	330	1.19e-09	5.44e-06
BP	negative regulation of cell differentiation	706	80	1.7e-09	6.52e-06
BP	sensory organ development	571	74	2.32e-09	7.13e-06
BP	multicellular organismal process	7555	491	2.49e-09	7.13e-06
BP	anatomical structure morphogenesis	2781	244	4.28e-09	1.09e-05
BP	regulation of multicellular organismal process	2891	229	5.54e-09	1.26e-05
BP	nervous system development	2483	226	6.02e-09	1.26e-05
BP	negative regulation of developmental process	989	98	8.08e-09	1.54e-05
BP	anatomical structure development	5898	424	9.44e-09	1.67e-05
BP	developmental process	6471	446	1.01e-07	0.000163
BP	sensory system development	396	54	1.11e-07	0.000163
BP	eye development	386	53	1.17e-07	0.000163
BP	sensory organ morphogenesis	272	42	1.21e-07	0.000163
BP	negative regulation of multicellular organismal process	1167	100	1.28e-07	0.000164
BP	visual system development	390	53	1.47e-07	0.000177
BP	animal organ development	3567	273	1.84e-07	0.000212
