# Supplementary material for: Tumor microenvironment deconvolution identifies cell-type-independent aberrant DNA methylation and gene expression in prostate cancer
Source: Clin Epigenetics. 2024 Jan 3;16:5. doi: 10.1186/s13148-023-01609-3 (PMC10765773; doi:10.1186/s13148-023-01609-3)
Supplement: Supplementary file 7 — Additional file 7. Table S6 Genes associated with prostate cancer whose absolute value of their log2 fold change is greater than one. [file 13148_2023_1609_MOESM7_ESM.xlsx]

## Sheet: Sheet1
Genes associated with prostate cancer whose absolute value of their log2 fold change is greater than one
Gene Name (HGNC)	Base Mean	Log2 Fold Change	Adjusted P-value
PCA3	1173.04	1.06	7.92e-05
LOC100093631	49.84	6.43	0.000206
SPINK1	15.38	2.99	0.00332
AMACR	1051.25	1.28	0.00524
OR51E2	1599.07	1.29	0.0111
PATE4	80.15	-1.65	0.0111
OR51A4	8.07	2.18	1.26e-05
OR51G2	6.54	1.65	3.75e-05
ACSM1	126.85	1.05	0.0458
LOC101927921	22.39	-1.83	0.0458
