# Supplementary material for: Tumor microenvironment deconvolution identifies cell-type-independent aberrant DNA methylation and gene expression in prostate cancer
Source: Clin Epigenetics. 2024 Jan 3;16:5. doi: 10.1186/s13148-023-01609-3 (PMC10765773; doi:10.1186/s13148-023-01609-3)
Supplement: Supplementary file 8 — Additional file 8. Table S7. Hypomethylated Promoter Motifs. [file 13148_2023_1609_MOESM8_ESM.xlsx]

## Sheet: Sheet1
motif	NumOfProbes	PercentageOfProbes	lowerOR	upperOR	OR	p.value	FDR	TF.family	TF.subfamily	TF.family.member	TF.subfamily.member
FOXA2_HUMAN.H11MO.0.A	55	0.192982	2.30477	4.25087	3.15371	1.03102e-11	6.62432e-10	Forkhead box (FOX) factors{3.3.1}	FOXA{3.3.1.1}	FOXA1;FOXA2;FOXA3;FOXB1;FOXB2;FOXC1;FOXC2;FOXD1;FOXD2;FOXD3;FOXD4;FOXD4L1;FOXD4L3;FOXD4L4;FOXD4L5;FOXD4L6;FOXE1;FOXE3;FOXF1;FOXF2;FOXG1;FOXH1;FOXI1;FOXI2;FOXI3;FOXJ1;FOXJ2;FOXJ3;FOXK1;FOXK2;FOXL1;FOXL2;FOXM1;FOXN1;FOXN2;FOXN3;FOXN4;FOXO1;FOXO3;FOXO4;FOXO6;FOXP1;FOXP2;FOXP3;FOXP4;FOXQ1;FOXR1;FOXR2;FOXS1	FOXA1;FOXA2;FOXA3
FOXA1_HUMAN.H11MO.0.A	55	0.192982	2.11434	3.90019	2.89361	2.01256e-10	9.12754e-09	Forkhead box (FOX) factors{3.3.1}	FOXA{3.3.1.1}	FOXA1;FOXA2;FOXA3;FOXB1;FOXB2;FOXC1;FOXC2;FOXD1;FOXD2;FOXD3;FOXD4;FOXD4L1;FOXD4L3;FOXD4L4;FOXD4L5;FOXD4L6;FOXE1;FOXE3;FOXF1;FOXF2;FOXG1;FOXH1;FOXI1;FOXI2;FOXI3;FOXJ1;FOXJ2;FOXJ3;FOXK1;FOXK2;FOXL1;FOXL2;FOXM1;FOXN1;FOXN2;FOXN3;FOXN4;FOXO1;FOXO3;FOXO4;FOXO6;FOXP1;FOXP2;FOXP3;FOXP4;FOXQ1;FOXR1;FOXR2;FOXS1	FOXA1;FOXA2;FOXA3
FOXA3_HUMAN.H11MO.0.B	46	0.161404	2.05675	3.97316	2.88639	4.15607e-09	1.18679e-07	Forkhead box (FOX) factors{3.3.1}	FOXA{3.3.1.1}	FOXA1;FOXA2;FOXA3;FOXB1;FOXB2;FOXC1;FOXC2;FOXD1;FOXD2;FOXD3;FOXD4;FOXD4L1;FOXD4L3;FOXD4L4;FOXD4L5;FOXD4L6;FOXE1;FOXE3;FOXF1;FOXF2;FOXG1;FOXH1;FOXI1;FOXI2;FOXI3;FOXJ1;FOXJ2;FOXJ3;FOXK1;FOXK2;FOXL1;FOXL2;FOXM1;FOXN1;FOXN2;FOXN3;FOXN4;FOXO1;FOXO3;FOXO4;FOXO6;FOXP1;FOXP2;FOXP3;FOXP4;FOXQ1;FOXR1;FOXR2;FOXS1	FOXA1;FOXA2;FOXA3
FOXM1_HUMAN.H11MO.0.A	53	0.185965	1.92191	3.57727	2.64307	8.0777e-09	2.04555e-07	Forkhead box (FOX) factors{3.3.1}	FOXM{3.3.1.13}	FOXA1;FOXA2;FOXA3;FOXB1;FOXB2;FOXC1;FOXC2;FOXD1;FOXD2;FOXD3;FOXD4;FOXD4L1;FOXD4L3;FOXD4L4;FOXD4L5;FOXD4L6;FOXE1;FOXE3;FOXF1;FOXF2;FOXG1;FOXH1;FOXI1;FOXI2;FOXI3;FOXJ1;FOXJ2;FOXJ3;FOXK1;FOXK2;FOXL1;FOXL2;FOXM1;FOXN1;FOXN2;FOXN3;FOXN4;FOXO1;FOXO3;FOXO4;FOXO6;FOXP1;FOXP2;FOXP3;FOXP4;FOXQ1;FOXR1;FOXR2;FOXS1	FOXM1
JUN_HUMAN.H11MO.0.A	46	0.161404	1.71985	3.32225	2.41353	6.18758e-07	8.83449e-06	Jun-related factors{1.1.1}	Jun factors{1.1.1.1}	ATF2;ATF7;BACH1;BACH2;CREB5;JUN;JUNB;JUND;NFE2;NFE2L1;NFE2L2;NFE2L3	JUNB;JUND;JUN
FOS_HUMAN.H11MO.0.A	45	0.157895	1.6488	3.20434	2.32171	2.31247e-06	2.92281e-05	Fos-related factors{1.1.2}	Fos factors{1.1.2.1}	ATF3;FOS;FOSB;FOSL1;FOSL2;JDP2	FOSB;FOSL1;FOSL2;FOS
FOSB_HUMAN.H11MO.0.A	44	0.154386	1.63063	3.18924	2.30385	3.42641e-06	4.12776e-05	Fos-related factors{1.1.2}	Fos factors{1.1.2.1}	ATF3;FOS;FOSB;FOSL1;FOSL2;JDP2	FOSB;FOSL1;FOSL2;FOS
FOSL2_HUMAN.H11MO.0.A	44	0.154386	1.62746	3.18304	2.29939	3.52581e-06	4.18216e-05	Fos-related factors{1.1.2}	Fos factors{1.1.2.1}	ATF3;FOS;FOSB;FOSL1;FOSL2;JDP2	FOSB;FOSL1;FOSL2;FOS
FOXC1_HUMAN.H11MO.0.C	37	0.129825	1.62444	3.34847	2.36246	1.24808e-05	0.000130036	Forkhead box (FOX) factors{3.3.1}	FOXC{3.3.1.3}	FOXA1;FOXA2;FOXA3;FOXB1;FOXB2;FOXC1;FOXC2;FOXD1;FOXD2;FOXD3;FOXD4;FOXD4L1;FOXD4L3;FOXD4L4;FOXD4L5;FOXD4L6;FOXE1;FOXE3;FOXF1;FOXF2;FOXG1;FOXH1;FOXI1;FOXI2;FOXI3;FOXJ1;FOXJ2;FOXJ3;FOXK1;FOXK2;FOXL1;FOXL2;FOXM1;FOXN1;FOXN2;FOXN3;FOXN4;FOXO1;FOXO3;FOXO4;FOXO6;FOXP1;FOXP2;FOXP3;FOXP4;FOXQ1;FOXR1;FOXR2;FOXS1	FOXC1;FOXC2
FOXD3_HUMAN.H11MO.0.D	50	0.175439	1.59164	3.00647	2.20645	2.82134e-06	3.4681e-05	Forkhead box (FOX) factors{3.3.1}	FOXD{3.3.1.4}	FOXA1;FOXA2;FOXA3;FOXB1;FOXB2;FOXC1;FOXC2;FOXD1;FOXD2;FOXD3;FOXD4;FOXD4L1;FOXD4L3;FOXD4L4;FOXD4L5;FOXD4L6;FOXE1;FOXE3;FOXF1;FOXF2;FOXG1;FOXH1;FOXI1;FOXI2;FOXI3;FOXJ1;FOXJ2;FOXJ3;FOXK1;FOXK2;FOXL1;FOXL2;FOXM1;FOXN1;FOXN2;FOXN3;FOXN4;FOXO1;FOXO3;FOXO4;FOXO6;FOXP1;FOXP2;FOXP3;FOXP4;FOXQ1;FOXR1;FOXR2;FOXS1	FOXD1;FOXD2;FOXD3
FOSL1_HUMAN.H11MO.0.A	44	0.154386	1.58519	3.10014	2.23978	7.91671e-06	8.59687e-05	Fos-related factors{1.1.2}	Fos factors{1.1.2.1}	ATF3;FOS;FOSB;FOSL1;FOSL2;JDP2	FOSB;FOSL1;FOSL2;FOS
FOXD1_HUMAN.H11MO.0.D	33	0.115789	1.58348	3.39085	2.35187	2.64967e-05	0.000252209	Forkhead box (FOX) factors{3.3.1}	FOXD{3.3.1.4}	FOXA1;FOXA2;FOXA3;FOXB1;FOXB2;FOXC1;FOXC2;FOXD1;FOXD2;FOXD3;FOXD4;FOXD4L1;FOXD4L3;FOXD4L4;FOXD4L5;FOXD4L6;FOXE1;FOXE3;FOXF1;FOXF2;FOXG1;FOXH1;FOXI1;FOXI2;FOXI3;FOXJ1;FOXJ2;FOXJ3;FOXK1;FOXK2;FOXL1;FOXL2;FOXM1;FOXN1;FOXN2;FOXN3;FOXN4;FOXO1;FOXO3;FOXO4;FOXO6;FOXP1;FOXP2;FOXP3;FOXP4;FOXQ1;FOXR1;FOXR2;FOXS1	FOXD1;FOXD2;FOXD3
HXC12_HUMAN.H11MO.0.D	34	0.119298	1.5745	3.33736	2.32533	3.72887e-05	0.000334803	HOX-related factors{3.1.1}	HOX9-13{3.1.1.8}	CDX1;CDX2;CDX4;EVX1;EVX2;GBX1;GBX2;GSX1;GSX2;HDX;HMBOX1;HNF1A;HNF1B;HOXA1;HOXA10;HOXA11;HOXA13;HOXA2;HOXA3;HOXA4;HOXA5;HOXA6;HOXA7;HOXA9;HOXB1;HOXB13;HOXB2;HOXB3;HOXB4;HOXB5;HOXB6;HOXB7;HOXB8;HOXB9;HOXC10;HOXC11;HOXC12;HOXC13;HOXC4;HOXC5;HOXC6;HOXC8;HOXC9;HOXD1;HOXD10;HOXD11;HOXD12;HOXD13;HOXD3;HOXD4;HOXD8;HOXD9;MEOX1;MEOX2;MNX1;PDX1;POU1F1;POU2F1;POU2F2;POU2F3;POU3F1;POU3F2;POU3F3;POU3F4;POU4F1;…	HOXA10;HOXA11;HOXA13;HOXA9;HOXB13;HOXC10;HOXC11;HOXC12;HOXC13;HOXC9;HOXD10;HOXD11;HOXD12;HOXD13;HOXD9
FOXC2_HUMAN.H11MO.0.D	37	0.129825	1.54759	3.18988	2.25048	2.32857e-05	0.000227256	Forkhead box (FOX) factors{3.3.1}	FOXC{3.3.1.3}	FOXA1;FOXA2;FOXA3;FOXB1;FOXB2;FOXC1;FOXC2;FOXD1;FOXD2;FOXD3;FOXD4;FOXD4L1;FOXD4L3;FOXD4L4;FOXD4L5;FOXD4L6;FOXE1;FOXE3;FOXF1;FOXF2;FOXG1;FOXH1;FOXI1;FOXI2;FOXI3;FOXJ1;FOXJ2;FOXJ3;FOXK1;FOXK2;FOXL1;FOXL2;FOXM1;FOXN1;FOXN2;FOXN3;FOXN4;FOXO1;FOXO3;FOXO4;FOXO6;FOXP1;FOXP2;FOXP3;FOXP4;FOXQ1;FOXR1;FOXR2;FOXS1	FOXC1;FOXC2
ANDR_HUMAN.H11MO.2.A	51	0.178947	1.54519	2.90405	2.1361	5.13533e-06	5.73817e-05	Steroid hormone receptors (NR3){2.1.1}	GR-like receptors (NR3C){2.1.1.1}	AR;ESR1;ESR2;ESRRA;ESRRB;ESRRG;NR3C1;NR3C2;PGR	AR;NR3C1;NR3C2;PGR
FOXO3_HUMAN.H11MO.0.B	39	0.136842	1.52768	3.09676	2.20139	2.54294e-05	0.000245076	Forkhead box (FOX) factors{3.3.1}	FOXO{3.3.1.15}	FOXA1;FOXA2;FOXA3;FOXB1;FOXB2;FOXC1;FOXC2;FOXD1;FOXD2;FOXD3;FOXD4;FOXD4L1;FOXD4L3;FOXD4L4;FOXD4L5;FOXD4L6;FOXE1;FOXE3;FOXF1;FOXF2;FOXG1;FOXH1;FOXI1;FOXI2;FOXI3;FOXJ1;FOXJ2;FOXJ3;FOXK1;FOXK2;FOXL1;FOXL2;FOXM1;FOXN1;FOXN2;FOXN3;FOXN4;FOXO1;FOXO3;FOXO4;FOXO6;FOXP1;FOXP2;FOXP3;FOXP4;FOXQ1;FOXR1;FOXR2;FOXS1	FOXO1;FOXO3;FOXO4;FOXO6
FOXO1_HUMAN.H11MO.0.A	54	0.189474	1.50531	2.78882	2.06476	7.86622e-06	8.59687e-05	Forkhead box (FOX) factors{3.3.1}	FOXO{3.3.1.15}	FOXA1;FOXA2;FOXA3;FOXB1;FOXB2;FOXC1;FOXC2;FOXD1;FOXD2;FOXD3;FOXD4;FOXD4L1;FOXD4L3;FOXD4L4;FOXD4L5;FOXD4L6;FOXE1;FOXE3;FOXF1;FOXF2;FOXG1;FOXH1;FOXI1;FOXI2;FOXI3;FOXJ1;FOXJ2;FOXJ3;FOXK1;FOXK2;FOXL1;FOXL2;FOXM1;FOXN1;FOXN2;FOXN3;FOXN4;FOXO1;FOXO3;FOXO4;FOXO6;FOXP1;FOXP2;FOXP3;FOXP4;FOXQ1;FOXR1;FOXR2;FOXS1	FOXO1;FOXO3;FOXO4;FOXO6
JUND_HUMAN.H11MO.0.A	45	0.157895	1.50507	2.92502	2.11912	1.82587e-05	0.000180481	Jun-related factors{1.1.1}	Jun factors{1.1.1.1}	ATF2;ATF7;BACH1;BACH2;CREB5;JUN;JUNB;JUND;NFE2;NFE2L1;NFE2L2;NFE2L3	JUNB;JUND;JUN
FOXP2_HUMAN.H11MO.0.C	37	0.129825	1.49384	3.07881	2.17229	5.07836e-05	0.000439935	Forkhead box (FOX) factors{3.3.1}	FOXP{3.3.1.16}	FOXA1;FOXA2;FOXA3;FOXB1;FOXB2;FOXC1;FOXC2;FOXD1;FOXD2;FOXD3;FOXD4;FOXD4L1;FOXD4L3;FOXD4L4;FOXD4L5;FOXD4L6;FOXE1;FOXE3;FOXF1;FOXF2;FOXG1;FOXH1;FOXI1;FOXI2;FOXI3;FOXJ1;FOXJ2;FOXJ3;FOXK1;FOXK2;FOXL1;FOXL2;FOXM1;FOXN1;FOXN2;FOXN3;FOXN4;FOXO1;FOXO3;FOXO4;FOXO6;FOXP1;FOXP2;FOXP3;FOXP4;FOXQ1;FOXR1;FOXR2;FOXS1	FOXP1;FOXP2;FOXP3
FOXD2_HUMAN.H11MO.0.D	41	0.14386	1.4905	2.97618	2.12995	3.3409e-05	0.000306647	Forkhead box (FOX) factors{3.3.1}	FOXD{3.3.1.4}	FOXA1;FOXA2;FOXA3;FOXB1;FOXB2;FOXC1;FOXC2;FOXD1;FOXD2;FOXD3;FOXD4;FOXD4L1;FOXD4L3;FOXD4L4;FOXD4L5;FOXD4L6;FOXE1;FOXE3;FOXF1;FOXF2;FOXG1;FOXH1;FOXI1;FOXI2;FOXI3;FOXJ1;FOXJ2;FOXJ3;FOXK1;FOXK2;FOXL1;FOXL2;FOXM1;FOXN1;FOXN2;FOXN3;FOXN4;FOXO1;FOXO3;FOXO4;FOXO6;FOXP1;FOXP2;FOXP3;FOXP4;FOXQ1;FOXR1;FOXR2;FOXS1	FOXD1;FOXD2;FOXD3
FOXB1_HUMAN.H11MO.0.D	36	0.126316	1.44554	3.00608	2.11247	0.000133648	0.00101022	Forkhead box (FOX) factors{3.3.1}	FOXB{3.3.1.2}	FOXA1;FOXA2;FOXA3;FOXB1;FOXB2;FOXC1;FOXC2;FOXD1;FOXD2;FOXD3;FOXD4;FOXD4L1;FOXD4L3;FOXD4L4;FOXD4L5;FOXD4L6;FOXE1;FOXE3;FOXF1;FOXF2;FOXG1;FOXH1;FOXI1;FOXI2;FOXI3;FOXJ1;FOXJ2;FOXJ3;FOXK1;FOXK2;FOXL1;FOXL2;FOXM1;FOXN1;FOXN2;FOXN3;FOXN4;FOXO1;FOXO3;FOXO4;FOXO6;FOXP1;FOXP2;FOXP3;FOXP4;FOXQ1;FOXR1;FOXR2;FOXS1	FOXB1
FOXO4_HUMAN.H11MO.0.C	37	0.129825	1.44105	2.96999	2.09562	0.000109728	0.000854551	Forkhead box (FOX) factors{3.3.1}	FOXO{3.3.1.15}	FOXA1;FOXA2;FOXA3;FOXB1;FOXB2;FOXC1;FOXC2;FOXD1;FOXD2;FOXD3;FOXD4;FOXD4L1;FOXD4L3;FOXD4L4;FOXD4L5;FOXD4L6;FOXE1;FOXE3;FOXF1;FOXF2;FOXG1;FOXH1;FOXI1;FOXI2;FOXI3;FOXJ1;FOXJ2;FOXJ3;FOXK1;FOXK2;FOXL1;FOXL2;FOXM1;FOXN1;FOXN2;FOXN3;FOXN4;FOXO1;FOXO3;FOXO4;FOXO6;FOXP1;FOXP2;FOXP3;FOXP4;FOXQ1;FOXR1;FOXR2;FOXS1	FOXO1;FOXO3;FOXO4;FOXO6
HXB13_HUMAN.H11MO.0.A	27	0.0947368	1.41166	3.25525	2.18459	0.00050007	0.00333004	HOX-related factors{3.1.1}	HOX9-13{3.1.1.8}	CDX1;CDX2;CDX4;EVX1;EVX2;GBX1;GBX2;GSX1;GSX2;HDX;HMBOX1;HNF1A;HNF1B;HOXA1;HOXA10;HOXA11;HOXA13;HOXA2;HOXA3;HOXA4;HOXA5;HOXA6;HOXA7;HOXA9;HOXB1;HOXB13;HOXB2;HOXB3;HOXB4;HOXB5;HOXB6;HOXB7;HOXB8;HOXB9;HOXC10;HOXC11;HOXC12;HOXC13;HOXC4;HOXC5;HOXC6;HOXC8;HOXC9;HOXD1;HOXD10;HOXD11;HOXD12;HOXD13;HOXD3;HOXD4;HOXD8;HOXD9;MEOX1;MEOX2;MNX1;PDX1;POU1F1;POU2F1;POU2F2;POU2F3;POU3F1;POU3F2;POU3F3;POU3F4;POU4F1;…	HOXA10;HOXA11;HOXA13;HOXA9;HOXB13;HOXC10;HOXC11;HOXC12;HOXC13;HOXC9;HOXD10;HOXD11;HOXD12;HOXD13;HOXD9
SRY_HUMAN.H11MO.0.B	44	0.154386	1.40023	2.7382	1.97834	0.000104401	0.000821358	SOX-related factors{4.1.1}	Group A{4.1.1.1}	BBX;CIC;HBP1;SOX1;SOX10;SOX11;SOX12;SOX13;SOX14;SOX15;SOX17;SOX18;SOX2;SOX21;SOX3;SOX30;SOX4;SOX5;SOX6;SOX7;SOX8;SOX9;SRY	SRY
ANDR_HUMAN.H11MO.0.A	53	0.185965	1.39004	2.58681	1.91154	6.94665e-05	0.000582159	Steroid hormone receptors (NR3){2.1.1}	GR-like receptors (NR3C){2.1.1.1}	AR;ESR1;ESR2;ESRRA;ESRRB;ESRRG;NR3C1;NR3C2;PGR	AR;NR3C1;NR3C2;PGR
ZFHX3_HUMAN.H11MO.0.D	28	0.0982456	1.38863	3.15718	2.13226	0.000460376	0.00314115	HD-ZF factors{3.1.8}	ZFHX{3.1.8.4}	ADNP;ADNP2;HOMEZ;NANOGNB;TSHZ1;TSHZ2;TSHZ3;ZEB1;ZEB2;ZFHX2;ZFHX3;ZFHX4;ZHX1;ZHX2;ZHX3	ZFHX3
IRF2_HUMAN.H11MO.0.A	67	0.235088	1.38782	2.44977	1.85414	2.7637e-05	0.000259855	Interferon-regulatory factors{3.5.3}	IRF-2{3.5.3.0.2}	IRF1;IRF2;IRF3;IRF4;IRF5;IRF6;IRF7;IRF8;IRF9	IRF2
PRGR_HUMAN.H11MO.0.A	38	0.133333	1.38371	2.82785	2.00285	0.000199107	0.00146202	Steroid hormone receptors (NR3){2.1.1}	GR-like receptors (NR3C){2.1.1.1}	AR;ESR1;ESR2;ESRRA;ESRRB;ESRRG;NR3C1;NR3C2;PGR	AR;NR3C1;NR3C2;PGR
DMRT1_HUMAN.H11MO.0.D	29	0.101754	1.38193	3.10037	2.10618	0.000605161	0.00392083	DMRT{2.5.1}	DMRT1{2.5.1.0.1}	DMRT1;DMRT2;DMRT3;DMRTA1;DMRTA2;DMRTB1;DMRTC2	DMRT1
HXC11_HUMAN.H11MO.0.D	28	0.0982456	1.38089	3.13968	2.1203	0.000487805	0.0032991	HOX-related factors{3.1.1}	HOX9-13{3.1.1.8}	CDX1;CDX2;CDX4;EVX1;EVX2;GBX1;GBX2;GSX1;GSX2;HDX;HMBOX1;HNF1A;HNF1B;HOXA1;HOXA10;HOXA11;HOXA13;HOXA2;HOXA3;HOXA4;HOXA5;HOXA6;HOXA7;HOXA9;HOXB1;HOXB13;HOXB2;HOXB3;HOXB4;HOXB5;HOXB6;HOXB7;HOXB8;HOXB9;HOXC10;HOXC11;HOXC12;HOXC13;HOXC4;HOXC5;HOXC6;HOXC8;HOXC9;HOXD1;HOXD10;HOXD11;HOXD12;HOXD13;HOXD3;HOXD4;HOXD8;HOXD9;MEOX1;MEOX2;MNX1;PDX1;POU1F1;POU2F1;POU2F2;POU2F3;POU3F1;POU3F2;POU3F3;POU3F4;POU4F1;…	HOXA10;HOXA11;HOXA13;HOXA9;HOXB13;HOXC10;HOXC11;HOXC12;HOXC13;HOXC9;HOXD10;HOXD11;HOXD12;HOXD13;HOXD9
JUNB_HUMAN.H11MO.0.A	41	0.14386	1.36728	2.72975	1.95384	0.000243041	0.00175126	Jun-related factors{1.1.1}	Jun factors{1.1.1.1}	ATF2;ATF7;BACH1;BACH2;CREB5;JUN;JUNB;JUND;NFE2;NFE2L1;NFE2L2;NFE2L3	JUNB;JUND;JUN
CPEB1_HUMAN.H11MO.0.D	72	0.252632	1.36085	2.36851	1.8042	4.13991e-05	0.000366881			CPEB1	CPEB1
IRF1_HUMAN.H11MO.0.A	73	0.25614	1.34035	2.3268	1.77453	5.30192e-05	0.000452616	Interferon-regulatory factors{3.5.3}	IRF-1{3.5.3.0.1}	IRF1;IRF2;IRF3;IRF4;IRF5;IRF6;IRF7;IRF8;IRF9	IRF1
FOXK1_HUMAN.H11MO.0.A	43	0.150877	1.31211	2.583	1.86051	0.000459015	0.00314115	Forkhead box (FOX) factors{3.3.1}	FOXK{3.3.1.11}	FOXA1;FOXA2;FOXA3;FOXB1;FOXB2;FOXC1;FOXC2;FOXD1;FOXD2;FOXD3;FOXD4;FOXD4L1;FOXD4L3;FOXD4L4;FOXD4L5;FOXD4L6;FOXE1;FOXE3;FOXF1;FOXF2;FOXG1;FOXH1;FOXI1;FOXI2;FOXI3;FOXJ1;FOXJ2;FOXJ3;FOXK1;FOXK2;FOXL1;FOXL2;FOXM1;FOXN1;FOXN2;FOXN3;FOXN4;FOXO1;FOXO3;FOXO4;FOXO6;FOXP1;FOXP2;FOXP3;FOXP4;FOXQ1;FOXR1;FOXR2;FOXS1	FOXK1
FOXF2_HUMAN.H11MO.0.D	38	0.133333	1.31187	2.6808	1.89891	0.000632409	0.00402965	Forkhead box (FOX) factors{3.3.1}	FOXF{3.3.1.6}	FOXA1;FOXA2;FOXA3;FOXB1;FOXB2;FOXC1;FOXC2;FOXD1;FOXD2;FOXD3;FOXD4;FOXD4L1;FOXD4L3;FOXD4L4;FOXD4L5;FOXD4L6;FOXE1;FOXE3;FOXF1;FOXF2;FOXG1;FOXH1;FOXI1;FOXI2;FOXI3;FOXJ1;FOXJ2;FOXJ3;FOXK1;FOXK2;FOXL1;FOXL2;FOXM1;FOXN1;FOXN2;FOXN3;FOXN4;FOXO1;FOXO3;FOXO4;FOXO6;FOXP1;FOXP2;FOXP3;FOXP4;FOXQ1;FOXR1;FOXR2;FOXS1	FOXF1;FOXF2
OLIG3_HUMAN.H11MO.0.D	21	0.0736842	1.30123	3.33915	2.1384	0.00202105	0.0112915	Tal-related factors{1.2.3}	Neurogenin / Atonal-like factors{1.2.3.4}	ATOH1;ATOH7;ATOH8;BHLHA15;BHLHA9;BHLHE22;BHLHE23;FERD3L;FIGLA;HAND1;HAND2;LYL1;MESP1;MESP2;MSC;MSGN1;NEUROD1;NEUROD2;NEUROD4;NEUROD6;NEUROG1;NEUROG2;NEUROG3;NHLH1;NHLH2;OLIG1;OLIG2;OLIG3;PTF1A;SCX;TAL1;TAL2;TCF15;TCF21;TCF23;TWIST1;TWIST2	ATOH1;BHLHA15;BHLHE22;BHLHE23;NEUROD1;NEUROD2;NEUROG2;OLIG1;OLIG2;OLIG3
GCR_HUMAN.H11MO.1.A	45	0.157895	1.28998	2.50679	1.81625	0.000501017	0.00333004	Steroid hormone receptors (NR3){2.1.1}	GR-like receptors (NR3C){2.1.1.1}	AR;ESR1;ESR2;ESRRA;ESRRB;ESRRG;NR3C1;NR3C2;PGR	AR;NR3C1;NR3C2;PGR
SCRT2_HUMAN.H11MO.0.D	34	0.119298	1.28559	2.72483	1.8986	0.0011536	0.00685838	More than 3 adjacent zinc finger factors{2.3.3}	Snail-like factors{2.3.3.2}	BCL6;BCL6B;CTCF;CTCFL;FEZF1;FEZF2;GFI1;GFI1B;GLI1;GLI2;GLI3;GLI4;GLIS1;GLIS2;GLIS3;HKR1;MTF1;MYNN;MZF1;OSR2;OVOL1;OVOL2;PLAG1;PLAGL1;PLAGL2;PRDM1;PRDM14;PRDM6;SCRT1;SCRT2;SNAI1;SNAI2;SNAI3;WT1;YY1;YY2;ZBTB12;ZBTB14;ZBTB18;ZBTB20;ZBTB26;ZBTB42;ZBTB45;ZBTB47;ZBTB48;ZBTB49;ZBTB6;ZBTB7A;ZBTB7B;ZBTB7C;ZFP14;ZFP2;ZFP28;ZFP30;ZFP37;ZFP42;ZFP64;ZFP69;ZFP69B;ZFP82;ZFP91;ZFX;ZIC1;ZIC2;ZIC3;ZIC4;ZIC5;ZIK1;Z…	SCRT1;SCRT2;SNAI1;SNAI2
FOXJ2_HUMAN.H11MO.0.C	46	0.161404	1.28003	2.47212	1.79622	0.000593678	0.00387903	Forkhead box (FOX) factors{3.3.1}	FOXJ{3.3.1.10}	FOXA1;FOXA2;FOXA3;FOXB1;FOXB2;FOXC1;FOXC2;FOXD1;FOXD2;FOXD3;FOXD4;FOXD4L1;FOXD4L3;FOXD4L4;FOXD4L5;FOXD4L6;FOXE1;FOXE3;FOXF1;FOXF2;FOXG1;FOXH1;FOXI1;FOXI2;FOXI3;FOXJ1;FOXJ2;FOXJ3;FOXK1;FOXK2;FOXL1;FOXL2;FOXM1;FOXN1;FOXN2;FOXN3;FOXN4;FOXO1;FOXO3;FOXO4;FOXO6;FOXP1;FOXP2;FOXP3;FOXP4;FOXQ1;FOXR1;FOXR2;FOXS1	FOXJ2;FOXJ3
MSX1_HUMAN.H11MO.0.D	24	0.0842105	1.26487	3.06025	2.01084	0.00215933	0.0119701	NK-related factors{3.1.2}	MSX{3.1.2.11}	BARHL1;BARHL2;BARX1;BARX2;BSX;DBX1;DBX2;DLX1;DLX2;DLX3;DLX4;DLX5;DLX6;EMX1;EMX2;EN1;EN2;HHEX;HLX;HMX1;HMX2;HMX3;LBX1;LBX2;MSX1;MSX2;NANOG;NKX1-1;NKX1-2;NKX2-1;NKX2-2;NKX2-3;NKX2-4;NKX2-5;NKX2-6;NKX2-8;NKX3-1;NKX3-2;NKX6-1;NKX6-2;NKX6-3;NOTO;TLX1;TLX2;TLX3;VAX1;VAX2;VENTX	MSX1;MSX2
DBP_HUMAN.H11MO.0.B	24	0.0842105	1.26398	3.05809	2.00943	0.00217356	0.0119701	C/EBP-related{1.1.8}	PAR factors{1.1.8.2}	CEBPA;CEBPB;CEBPD;CEBPE;CEBPG;DBP;DDIT3;HLF;NFIL3;TEF	DBP;HLF;NFIL3;TEF
OTX1_HUMAN.H11MO.0.D	26	0.0912281	1.25658	2.94123	1.96103	0.0022013	0.0120369	Paired-related HD factors{3.1.3}	OTX{3.1.3.17}	ALX1;ALX3;ALX4;ARGFX;ARX;CRX;DMBX1;DPRX;DRGX;DUX4;DUXA;ESX1;GSC;GSC2;HESX1;ISX;LEUTX;MIXL1;NOBOX;OTP;OTX1;OTX2;PHOX2A;PHOX2B;PITX1;PITX2;PITX3;PROP1;PRRX1;PRRX2;RAX;RAX2;RHOXF1;RHOXF2;SEBOX;SHOX;SHOX2;TPRX1;UNCX;VSX1;VSX2	CRX;OTX1;OTX2
FOXJ3_HUMAN.H11MO.1.B	55	0.192982	1.24836	2.30223	1.70812	0.000763456	0.00478556	Forkhead box (FOX) factors{3.3.1}	FOXJ{3.3.1.10}	FOXA1;FOXA2;FOXA3;FOXB1;FOXB2;FOXC1;FOXC2;FOXD1;FOXD2;FOXD3;FOXD4;FOXD4L1;FOXD4L3;FOXD4L4;FOXD4L5;FOXD4L6;FOXE1;FOXE3;FOXF1;FOXF2;FOXG1;FOXH1;FOXI1;FOXI2;FOXI3;FOXJ1;FOXJ2;FOXJ3;FOXK1;FOXK2;FOXL1;FOXL2;FOXM1;FOXN1;FOXN2;FOXN3;FOXN4;FOXO1;FOXO3;FOXO4;FOXO6;FOXP1;FOXP2;FOXP3;FOXP4;FOXQ1;FOXR1;FOXR2;FOXS1	FOXJ2;FOXJ3
HSF1_HUMAN.H11MO.0.A	40	0.140351	1.23839	2.49078	1.7768	0.00177636	0.0100704	HSF factors{3.4.1}	HSF1 (HSTF1){3.4.1.0.1}	HSF1;HSF2;HSF4;HSF5;HSFX1;HSFY1;HSFY1; HSFY2	HSF1
TWST1_HUMAN.H11MO.0.A	28	0.0982456	1.23307	2.80339	1.89332	0.00248722	0.013317	Tal-related factors{1.2.3}	Twist-like factors{1.2.3.2}	ATOH1;ATOH7;ATOH8;BHLHA15;BHLHA9;BHLHE22;BHLHE23;FERD3L;FIGLA;HAND1;HAND2;LYL1;MESP1;MESP2;MSC;MSGN1;NEUROD1;NEUROD2;NEUROD4;NEUROD6;NEUROG1;NEUROG2;NEUROG3;NHLH1;NHLH2;OLIG1;OLIG2;OLIG3;PTF1A;SCX;TAL1;TAL2;TCF15;TCF21;TCF23;TWIST1;TWIST2	FIGLA;HAND1;PTF1A;TWIST1
NF2L2_HUMAN.H11MO.0.A	35	0.122807	1.23253	2.58679	1.81039	0.00182687	0.0102812	Jun-related factors{1.1.1}	NF-E2-like factors{1.1.1.2}	ATF2;ATF7;BACH1;BACH2;CREB5;JUN;JUNB;JUND;NFE2;NFE2L1;NFE2L2;NFE2L3	BACH1;BACH2;NFE2L1;NFE2L2;NFE2
STAT2_HUMAN.H11MO.0.A	71	0.249123	1.23123	2.14856	1.6347	0.000619887	0.00398278	STAT factors{6.2.1}	STAT2{6.2.1.0.2}	STAT1;STAT2;STAT3;STAT4;STAT5A;STAT5B;STAT6	STAT2
CEBPA_HUMAN.H11MO.0.A	23	0.0807018	1.22965	3.02966	1.97497	0.00455927	0.0218335	C/EBP-related{1.1.8}	C/EBP{1.1.8.1}	CEBPA;CEBPB;CEBPD;CEBPE;CEBPG;DBP;DDIT3;HLF;NFIL3;TEF	CEBPA;CEBPB;CEBPD;CEBPE;CEBPG;DDIT3
HNF1B_HUMAN.H11MO.0.A	26	0.0912281	1.22953	2.87797	1.91883	0.00365813	0.0185554	POU domain factors{3.1.10}	HNF1-like factors{3.1.10.7}	CDX1;CDX2;CDX4;EVX1;EVX2;GBX1;GBX2;GSX1;GSX2;HDX;HMBOX1;HNF1A;HNF1B;HOXA1;HOXA10;HOXA11;HOXA13;HOXA2;HOXA3;HOXA4;HOXA5;HOXA6;HOXA7;HOXA9;HOXB1;HOXB13;HOXB2;HOXB3;HOXB4;HOXB5;HOXB6;HOXB7;HOXB8;HOXB9;HOXC10;HOXC11;HOXC12;HOXC13;HOXC4;HOXC5;HOXC6;HOXC8;HOXC9;HOXD1;HOXD10;HOXD11;HOXD12;HOXD13;HOXD3;HOXD4;HOXD8;HOXD9;MEOX1;MEOX2;MNX1;PDX1;POU1F1;POU2F1;POU2F2;POU2F3;POU3F1;POU3F2;POU3F3;POU3F4;POU4F1;…	HMBOX1;HNF1A;HNF1B
FIGLA_HUMAN.H11MO.0.D	53	0.185965	1.22797	2.28526	1.68855	0.00126229	0.00742919	Tal-related factors{1.2.3}	Twist-like factors{1.2.3.2}	ATOH1;ATOH7;ATOH8;BHLHA15;BHLHA9;BHLHE22;BHLHE23;FERD3L;FIGLA;HAND1;HAND2;LYL1;MESP1;MESP2;MSC;MSGN1;NEUROD1;NEUROD2;NEUROD4;NEUROD6;NEUROG1;NEUROG2;NEUROG3;NHLH1;NHLH2;OLIG1;OLIG2;OLIG3;PTF1A;SCX;TAL1;TAL2;TCF15;TCF21;TCF23;TWIST1;TWIST2	FIGLA;HAND1;PTF1A;TWIST1
CEBPD_HUMAN.H11MO.0.C	26	0.0912281	1.22527	2.86799	1.91218	0.00371833	0.0187374	C/EBP-related{1.1.8}	C/EBP{1.1.8.1}	CEBPA;CEBPB;CEBPD;CEBPE;CEBPG;DBP;DDIT3;HLF;NFIL3;TEF	CEBPA;CEBPB;CEBPD;CEBPE;CEBPG;DDIT3
BPTF_HUMAN.H11MO.0.D	54	0.189474	1.21605	2.25276	1.66799	0.00146963	0.00845588			BPTF	BPTF
ONEC3_HUMAN.H11MO.0.D	26	0.0912281	1.21576	2.8457	1.89735	0.00387493	0.0191511	HD-CUT factors{3.1.9}	ONECUT{3.1.9.1}	CUX1;CUX2;ONECUT1;ONECUT2;ONECUT3;SATB1;SATB2	ONECUT1;ONECUT2;ONECUT3
HOMEZ_HUMAN.H11MO.0.D	29	0.101754	1.20553	2.70443	1.8372	0.00333786	0.017043	HD-ZF factors{3.1.8}	ZHX{3.1.8.5}	ADNP;ADNP2;HOMEZ;NANOGNB;TSHZ1;TSHZ2;TSHZ3;ZEB1;ZEB2;ZFHX2;ZFHX3;ZFHX4;ZHX1;ZHX2;ZHX3	HOMEZ
FOXO6_HUMAN.H11MO.0.D	30	0.105263	1.2049	2.66917	1.82345	0.00384879	0.0191446	Forkhead box (FOX) factors{3.3.1}	FOXO{3.3.1.15}	FOXA1;FOXA2;FOXA3;FOXB1;FOXB2;FOXC1;FOXC2;FOXD1;FOXD2;FOXD3;FOXD4;FOXD4L1;FOXD4L3;FOXD4L4;FOXD4L5;FOXD4L6;FOXE1;FOXE3;FOXF1;FOXF2;FOXG1;FOXH1;FOXI1;FOXI2;FOXI3;FOXJ1;FOXJ2;FOXJ3;FOXK1;FOXK2;FOXL1;FOXL2;FOXM1;FOXN1;FOXN2;FOXN3;FOXN4;FOXO1;FOXO3;FOXO4;FOXO6;FOXP1;FOXP2;FOXP3;FOXP4;FOXQ1;FOXR1;FOXR2;FOXS1	FOXO1;FOXO3;FOXO4;FOXO6
FOXF1_HUMAN.H11MO.0.D	42	0.147368	1.19372	2.36625	1.69905	0.00277678	0.0144655	Forkhead box (FOX) factors{3.3.1}	FOXF{3.3.1.6}	FOXA1;FOXA2;FOXA3;FOXB1;FOXB2;FOXC1;FOXC2;FOXD1;FOXD2;FOXD3;FOXD4;FOXD4L1;FOXD4L3;FOXD4L4;FOXD4L5;FOXD4L6;FOXE1;FOXE3;FOXF1;FOXF2;FOXG1;FOXH1;FOXI1;FOXI2;FOXI3;FOXJ1;FOXJ2;FOXJ3;FOXK1;FOXK2;FOXL1;FOXL2;FOXM1;FOXN1;FOXN2;FOXN3;FOXN4;FOXO1;FOXO3;FOXO4;FOXO6;FOXP1;FOXP2;FOXP3;FOXP4;FOXQ1;FOXR1;FOXR2;FOXS1	FOXF1;FOXF2
NR2E3_HUMAN.H11MO.0.C	27	0.0947368	1.18991	2.74367	1.84133	0.00519971	0.0235822	RXR-related receptors (NR2){2.1.3}	Tailless-like receptors (NR2E){2.1.3.3}	HNF4A;HNF4G;NR2C1;NR2C2;NR2E1;NR2E3;NR2F1;NR2F2;NR2F6;RXRA;RXRB;RXRG	NR2E1;NR2E3
STAT1_HUMAN.H11MO.1.A	75	0.263158	1.18878	2.05331	1.56956	0.00128912	0.00752963	STAT factors{6.2.1}	STAT1{6.2.1.0.1}	STAT1;STAT2;STAT3;STAT4;STAT5A;STAT5B;STAT6	STAT1
FUBP1_HUMAN.H11MO.0.D	48	0.168421	1.17494	2.24316	1.63833	0.00312843	0.0161881			FUBP1	FUBP1
FOXL1_HUMAN.H11MO.0.D	55	0.192982	1.1671	2.15229	1.59694	0.00266478	0.0140722	Forkhead box (FOX) factors{3.3.1}	FOXL{3.3.1.12}	FOXA1;FOXA2;FOXA3;FOXB1;FOXB2;FOXC1;FOXC2;FOXD1;FOXD2;FOXD3;FOXD4;FOXD4L1;FOXD4L3;FOXD4L4;FOXD4L5;FOXD4L6;FOXE1;FOXE3;FOXF1;FOXF2;FOXG1;FOXH1;FOXI1;FOXI2;FOXI3;FOXJ1;FOXJ2;FOXJ3;FOXK1;FOXK2;FOXL1;FOXL2;FOXM1;FOXN1;FOXN2;FOXN3;FOXN4;FOXO1;FOXO3;FOXO4;FOXO6;FOXP1;FOXP2;FOXP3;FOXP4;FOXQ1;FOXR1;FOXR2;FOXS1	FOXL1
NR4A2_HUMAN.H11MO.0.C	34	0.119298	1.16558	2.47023	1.72125	0.00578039	0.0259109	NGFI-B-related receptors (NR4){2.1.4}	NURR1 (NR4A2){2.1.4.0.2}	NR4A1;NR4A2;NR4A3	NR4A2
AIRE_HUMAN.H11MO.0.C	19	0.0666667	1.16472	3.13316	1.96612	0.00864568	0.0360315	AIRE{5.3.1}	AIRE{5.3.1.0.1}	AIRE	AIRE
ZN264_HUMAN.H11MO.0.C	24	0.0842105	1.1618	2.81083	1.84689	0.00729018	0.0308831	More than 3 adjacent zinc finger factors{2.3.3}	ZNF460-like factors{2.3.3.54}	BCL6;BCL6B;CTCF;CTCFL;FEZF1;FEZF2;GFI1;GFI1B;GLI1;GLI2;GLI3;GLI4;GLIS1;GLIS2;GLIS3;HKR1;MTF1;MYNN;MZF1;OSR2;OVOL1;OVOL2;PLAG1;PLAGL1;PLAGL2;PRDM1;PRDM14;PRDM6;SCRT1;SCRT2;SNAI1;SNAI2;SNAI3;WT1;YY1;YY2;ZBTB12;ZBTB14;ZBTB18;ZBTB20;ZBTB26;ZBTB42;ZBTB45;ZBTB47;ZBTB48;ZBTB49;ZBTB6;ZBTB7A;ZBTB7B;ZBTB7C;ZFP14;ZFP2;ZFP28;ZFP30;ZFP37;ZFP42;ZFP64;ZFP69;ZFP69B;ZFP82;ZFP91;ZFX;ZIC1;ZIC2;ZIC3;ZIC4;ZIC5;ZIK1;Z…	ZNF264
EVI1_HUMAN.H11MO.0.B	26	0.0912281	1.1614	2.7185	1.81246	0.00713627	0.030567	Factors with multiple dispersed zinc fingers{2.3.4}	Evi-1-like factors{2.3.4.14}	BCL11A;BCL11B;BNC1;BNC2;E4F1;HIC1;HIC2;HINFP;HIVEP1;HIVEP2;HIVEP3;IKZF1;IKZF2;IKZF3;IKZF4;IKZF5;INSM1;INSM2;MAZ;MECOM;PATZ1;PRDM16;PRDM4;REST;RLF;RREB1;SALL1;SALL2;SALL3;SALL4;VEZF1;ZBTB1;ZBTB17;ZBTB2;ZBTB25;ZBTB4;ZFAT;ZNF134;ZNF211;ZNF217;ZNF219;ZNF248;ZNF256;ZNF292;ZNF296;ZNF319;ZNF334;ZNF335;ZNF341;ZNF37A;ZNF382;ZNF417;ZNF418;ZNF423;ZNF467;ZNF510;ZNF512;ZNF512B;ZNF516;ZNF518A;ZNF518B;ZNF521;ZN…	MECOM
MESP1_HUMAN.H11MO.0.D	81	0.284211	1.15185	1.96325	1.50975	0.00265523	0.0140722	Tal-related factors{1.2.3}	Mesp-like factors{1.2.3.3}	ATOH1;ATOH7;ATOH8;BHLHA15;BHLHA9;BHLHE22;BHLHE23;FERD3L;FIGLA;HAND1;HAND2;LYL1;MESP1;MESP2;MSC;MSGN1;NEUROD1;NEUROD2;NEUROD4;NEUROD6;NEUROG1;NEUROG2;NEUROG3;NHLH1;NHLH2;OLIG1;OLIG2;OLIG3;PTF1A;SCX;TAL1;TAL2;TCF15;TCF21;TCF23;TWIST1;TWIST2	MESP1
FOXP1_HUMAN.H11MO.0.A	40	0.140351	1.15052	2.31397	1.65077	0.00495813	0.0228985	Forkhead box (FOX) factors{3.3.1}	FOXP{3.3.1.16}	FOXA1;FOXA2;FOXA3;FOXB1;FOXB2;FOXC1;FOXC2;FOXD1;FOXD2;FOXD3;FOXD4;FOXD4L1;FOXD4L3;FOXD4L4;FOXD4L5;FOXD4L6;FOXE1;FOXE3;FOXF1;FOXF2;FOXG1;FOXH1;FOXI1;FOXI2;FOXI3;FOXJ1;FOXJ2;FOXJ3;FOXK1;FOXK2;FOXL1;FOXL2;FOXM1;FOXN1;FOXN2;FOXN3;FOXN4;FOXO1;FOXO3;FOXO4;FOXO6;FOXP1;FOXP2;FOXP3;FOXP4;FOXQ1;FOXR1;FOXR2;FOXS1	FOXP1;FOXP2;FOXP3
SCRT1_HUMAN.H11MO.0.D	31	0.108772	1.15008	2.51756	1.72902	0.0058617	0.0261097	More than 3 adjacent zinc finger factors{2.3.3}	Snail-like factors{2.3.3.2}	BCL6;BCL6B;CTCF;CTCFL;FEZF1;FEZF2;GFI1;GFI1B;GLI1;GLI2;GLI3;GLI4;GLIS1;GLIS2;GLIS3;HKR1;MTF1;MYNN;MZF1;OSR2;OVOL1;OVOL2;PLAG1;PLAGL1;PLAGL2;PRDM1;PRDM14;PRDM6;SCRT1;SCRT2;SNAI1;SNAI2;SNAI3;WT1;YY1;YY2;ZBTB12;ZBTB14;ZBTB18;ZBTB20;ZBTB26;ZBTB42;ZBTB45;ZBTB47;ZBTB48;ZBTB49;ZBTB6;ZBTB7A;ZBTB7B;ZBTB7C;ZFP14;ZFP2;ZFP28;ZFP30;ZFP37;ZFP42;ZFP64;ZFP69;ZFP69B;ZFP82;ZFP91;ZFX;ZIC1;ZIC2;ZIC3;ZIC4;ZIC5;ZIK1;Z…	SCRT1;SCRT2;SNAI1;SNAI2
MAFF_HUMAN.H11MO.1.B	45	0.157895	1.1411	2.21728	1.60659	0.00486221	0.022796	Maf-related factors{1.1.3}	Small Maf factors{1.1.3.2}	MAF;MAFA;MAFB;MAFF;MAFG;MAFK;NRL	MAFF;MAFG;MAFK
MAFG_HUMAN.H11MO.1.A	45	0.157895	1.14059	2.21629	1.60587	0.00487852	0.022796	Maf-related factors{1.1.3}	Small Maf factors{1.1.3.2}	MAF;MAFA;MAFB;MAFF;MAFG;MAFK;NRL	MAFF;MAFG;MAFK
ETV6_HUMAN.H11MO.0.D	60	0.210526	1.13997	2.06025	1.54269	0.00429597	0.0208314	Ets-related factors{3.5.2}	ETV6-like factors{3.5.2.6}	EHF;ELF1;ELF2;ELF3;ELF4;ELF5;ELK1;ELK3;ELK4;ERF;ERG;ETS1;ETS2;ETV1;ETV2;ETV3;ETV3L;ETV4;ETV5;ETV6;ETV7;FEV;FLI1;GABPA;SPDEF;SPI1;SPIB;SPIC	ETV6;ETV7
Z354A_HUMAN.H11MO.0.C	41	0.14386	1.13898	2.27389	1.62754	0.00576676	0.0259109	More than 3 adjacent zinc finger factors{2.3.3}	ZNF354A-like factors{2.3.3.64}	BCL6;BCL6B;CTCF;CTCFL;FEZF1;FEZF2;GFI1;GFI1B;GLI1;GLI2;GLI3;GLI4;GLIS1;GLIS2;GLIS3;HKR1;MTF1;MYNN;MZF1;OSR2;OVOL1;OVOL2;PLAG1;PLAGL1;PLAGL2;PRDM1;PRDM14;PRDM6;SCRT1;SCRT2;SNAI1;SNAI2;SNAI3;WT1;YY1;YY2;ZBTB12;ZBTB14;ZBTB18;ZBTB20;ZBTB26;ZBTB42;ZBTB45;ZBTB47;ZBTB48;ZBTB49;ZBTB6;ZBTB7A;ZBTB7B;ZBTB7C;ZFP14;ZFP2;ZFP28;ZFP30;ZFP37;ZFP42;ZFP64;ZFP69;ZFP69B;ZFP82;ZFP91;ZFX;ZIC1;ZIC2;ZIC3;ZIC4;ZIC5;ZIK1;Z…	ZNF354A
MAFK_HUMAN.H11MO.0.A	27	0.0947368	1.13434	2.61553	1.75542	0.00932528	0.0384481	Maf-related factors{1.1.3}	Small Maf factors{1.1.3.2}	MAF;MAFA;MAFB;MAFF;MAFG;MAFK;NRL	MAFF;MAFG;MAFK
ZEB1_HUMAN.H11MO.0.A	77	0.270175	1.1276	1.93861	1.485	0.00376987	0.0188738	HD-ZF factors{3.1.8}	ZEB{3.1.8.3}	ADNP;ADNP2;HOMEZ;NANOGNB;TSHZ1;TSHZ2;TSHZ3;ZEB1;ZEB2;ZFHX2;ZFHX3;ZFHX4;ZHX1;ZHX2;ZHX3	ZEB1
RUNX2_HUMAN.H11MO.0.A	48	0.168421	1.12286	2.14382	1.5657	0.00669909	0.0291808	Runt-related factors{6.4.1}	Runx2 (PEBP2alphaA, CBF-alpha1){6.4.1.0.1}	RUNX1;RUNX2;RUNX3	RUNX2
ETV4_HUMAN.H11MO.0.B	77	0.270175	1.1194	1.92446	1.47419	0.00479309	0.0226716	Ets-related factors{3.5.2}	Elk-like factors{3.5.2.2}	EHF;ELF1;ELF2;ELF3;ELF4;ELF5;ELK1;ELK3;ELK4;ERF;ERG;ETS1;ETS2;ETV1;ETV2;ETV3;ETV3L;ETV4;ETV5;ETV6;ETV7;FEV;FLI1;GABPA;SPDEF;SPI1;SPIB;SPIC	ELK1;ELK3;ELK4;ETV1;ETV4;ETV5
MCR_HUMAN.H11MO.0.D	31	0.108772	1.11453	2.43962	1.67549	0.0092619	0.0383921	Steroid hormone receptors (NR3){2.1.1}	GR-like receptors (NR3C){2.1.1.1}	AR;ESR1;ESR2;ESRRA;ESRRB;ESRRG;NR3C1;NR3C2;PGR	AR;NR3C1;NR3C2;PGR
ANDR_HUMAN.H11MO.1.A	41	0.14386	1.11304	2.22192	1.59045	0.00845138	0.0356066	Steroid hormone receptors (NR3){2.1.1}	GR-like receptors (NR3C){2.1.1.1}	AR;ESR1;ESR2;ESRRA;ESRRB;ESRRG;NR3C1;NR3C2;PGR	AR;NR3C1;NR3C2;PGR
ARI3A_HUMAN.H11MO.0.D	40	0.140351	1.105	2.22237	1.58543	0.0104039	0.0424414	ARID-related factors{3.7.1}	ARID3{3.7.1.3}	ARID2;ARID3A;ARID5A;ARID5B;KDM5B	ARID3A
NFIB_HUMAN.H11MO.0.D	66	0.231579	1.10427	1.95518	1.47779	0.00705315	0.0304264	Nuclear factor 1{7.1.2}	NF-1B (NF-IB){7.1.2.0.2}	NFIA;NFIB;NFIC	NFIB
MAFF_HUMAN.H11MO.0.B	33	0.115789	1.09444	2.34318	1.62536	0.0124903	0.0498966	Maf-related factors{1.1.3}	Small Maf factors{1.1.3.2}	MAF;MAFA;MAFB;MAFF;MAFG;MAFK;NRL	MAFF;MAFG;MAFK
ZIM3_HUMAN.H11MO.0.C	38	0.133333	1.08821	2.22366	1.57504	0.012137	0.0487377	More than 3 adjacent zinc finger factors{2.3.3}	unclassified{2.3.3.0}	BCL6B;BCL6;CTCFL;CTCF;FEZF1;GFI1B;GFI1;GLI1;GLI2;GLI3;GLIS1;GLIS2;GLIS3;MTF1;MYNN;MZF1;OSR2;OVOL1;OVOL2;ZNF146;PLAG1;PLAGL1;PRDM14;PRDM1;PRDM6;SCRT1;SCRT2;SNAI1;SNAI2;YY1;YY2;WT1;ZNF324;ZNF354A;ZBTB14;ZBTB18;ZBTB48;ZBTB49;ZBTB7A;ZBTB7B;ZBTB6;ZFP64;ZFP28;ZFP42;ZFP82;ZFX;ZIC1;ZIC2;ZIC3;ZIC4;ZIM3;ZKSCAN1;ZKSCAN3;ZNF121;ZNF136;ZNF140;ZNF143;ZNF148;ZNF214;ZNF232;ZNF250;ZNF257;ZNF260;ZNF263;ZNF264;ZNF2…	MYNN;MZF1;OSR2;PRDM14;PRDM6;WT1;ZBTB14;ZBTB48;ZBTB49;ZFP64;ZFP28;ZIM3;ZNF121;ZNF250;ZNF257;ZNF263;ZNF274;ZNF317;ZNF320;ZNF329;ZNF331;ZNF394;ZNF449;ZNF502;ZNF528;ZNF547;ZNF549;ZNF554;ZNF586;ZNF589;ZNF667;ZNF680;ZNF708;ZNF713;ZNF768;ZNF18;ZNF85;ZSCAN16;ZSCAN22
NRF1_HUMAN.H11MO.0.A	101	0.354386	0.567753	0.938076	0.731508	0.0116297	0.0469452	NRF{0.0.6}	NRF-1 (alpha-pal){0.0.6.0.1}	NRF1	NRF1
KLF4_HUMAN.H11MO.0.A	104	0.364912	0.551434	0.908186	0.709212	0.00495985	0.0228985	Three-zinc finger Krüppel-related factors{2.3.1}	Krüppel-like factors{2.3.1.2}	EGR1;EGR2;EGR3;EGR4;KLF1;KLF10;KLF11;KLF12;KLF13;KLF14;KLF15;KLF16;KLF17;KLF2;KLF3;KLF4;KLF5;KLF6;KLF7;KLF8;KLF9;SP1;SP2;SP3;SP4;SP5;SP6;SP7;SP8;SP9	KLF12;KLF13;KLF14;KLF15;KLF16;KLF1;KLF3;KLF4;KLF5;KLF6;KLF8;KLF9
FLI1_HUMAN.H11MO.0.A	86	0.301754	0.549269	0.927278	0.716159	0.00992413	0.0406995	Ets-related factors{3.5.2}	Ets-like factors{3.5.2.1}	EHF;ELF1;ELF2;ELF3;ELF4;ELF5;ELK1;ELK3;ELK4;ERF;ERG;ETS1;ETS2;ETV1;ETV2;ETV3;ETV3L;ETV4;ETV5;ETV6;ETV7;FEV;FLI1;GABPA;SPDEF;SPI1;SPIB;SPIC	ERG;ETS1;ETS2;ETV2;ETV3;FEV;FLI1;GABPA
ZN770_HUMAN.H11MO.0.C	157	0.550877	0.544845	0.883617	0.69331	0.00234654	0.0127407	Factors with multiple dispersed zinc fingers{2.3.4}	unclassified{2.3.4.0}	BCL11A;E4F1;MECOM;HIC1;HIC2;HINFP;IKZF1;INSM1;MAZ;PATZ1;PRDM4;REST;RREB1;SALL4;VEZF1;ZBTB17;ZBTB4;HIVEP1;HIVEP2;ZNF134;ZNF219;ZNF335;ZNF341;ZNF382;ZNF418;ZNF423;ZNF467;ZNF770;ZNF784;ZNF8	E4F1;PRDM4;REST;RREB1;ZBTB17;ZBTB4;ZNF335;ZNF341;ZNF467;ZNF770;ZNF784;ZNF8
ZN770_HUMAN.H11MO.1.C	92	0.322807	0.536671	0.897269	0.696046	0.00439471	0.021177	Factors with multiple dispersed zinc fingers{2.3.4}	unclassified{2.3.4.0}	BCL11A;E4F1;MECOM;HIC1;HIC2;HINFP;IKZF1;INSM1;MAZ;PATZ1;PRDM4;REST;RREB1;SALL4;VEZF1;ZBTB17;ZBTB4;HIVEP1;HIVEP2;ZNF134;ZNF219;ZNF335;ZNF341;ZNF382;ZNF418;ZNF423;ZNF467;ZNF770;ZNF784;ZNF8	E4F1;PRDM4;REST;RREB1;ZBTB17;ZBTB4;ZNF335;ZNF341;ZNF467;ZNF770;ZNF784;ZNF8
XBP1_HUMAN.H11MO.0.D	79	0.277193	0.53074	0.908353	0.69722	0.00623716	0.027323	XBP-1-related factors{1.1.5}	XBP-1{1.1.5.0.1}	XBP1	XBP1
AHR_HUMAN.H11MO.0.B	77	0.270175	0.530435	0.911864	0.698511	0.00718343	0.0305991	PAS domain factors{1.2.5}	Ahr-like factors{1.2.5.1}	AHR;AHRR;ARNT;ARNT2;ARNTL;ARNTL2;CLOCK;EPAS1;HIF1A;HIF3A;NCOA1;NCOA2;NCOA3;NPAS1;NPAS2;NPAS3;NPAS4;SIM1;SIM2;SOHLH1;SOHLH2;TCFL5	AHR;EPAS1;HIF1A
HEN1_HUMAN.H11MO.0.C	85	0.298246	0.528431	0.893694	0.689678	0.00398628	0.0195759	Tal-related factors{1.2.3}	Tal / HEN-like factors{1.2.3.1}	ATOH1;ATOH7;ATOH8;BHLHA15;BHLHA9;BHLHE22;BHLHE23;FERD3L;FIGLA;HAND1;HAND2;LYL1;MESP1;MESP2;MSC;MSGN1;NEUROD1;NEUROD2;NEUROD4;NEUROD6;NEUROG1;NEUROG2;NEUROG3;NHLH1;NHLH2;OLIG1;OLIG2;OLIG3;PTF1A;SCX;TAL1;TAL2;TCF15;TCF21;TCF23;TWIST1;TWIST2	NHLH1;LYL1;TAL1
COT1_HUMAN.H11MO.0.C	69	0.242105	0.510421	0.895627	0.679744	0.00500458	0.0229675	RXR-related receptors (NR2){2.1.3}	COUP-like receptors (NR2F){2.1.3.5}	HNF4A;HNF4G;NR2C1;NR2C2;NR2E1;NR2E3;NR2F1;NR2F2;NR2F6;RXRA;RXRB;RXRG	NR2F1;NR2F2;NR2F6
E2F6_HUMAN.H11MO.0.A	108	0.378947	0.504477	0.827549	0.647361	0.000346166	0.00242631	E2F-related factors{3.3.2}	E2F{3.3.2.1}	E2F1;E2F2;E2F3;E2F4;E2F5;E2F6;E2F7;E2F8;TFDP1;TFDP2	E2F1;E2F2;E2F3;E2F4;E2F5;E2F6;E2F7;E2F8
FEV_HUMAN.H11MO.0.B	70	0.245614	0.495871	0.867603	0.659341	0.00238402	0.0128537	Ets-related factors{3.5.2}	Ets-like factors{3.5.2.1}	EHF;ELF1;ELF2;ELF3;ELF4;ELF5;ELK1;ELK3;ELK4;ERF;ERG;ETS1;ETS2;ETV1;ETV2;ETV3;ETV3L;ETV4;ETV5;ETV6;ETV7;FEV;FLI1;GABPA;SPDEF;SPI1;SPIB;SPIC	ERG;ETS1;ETS2;ETV2;ETV3;FEV;FLI1;GABPA
WT1_HUMAN.H11MO.1.B	80	0.280702	0.495646	0.846462	0.650348	0.000903951	0.00553132	More than 3 adjacent zinc finger factors{2.3.3}	unclassified{2.3.3.0}	BCL6B;BCL6;CTCFL;CTCF;FEZF1;GFI1B;GFI1;GLI1;GLI2;GLI3;GLIS1;GLIS2;GLIS3;MTF1;MYNN;MZF1;OSR2;OVOL1;OVOL2;ZNF146;PLAG1;PLAGL1;PRDM14;PRDM1;PRDM6;SCRT1;SCRT2;SNAI1;SNAI2;YY1;YY2;WT1;ZNF324;ZNF354A;ZBTB14;ZBTB18;ZBTB48;ZBTB49;ZBTB7A;ZBTB7B;ZBTB6;ZFP64;ZFP28;ZFP42;ZFP82;ZFX;ZIC1;ZIC2;ZIC3;ZIC4;ZIM3;ZKSCAN1;ZKSCAN3;ZNF121;ZNF136;ZNF140;ZNF143;ZNF148;ZNF214;ZNF232;ZNF250;ZNF257;ZNF260;ZNF263;ZNF264;ZNF2…	MYNN;MZF1;OSR2;PRDM14;PRDM6;WT1;ZBTB14;ZBTB48;ZBTB49;ZFP64;ZFP28;ZIM3;ZNF121;ZNF250;ZNF257;ZNF263;ZNF274;ZNF317;ZNF320;ZNF329;ZNF331;ZNF394;ZNF449;ZNF502;ZNF528;ZNF547;ZNF549;ZNF554;ZNF586;ZNF589;ZNF667;ZNF680;ZNF708;ZNF713;ZNF768;ZNF18;ZNF85;ZSCAN16;ZSCAN22
PROX1_HUMAN.H11MO.0.D	104	0.364912	0.492782	0.811496	0.633715	0.000212157	0.00154314	HD-PROS factors{3.1.7}	PROX-1{3.1.7.0.1}	PROX1;PROX2	PROX1
ZFX_HUMAN.H11MO.0.A	73	0.25614	0.484952	0.841756	0.642021	0.000930156	0.00564685	More than 3 adjacent zinc finger factors{2.3.3}	ZFX/ZFY factors{2.3.3.65}	BCL6;BCL6B;CTCF;CTCFL;FEZF1;FEZF2;GFI1;GFI1B;GLI1;GLI2;GLI3;GLI4;GLIS1;GLIS2;GLIS3;HKR1;MTF1;MYNN;MZF1;OSR2;OVOL1;OVOL2;PLAG1;PLAGL1;PLAGL2;PRDM1;PRDM14;PRDM6;SCRT1;SCRT2;SNAI1;SNAI2;SNAI3;WT1;YY1;YY2;ZBTB12;ZBTB14;ZBTB18;ZBTB20;ZBTB26;ZBTB42;ZBTB45;ZBTB47;ZBTB48;ZBTB49;ZBTB6;ZBTB7A;ZBTB7B;ZBTB7C;ZFP14;ZFP2;ZFP28;ZFP30;ZFP37;ZFP42;ZFP64;ZFP69;ZFP69B;ZFP82;ZFP91;ZFX;ZIC1;ZIC2;ZIC3;ZIC4;ZIC5;ZIK1;Z…	ZFX
ZBT7B_HUMAN.H11MO.0.D	55	0.192982	0.481362	0.887589	0.658614	0.00472028	0.022465	More than 3 adjacent zinc finger factors{2.3.3}	ZBTB7 factors{2.3.3.8}	BCL6;BCL6B;CTCF;CTCFL;FEZF1;FEZF2;GFI1;GFI1B;GLI1;GLI2;GLI3;GLI4;GLIS1;GLIS2;GLIS3;HKR1;MTF1;MYNN;MZF1;OSR2;OVOL1;OVOL2;PLAG1;PLAGL1;PLAGL2;PRDM1;PRDM14;PRDM6;SCRT1;SCRT2;SNAI1;SNAI2;SNAI3;WT1;YY1;YY2;ZBTB12;ZBTB14;ZBTB18;ZBTB20;ZBTB26;ZBTB42;ZBTB45;ZBTB47;ZBTB48;ZBTB49;ZBTB6;ZBTB7A;ZBTB7B;ZBTB7C;ZFP14;ZFP2;ZFP28;ZFP30;ZFP37;ZFP42;ZFP64;ZFP69;ZFP69B;ZFP82;ZFP91;ZFX;ZIC1;ZIC2;ZIC3;ZIC4;ZIC5;ZIK1;Z…	ZBTB7A;ZBTB7B
CTCFL_HUMAN.H11MO.0.A	106	0.37193	0.481132	0.790733	0.618065	8.12327e-05	0.000673445	More than 3 adjacent zinc finger factors{2.3.3}	CTCF-like factors{2.3.3.50}	BCL6;BCL6B;CTCF;CTCFL;FEZF1;FEZF2;GFI1;GFI1B;GLI1;GLI2;GLI3;GLI4;GLIS1;GLIS2;GLIS3;HKR1;MTF1;MYNN;MZF1;OSR2;OVOL1;OVOL2;PLAG1;PLAGL1;PLAGL2;PRDM1;PRDM14;PRDM6;SCRT1;SCRT2;SNAI1;SNAI2;SNAI3;WT1;YY1;YY2;ZBTB12;ZBTB14;ZBTB18;ZBTB20;ZBTB26;ZBTB42;ZBTB45;ZBTB47;ZBTB48;ZBTB49;ZBTB6;ZBTB7A;ZBTB7B;ZBTB7C;ZFP14;ZFP2;ZFP28;ZFP30;ZFP37;ZFP42;ZFP64;ZFP69;ZFP69B;ZFP82;ZFP91;ZFX;ZIC1;ZIC2;ZIC3;ZIC4;ZIC5;ZIK1;Z…	CTCFL;CTCF
ARNT2_HUMAN.H11MO.0.D	102	0.357895	0.480422	0.792841	0.618594	0.00010205	0.000811143	PAS domain factors{1.2.5}	Arnt-like factors{1.2.5.2}	AHR;AHRR;ARNT;ARNT2;ARNTL;ARNTL2;CLOCK;EPAS1;HIF1A;HIF3A;NCOA1;NCOA2;NCOA3;NPAS1;NPAS2;NPAS3;NPAS4;SIM1;SIM2;SOHLH1;SOHLH2;TCFL5	ARNT2;ARNT;ARNTL;CLOCK
ZSC31_HUMAN.H11MO.0.C	56	0.196491	0.478099	0.877748	0.652593	0.00332874	0.017043	More than 3 adjacent zinc finger factors{2.3.3}	ZNF24-like factors{2.3.3.10}	BCL6;BCL6B;CTCF;CTCFL;FEZF1;FEZF2;GFI1;GFI1B;GLI1;GLI2;GLI3;GLI4;GLIS1;GLIS2;GLIS3;HKR1;MTF1;MYNN;MZF1;OSR2;OVOL1;OVOL2;PLAG1;PLAGL1;PLAGL2;PRDM1;PRDM14;PRDM6;SCRT1;SCRT2;SNAI1;SNAI2;SNAI3;WT1;YY1;YY2;ZBTB12;ZBTB14;ZBTB18;ZBTB20;ZBTB26;ZBTB42;ZBTB45;ZBTB47;ZBTB48;ZBTB49;ZBTB6;ZBTB7A;ZBTB7B;ZBTB7C;ZFP14;ZFP2;ZFP28;ZFP30;ZFP37;ZFP42;ZFP64;ZFP69;ZFP69B;ZFP82;ZFP91;ZFX;ZIC1;ZIC2;ZIC3;ZIC4;ZIC5;ZIK1;Z…	ZKSCAN1;ZNF232;ZSCAN31
CXXC1_HUMAN.H11MO.0.D	52	0.182456	0.476942	0.891715	0.657527	0.00511225	0.0233228	CpG-binding proteins{2.6.1}	CpG-binding protein (CXXC1, CFP1, CGBP, PCCX1, PHF18){2.6.1.0.1}	CXXC1;DNMT1;KDM2A;KMT2A;KMT2B;MBD1;TET1	CXXC1
ZBT14_HUMAN.H11MO.0.C	109	0.382456	0.475561	0.779417	0.609926	4.86942e-05	0.000426628	More than 3 adjacent zinc finger factors{2.3.3}	unclassified{2.3.3.0}	BCL6B;BCL6;CTCFL;CTCF;FEZF1;GFI1B;GFI1;GLI1;GLI2;GLI3;GLIS1;GLIS2;GLIS3;MTF1;MYNN;MZF1;OSR2;OVOL1;OVOL2;ZNF146;PLAG1;PLAGL1;PRDM14;PRDM1;PRDM6;SCRT1;SCRT2;SNAI1;SNAI2;YY1;YY2;WT1;ZNF324;ZNF354A;ZBTB14;ZBTB18;ZBTB48;ZBTB49;ZBTB7A;ZBTB7B;ZBTB6;ZFP64;ZFP28;ZFP42;ZFP82;ZFX;ZIC1;ZIC2;ZIC3;ZIC4;ZIM3;ZKSCAN1;ZKSCAN3;ZNF121;ZNF136;ZNF140;ZNF143;ZNF148;ZNF214;ZNF232;ZNF250;ZNF257;ZNF260;ZNF263;ZNF264;ZNF2…	MYNN;MZF1;OSR2;PRDM14;PRDM6;WT1;ZBTB14;ZBTB48;ZBTB49;ZFP64;ZFP28;ZIM3;ZNF121;ZNF250;ZNF257;ZNF263;ZNF274;ZNF317;ZNF320;ZNF329;ZNF331;ZNF394;ZNF449;ZNF502;ZNF528;ZNF547;ZNF549;ZNF554;ZNF586;ZNF589;ZNF667;ZNF680;ZNF708;ZNF713;ZNF768;ZNF18;ZNF85;ZSCAN16;ZSCAN22
RXRA_HUMAN.H11MO.0.A	64	0.224561	0.474121	0.84485	0.636726	0.00131745	0.00763727	RXR-related receptors (NR2){2.1.3}	Retinoid X receptors (NR2B){2.1.3.1}	HNF4A;HNF4G;NR2C1;NR2C2;NR2E1;NR2E3;NR2F1;NR2F2;NR2F6;RXRA;RXRB;RXRG	RXRA;RXRB;RXRG
ZN350_HUMAN.H11MO.1.D	46	0.161404	0.466479	0.900805	0.654546	0.00706398	0.0304264	More than 3 adjacent zinc finger factors{2.3.3}	ZNF350-like factors{2.3.3.30}	BCL6;BCL6B;CTCF;CTCFL;FEZF1;FEZF2;GFI1;GFI1B;GLI1;GLI2;GLI3;GLI4;GLIS1;GLIS2;GLIS3;HKR1;MTF1;MYNN;MZF1;OSR2;OVOL1;OVOL2;PLAG1;PLAGL1;PLAGL2;PRDM1;PRDM14;PRDM6;SCRT1;SCRT2;SNAI1;SNAI2;SNAI3;WT1;YY1;YY2;ZBTB12;ZBTB14;ZBTB18;ZBTB20;ZBTB26;ZBTB42;ZBTB45;ZBTB47;ZBTB48;ZBTB49;ZBTB6;ZBTB7A;ZBTB7B;ZBTB7C;ZFP14;ZFP2;ZFP28;ZFP30;ZFP37;ZFP42;ZFP64;ZFP69;ZFP69B;ZFP82;ZFP91;ZFX;ZIC1;ZIC2;ZIC3;ZIC4;ZIC5;ZIK1;Z…	ZNF350
ZBT17_HUMAN.H11MO.0.A	126	0.442105	0.461316	0.748089	0.587941	9.96915e-06	0.000106753	Factors with multiple dispersed zinc fingers{2.3.4}	unclassified{2.3.4.0}	BCL11A;E4F1;MECOM;HIC1;HIC2;HINFP;IKZF1;INSM1;MAZ;PATZ1;PRDM4;REST;RREB1;SALL4;VEZF1;ZBTB17;ZBTB4;HIVEP1;HIVEP2;ZNF134;ZNF219;ZNF335;ZNF341;ZNF382;ZNF418;ZNF423;ZNF467;ZNF770;ZNF784;ZNF8	E4F1;PRDM4;REST;RREB1;ZBTB17;ZBTB4;ZNF335;ZNF341;ZNF467;ZNF770;ZNF784;ZNF8
ZIC4_HUMAN.H11MO.0.D	68	0.238596	0.459867	0.809247	0.613358	0.000330483	0.00233764	More than 3 adjacent zinc finger factors{2.3.3}	GLI-like factors{2.3.3.1}	BCL6;BCL6B;CTCF;CTCFL;FEZF1;FEZF2;GFI1;GFI1B;GLI1;GLI2;GLI3;GLI4;GLIS1;GLIS2;GLIS3;HKR1;MTF1;MYNN;MZF1;OSR2;OVOL1;OVOL2;PLAG1;PLAGL1;PLAGL2;PRDM1;PRDM14;PRDM6;SCRT1;SCRT2;SNAI1;SNAI2;SNAI3;WT1;YY1;YY2;ZBTB12;ZBTB14;ZBTB18;ZBTB20;ZBTB26;ZBTB42;ZBTB45;ZBTB47;ZBTB48;ZBTB49;ZBTB6;ZBTB7A;ZBTB7B;ZBTB7C;ZFP14;ZFP2;ZFP28;ZFP30;ZFP37;ZFP42;ZFP64;ZFP69;ZFP69B;ZFP82;ZFP91;ZFX;ZIC1;ZIC2;ZIC3;ZIC4;ZIC5;ZIK1;Z…	GLI1;GLI2;GLI3;GLIS1;GLIS2;GLIS3;ZIC1;ZIC2;ZIC3;ZIC4
Z324A_HUMAN.H11MO.0.C	42	0.147368	0.458828	0.909304	0.653014	0.0104822	0.0425358	More than 3 adjacent zinc finger factors{2.3.3}	ZNF324 factors{2.3.3.36}	BCL6;BCL6B;CTCF;CTCFL;FEZF1;FEZF2;GFI1;GFI1B;GLI1;GLI2;GLI3;GLI4;GLIS1;GLIS2;GLIS3;HKR1;MTF1;MYNN;MZF1;OSR2;OVOL1;OVOL2;PLAG1;PLAGL1;PLAGL2;PRDM1;PRDM14;PRDM6;SCRT1;SCRT2;SNAI1;SNAI2;SNAI3;WT1;YY1;YY2;ZBTB12;ZBTB14;ZBTB18;ZBTB20;ZBTB26;ZBTB42;ZBTB45;ZBTB47;ZBTB48;ZBTB49;ZBTB6;ZBTB7A;ZBTB7B;ZBTB7C;ZFP14;ZFP2;ZFP28;ZFP30;ZFP37;ZFP42;ZFP64;ZFP69;ZFP69B;ZFP82;ZFP91;ZFX;ZIC1;ZIC2;ZIC3;ZIC4;ZIC5;ZIK1;Z…	ZNF324
VEZF1_HUMAN.H11MO.1.C	89	0.312281	0.457041	0.767673	0.594267	3.28941e-05	0.000305559	Factors with multiple dispersed zinc fingers{2.3.4}	MAZ-like factors{2.3.4.8}	BCL11A;BCL11B;BNC1;BNC2;E4F1;HIC1;HIC2;HINFP;HIVEP1;HIVEP2;HIVEP3;IKZF1;IKZF2;IKZF3;IKZF4;IKZF5;INSM1;INSM2;MAZ;MECOM;PATZ1;PRDM16;PRDM4;REST;RLF;RREB1;SALL1;SALL2;SALL3;SALL4;VEZF1;ZBTB1;ZBTB17;ZBTB2;ZBTB25;ZBTB4;ZFAT;ZNF134;ZNF211;ZNF217;ZNF219;ZNF248;ZNF256;ZNF292;ZNF296;ZNF319;ZNF334;ZNF335;ZNF341;ZNF37A;ZNF382;ZNF417;ZNF418;ZNF423;ZNF467;ZNF510;ZNF512;ZNF512B;ZNF516;ZNF518A;ZNF518B;ZNF521;ZN…	MAZ;PATZ1;VEZF1
EGR1_HUMAN.H11MO.0.A	129	0.452632	0.454855	0.736838	0.579333	5.09483e-06	5.73817e-05	Three-zinc finger Krüppel-related factors{2.3.1}	EGR factors{2.3.1.3}	EGR1;EGR2;EGR3;EGR4;KLF1;KLF10;KLF11;KLF12;KLF13;KLF14;KLF15;KLF16;KLF17;KLF2;KLF3;KLF4;KLF5;KLF6;KLF7;KLF8;KLF9;SP1;SP2;SP3;SP4;SP5;SP6;SP7;SP8;SP9	EGR1;EGR2;EGR3;EGR4
NR0B1_HUMAN.H11MO.0.D	73	0.25614	0.453208	0.786648	0.59996	0.000122529	0.000944701	DAX-related receptors (NR0){2.1.7}	DAX1 (NR0B1){2.1.7.0.1}	NR0B1	NR0B1
PATZ1_HUMAN.H11MO.1.C	77	0.270175	0.453127	0.778944	0.596704	8.56194e-05	0.000694869	Factors with multiple dispersed zinc fingers{2.3.4}	MAZ-like factors{2.3.4.8}	BCL11A;BCL11B;BNC1;BNC2;E4F1;HIC1;HIC2;HINFP;HIVEP1;HIVEP2;HIVEP3;IKZF1;IKZF2;IKZF3;IKZF4;IKZF5;INSM1;INSM2;MAZ;MECOM;PATZ1;PRDM16;PRDM4;REST;RLF;RREB1;SALL1;SALL2;SALL3;SALL4;VEZF1;ZBTB1;ZBTB17;ZBTB2;ZBTB25;ZBTB4;ZFAT;ZNF134;ZNF211;ZNF217;ZNF219;ZNF248;ZNF256;ZNF292;ZNF296;ZNF319;ZNF334;ZNF335;ZNF341;ZNF37A;ZNF382;ZNF417;ZNF418;ZNF423;ZNF467;ZNF510;ZNF512;ZNF512B;ZNF516;ZNF518A;ZNF518B;ZNF521;ZN…	MAZ;PATZ1;VEZF1
PLAL1_HUMAN.H11MO.0.D	56	0.196491	0.451736	0.829367	0.616577	0.000957173	0.00576547	More than 3 adjacent zinc finger factors{2.3.3}	PLAG factors{2.3.3.25}	BCL6;BCL6B;CTCF;CTCFL;FEZF1;FEZF2;GFI1;GFI1B;GLI1;GLI2;GLI3;GLI4;GLIS1;GLIS2;GLIS3;HKR1;MTF1;MYNN;MZF1;OSR2;OVOL1;OVOL2;PLAG1;PLAGL1;PLAGL2;PRDM1;PRDM14;PRDM6;SCRT1;SCRT2;SNAI1;SNAI2;SNAI3;WT1;YY1;YY2;ZBTB12;ZBTB14;ZBTB18;ZBTB20;ZBTB26;ZBTB42;ZBTB45;ZBTB47;ZBTB48;ZBTB49;ZBTB6;ZBTB7A;ZBTB7B;ZBTB7C;ZFP14;ZFP2;ZFP28;ZFP30;ZFP37;ZFP42;ZFP64;ZFP69;ZFP69B;ZFP82;ZFP91;ZFX;ZIC1;ZIC2;ZIC3;ZIC4;ZIC5;ZIK1;Z…	PLAG1;PLAGL1
E2F7_HUMAN.H11MO.0.B	117	0.410526	0.449879	0.732948	0.575013	3.78692e-06	4.42381e-05	E2F-related factors{3.3.2}	E2F{3.3.2.1}	E2F1;E2F2;E2F3;E2F4;E2F5;E2F6;E2F7;E2F8;TFDP1;TFDP2	E2F1;E2F2;E2F3;E2F4;E2F5;E2F6;E2F7;E2F8
SALL4_HUMAN.H11MO.0.B	91	0.319298	0.449805	0.75317	0.583861	1.55086e-05	0.000157331	Factors with multiple dispersed zinc fingers{2.3.4}	Sal-like factors{2.3.4.3}	BCL11A;BCL11B;BNC1;BNC2;E4F1;HIC1;HIC2;HINFP;HIVEP1;HIVEP2;HIVEP3;IKZF1;IKZF2;IKZF3;IKZF4;IKZF5;INSM1;INSM2;MAZ;MECOM;PATZ1;PRDM16;PRDM4;REST;RLF;RREB1;SALL1;SALL2;SALL3;SALL4;VEZF1;ZBTB1;ZBTB17;ZBTB2;ZBTB25;ZBTB4;ZFAT;ZNF134;ZNF211;ZNF217;ZNF219;ZNF248;ZNF256;ZNF292;ZNF296;ZNF319;ZNF334;ZNF335;ZNF341;ZNF37A;ZNF382;ZNF417;ZNF418;ZNF423;ZNF467;ZNF510;ZNF512;ZNF512B;ZNF516;ZNF518A;ZNF518B;ZNF521;ZN…	SALL4
ZN320_HUMAN.H11MO.0.C	72	0.252632	0.447978	0.779606	0.593906	9.3138e-05	0.000748014	More than 3 adjacent zinc finger factors{2.3.3}	unclassified{2.3.3.0}	BCL6B;BCL6;CTCFL;CTCF;FEZF1;GFI1B;GFI1;GLI1;GLI2;GLI3;GLIS1;GLIS2;GLIS3;MTF1;MYNN;MZF1;OSR2;OVOL1;OVOL2;ZNF146;PLAG1;PLAGL1;PRDM14;PRDM1;PRDM6;SCRT1;SCRT2;SNAI1;SNAI2;YY1;YY2;WT1;ZNF324;ZNF354A;ZBTB14;ZBTB18;ZBTB48;ZBTB49;ZBTB7A;ZBTB7B;ZBTB6;ZFP64;ZFP28;ZFP42;ZFP82;ZFX;ZIC1;ZIC2;ZIC3;ZIC4;ZIM3;ZKSCAN1;ZKSCAN3;ZNF121;ZNF136;ZNF140;ZNF143;ZNF148;ZNF214;ZNF232;ZNF250;ZNF257;ZNF260;ZNF263;ZNF264;ZNF2…	MYNN;MZF1;OSR2;PRDM14;PRDM6;WT1;ZBTB14;ZBTB48;ZBTB49;ZFP64;ZFP28;ZIM3;ZNF121;ZNF250;ZNF257;ZNF263;ZNF274;ZNF317;ZNF320;ZNF329;ZNF331;ZNF394;ZNF449;ZNF502;ZNF528;ZNF547;ZNF549;ZNF554;ZNF586;ZNF589;ZNF667;ZNF680;ZNF708;ZNF713;ZNF768;ZNF18;ZNF85;ZSCAN16;ZSCAN22
HEY2_HUMAN.H11MO.0.D	94	0.329825	0.446933	0.745055	0.578703	1.20262e-05	0.000127016	Hairy-related factors{1.2.4}	Hairy-like factors{1.2.4.1}	BHLHE40;BHLHE41;HELT;HES1;HES2;HES3;HES4;HES5;HES6;HES7;HEY1;HEY2;HEYL	BHLHE40;BHLHE41;HES1;HES5;HES7;HEY1;HEY2
ZFX_HUMAN.H11MO.1.A	137	0.480702	0.442435	0.715548	0.562835	1.46759e-06	1.91782e-05	More than 3 adjacent zinc finger factors{2.3.3}	ZFX/ZFY factors{2.3.3.65}	BCL6;BCL6B;CTCF;CTCFL;FEZF1;FEZF2;GFI1;GFI1B;GLI1;GLI2;GLI3;GLI4;GLIS1;GLIS2;GLIS3;HKR1;MTF1;MYNN;MZF1;OSR2;OVOL1;OVOL2;PLAG1;PLAGL1;PLAGL2;PRDM1;PRDM14;PRDM6;SCRT1;SCRT2;SNAI1;SNAI2;SNAI3;WT1;YY1;YY2;ZBTB12;ZBTB14;ZBTB18;ZBTB20;ZBTB26;ZBTB42;ZBTB45;ZBTB47;ZBTB48;ZBTB49;ZBTB6;ZBTB7A;ZBTB7B;ZBTB7C;ZFP14;ZFP2;ZFP28;ZFP30;ZFP37;ZFP42;ZFP64;ZFP69;ZFP69B;ZFP82;ZFP91;ZFX;ZIC1;ZIC2;ZIC3;ZIC4;ZIC5;ZIK1;Z…	ZFX
ZN263_HUMAN.H11MO.1.A	65	0.22807	0.441473	0.784077	0.591803	0.000146731	0.00109835	More than 3 adjacent zinc finger factors{2.3.3}	unclassified{2.3.3.0}	BCL6B;BCL6;CTCFL;CTCF;FEZF1;GFI1B;GFI1;GLI1;GLI2;GLI3;GLIS1;GLIS2;GLIS3;MTF1;MYNN;MZF1;OSR2;OVOL1;OVOL2;ZNF146;PLAG1;PLAGL1;PRDM14;PRDM1;PRDM6;SCRT1;SCRT2;SNAI1;SNAI2;YY1;YY2;WT1;ZNF324;ZNF354A;ZBTB14;ZBTB18;ZBTB48;ZBTB49;ZBTB7A;ZBTB7B;ZBTB6;ZFP64;ZFP28;ZFP42;ZFP82;ZFX;ZIC1;ZIC2;ZIC3;ZIC4;ZIM3;ZKSCAN1;ZKSCAN3;ZNF121;ZNF136;ZNF140;ZNF143;ZNF148;ZNF214;ZNF232;ZNF250;ZNF257;ZNF260;ZNF263;ZNF264;ZNF2…	MYNN;MZF1;OSR2;PRDM14;PRDM6;WT1;ZBTB14;ZBTB48;ZBTB49;ZFP64;ZFP28;ZIM3;ZNF121;ZNF250;ZNF257;ZNF263;ZNF274;ZNF317;ZNF320;ZNF329;ZNF331;ZNF394;ZNF449;ZNF502;ZNF528;ZNF547;ZNF549;ZNF554;ZNF586;ZNF589;ZNF667;ZNF680;ZNF708;ZNF713;ZNF768;ZNF18;ZNF85;ZSCAN16;ZSCAN22
ZBTB6_HUMAN.H11MO.0.C	52	0.182456	0.440275	0.823172	0.606922	0.000788245	0.0049011	More than 3 adjacent zinc finger factors{2.3.3}	ZBTB6-like factors{2.3.3.11}	BCL6;BCL6B;CTCF;CTCFL;FEZF1;FEZF2;GFI1;GFI1B;GLI1;GLI2;GLI3;GLI4;GLIS1;GLIS2;GLIS3;HKR1;MTF1;MYNN;MZF1;OSR2;OVOL1;OVOL2;PLAG1;PLAGL1;PLAGL2;PRDM1;PRDM14;PRDM6;SCRT1;SCRT2;SNAI1;SNAI2;SNAI3;WT1;YY1;YY2;ZBTB12;ZBTB14;ZBTB18;ZBTB20;ZBTB26;ZBTB42;ZBTB45;ZBTB47;ZBTB48;ZBTB49;ZBTB6;ZBTB7A;ZBTB7B;ZBTB7C;ZFP14;ZFP2;ZFP28;ZFP30;ZFP37;ZFP42;ZFP64;ZFP69;ZFP69B;ZFP82;ZFP91;ZFX;ZIC1;ZIC2;ZIC3;ZIC4;ZIC5;ZIK1;Z…	ZBTB6
ZN467_HUMAN.H11MO.0.C	130	0.45614	0.440123	0.712842	0.560504	1.35693e-06	1.80377e-05	Factors with multiple dispersed zinc fingers{2.3.4}	unclassified{2.3.4.0}	BCL11A;E4F1;MECOM;HIC1;HIC2;HINFP;IKZF1;INSM1;MAZ;PATZ1;PRDM4;REST;RREB1;SALL4;VEZF1;ZBTB17;ZBTB4;HIVEP1;HIVEP2;ZNF134;ZNF219;ZNF335;ZNF341;ZNF382;ZNF418;ZNF423;ZNF467;ZNF770;ZNF784;ZNF8	E4F1;PRDM4;REST;RREB1;ZBTB17;ZBTB4;ZNF335;ZNF341;ZNF467;ZNF770;ZNF784;ZNF8
RARA_HUMAN.H11MO.0.A	38	0.133333	0.43909	0.897113	0.635469	0.00856365	0.0358836	Thyroid hormone receptor-related factors (NR1){2.1.2}	Retinoic acid receptors (NR1B){2.1.2.1}	NR1D1;NR1D2;NR1H2;NR1H3;NR1H4;NR1I2;NR1I3;PPARA;PPARD;PPARG;RARA;RARB;RARG;RORA;RORB;RORC;THRA;THRB;VDR	RARA;RARB;RARG
SPZ1_HUMAN.H11MO.0.D	39	0.136842	0.438	0.887664	0.631079	0.00605028	0.0266558			SPZ1	SPZ1
ZN341_HUMAN.H11MO.0.C	130	0.45614	0.436033	0.706151	0.555262	9.61381e-07	1.30039e-05	Factors with multiple dispersed zinc fingers{2.3.4}	unclassified{2.3.4.0}	BCL11A;E4F1;MECOM;HIC1;HIC2;HINFP;IKZF1;INSM1;MAZ;PATZ1;PRDM4;REST;RREB1;SALL4;VEZF1;ZBTB17;ZBTB4;HIVEP1;HIVEP2;ZNF134;ZNF219;ZNF335;ZNF341;ZNF382;ZNF418;ZNF423;ZNF467;ZNF770;ZNF784;ZNF8	E4F1;PRDM4;REST;RREB1;ZBTB17;ZBTB4;ZNF335;ZNF341;ZNF467;ZNF770;ZNF784;ZNF8
TFDP1_HUMAN.H11MO.0.C	102	0.357895	0.432635	0.714017	0.557067	1.69658e-06	2.1801e-05	E2F-related factors{3.3.2}	Dp-1{3.3.2.2}	E2F1;E2F2;E2F3;E2F4;E2F5;E2F6;E2F7;E2F8;TFDP1;TFDP2	TFDP1
ZN263_HUMAN.H11MO.0.A	127	0.445614	0.428564	0.694728	0.546103	4.05151e-07	5.8938e-06	More than 3 adjacent zinc finger factors{2.3.3}	unclassified{2.3.3.0}	BCL6B;BCL6;CTCFL;CTCF;FEZF1;GFI1B;GFI1;GLI1;GLI2;GLI3;GLIS1;GLIS2;GLIS3;MTF1;MYNN;MZF1;OSR2;OVOL1;OVOL2;ZNF146;PLAG1;PLAGL1;PRDM14;PRDM1;PRDM6;SCRT1;SCRT2;SNAI1;SNAI2;YY1;YY2;WT1;ZNF324;ZNF354A;ZBTB14;ZBTB18;ZBTB48;ZBTB49;ZBTB7A;ZBTB7B;ZBTB6;ZFP64;ZFP28;ZFP42;ZFP82;ZFX;ZIC1;ZIC2;ZIC3;ZIC4;ZIM3;ZKSCAN1;ZKSCAN3;ZNF121;ZNF136;ZNF140;ZNF143;ZNF148;ZNF214;ZNF232;ZNF250;ZNF257;ZNF260;ZNF263;ZNF264;ZNF2…	MYNN;MZF1;OSR2;PRDM14;PRDM6;WT1;ZBTB14;ZBTB48;ZBTB49;ZFP64;ZFP28;ZIM3;ZNF121;ZNF250;ZNF257;ZNF263;ZNF274;ZNF317;ZNF320;ZNF329;ZNF331;ZNF394;ZNF449;ZNF502;ZNF528;ZNF547;ZNF549;ZNF554;ZNF586;ZNF589;ZNF667;ZNF680;ZNF708;ZNF713;ZNF768;ZNF18;ZNF85;ZSCAN16;ZSCAN22
KLF15_HUMAN.H11MO.0.A	145	0.508772	0.423319	0.684569	0.538211	2.90054e-07	4.30061e-06	Three-zinc finger Krüppel-related factors{2.3.1}	Krüppel-like factors{2.3.1.2}	EGR1;EGR2;EGR3;EGR4;KLF1;KLF10;KLF11;KLF12;KLF13;KLF14;KLF15;KLF16;KLF17;KLF2;KLF3;KLF4;KLF5;KLF6;KLF7;KLF8;KLF9;SP1;SP2;SP3;SP4;SP5;SP6;SP7;SP8;SP9	KLF12;KLF13;KLF14;KLF15;KLF16;KLF1;KLF3;KLF4;KLF5;KLF6;KLF8;KLF9
KLF3_HUMAN.H11MO.0.B	144	0.505263	0.419512	0.678384	0.533382	2.09294e-07	3.22731e-06	Three-zinc finger Krüppel-related factors{2.3.1}	Krüppel-like factors{2.3.1.2}	EGR1;EGR2;EGR3;EGR4;KLF1;KLF10;KLF11;KLF12;KLF13;KLF14;KLF15;KLF16;KLF17;KLF2;KLF3;KLF4;KLF5;KLF6;KLF7;KLF8;KLF9;SP1;SP2;SP3;SP4;SP5;SP6;SP7;SP8;SP9	KLF12;KLF13;KLF14;KLF15;KLF16;KLF1;KLF3;KLF4;KLF5;KLF6;KLF8;KLF9
ZSC22_HUMAN.H11MO.0.C	111	0.389474	0.417564	0.68324	0.535058	2.27835e-07	3.44433e-06	More than 3 adjacent zinc finger factors{2.3.3}	unclassified{2.3.3.0}	BCL6B;BCL6;CTCFL;CTCF;FEZF1;GFI1B;GFI1;GLI1;GLI2;GLI3;GLIS1;GLIS2;GLIS3;MTF1;MYNN;MZF1;OSR2;OVOL1;OVOL2;ZNF146;PLAG1;PLAGL1;PRDM14;PRDM1;PRDM6;SCRT1;SCRT2;SNAI1;SNAI2;YY1;YY2;WT1;ZNF324;ZNF354A;ZBTB14;ZBTB18;ZBTB48;ZBTB49;ZBTB7A;ZBTB7B;ZBTB6;ZFP64;ZFP28;ZFP42;ZFP82;ZFX;ZIC1;ZIC2;ZIC3;ZIC4;ZIM3;ZKSCAN1;ZKSCAN3;ZNF121;ZNF136;ZNF140;ZNF143;ZNF148;ZNF214;ZNF232;ZNF250;ZNF257;ZNF260;ZNF263;ZNF264;ZNF2…	MYNN;MZF1;OSR2;PRDM14;PRDM6;WT1;ZBTB14;ZBTB48;ZBTB49;ZFP64;ZFP28;ZIM3;ZNF121;ZNF250;ZNF257;ZNF263;ZNF274;ZNF317;ZNF320;ZNF329;ZNF331;ZNF394;ZNF449;ZNF502;ZNF528;ZNF547;ZNF549;ZNF554;ZNF586;ZNF589;ZNF667;ZNF680;ZNF708;ZNF713;ZNF768;ZNF18;ZNF85;ZSCAN16;ZSCAN22
PLAG1_HUMAN.H11MO.0.D	78	0.273684	0.413969	0.710061	0.544495	2.83385e-06	3.4681e-05	More than 3 adjacent zinc finger factors{2.3.3}	PLAG factors{2.3.3.25}	BCL6;BCL6B;CTCF;CTCFL;FEZF1;FEZF2;GFI1;GFI1B;GLI1;GLI2;GLI3;GLI4;GLIS1;GLIS2;GLIS3;HKR1;MTF1;MYNN;MZF1;OSR2;OVOL1;OVOL2;PLAG1;PLAGL1;PLAGL2;PRDM1;PRDM14;PRDM6;SCRT1;SCRT2;SNAI1;SNAI2;SNAI3;WT1;YY1;YY2;ZBTB12;ZBTB14;ZBTB18;ZBTB20;ZBTB26;ZBTB42;ZBTB45;ZBTB47;ZBTB48;ZBTB49;ZBTB6;ZBTB7A;ZBTB7B;ZBTB7C;ZFP14;ZFP2;ZFP28;ZFP30;ZFP37;ZFP42;ZFP64;ZFP69;ZFP69B;ZFP82;ZFP91;ZFX;ZIC1;ZIC2;ZIC3;ZIC4;ZIC5;ZIK1;Z…	PLAG1;PLAGL1
KLF1_HUMAN.H11MO.0.A	120	0.421053	0.413689	0.672812	0.528203	9.21841e-08	1.57942e-06	Three-zinc finger Krüppel-related factors{2.3.1}	Krüppel-like factors{2.3.1.2}	EGR1;EGR2;EGR3;EGR4;KLF1;KLF10;KLF11;KLF12;KLF13;KLF14;KLF15;KLF16;KLF17;KLF2;KLF3;KLF4;KLF5;KLF6;KLF7;KLF8;KLF9;SP1;SP2;SP3;SP4;SP5;SP6;SP7;SP8;SP9	KLF12;KLF13;KLF14;KLF15;KLF16;KLF1;KLF3;KLF4;KLF5;KLF6;KLF8;KLF9
GLIS3_HUMAN.H11MO.0.D	47	0.164912	0.413286	0.79338	0.578049	0.000375499	0.0026082	More than 3 adjacent zinc finger factors{2.3.3}	GLI-like factors{2.3.3.1}	BCL6;BCL6B;CTCF;CTCFL;FEZF1;FEZF2;GFI1;GFI1B;GLI1;GLI2;GLI3;GLI4;GLIS1;GLIS2;GLIS3;HKR1;MTF1;MYNN;MZF1;OSR2;OVOL1;OVOL2;PLAG1;PLAGL1;PLAGL2;PRDM1;PRDM14;PRDM6;SCRT1;SCRT2;SNAI1;SNAI2;SNAI3;WT1;YY1;YY2;ZBTB12;ZBTB14;ZBTB18;ZBTB20;ZBTB26;ZBTB42;ZBTB45;ZBTB47;ZBTB48;ZBTB49;ZBTB6;ZBTB7A;ZBTB7B;ZBTB7C;ZFP14;ZFP2;ZFP28;ZFP30;ZFP37;ZFP42;ZFP64;ZFP69;ZFP69B;ZFP82;ZFP91;ZFX;ZIC1;ZIC2;ZIC3;ZIC4;ZIC5;ZIK1;Z…	GLI1;GLI2;GLI3;GLIS1;GLIS2;GLIS3;ZIC1;ZIC2;ZIC3;ZIC4
SP4_HUMAN.H11MO.1.A	124	0.435088	0.409531	0.664702	0.52226	5.34117e-08	1.0044e-06	Three-zinc finger Krüppel-related factors{2.3.1}	Sp1-like factors{2.3.1.1}	EGR1;EGR2;EGR3;EGR4;KLF1;KLF10;KLF11;KLF12;KLF13;KLF14;KLF15;KLF16;KLF17;KLF2;KLF3;KLF4;KLF5;KLF6;KLF7;KLF8;KLF9;SP1;SP2;SP3;SP4;SP5;SP6;SP7;SP8;SP9	SP1;SP2;SP3;SP4
PURA_HUMAN.H11MO.0.D	111	0.389474	0.407539	0.666825	0.52221	8.02439e-08	1.43879e-06	PUR{0.0.5}	Pur-alpha (PURA, PUR1){0.0.5.0.1}	PURA;PURB;PURG	PURA
ZN331_HUMAN.H11MO.0.C	42	0.147368	0.407259	0.807103	0.57962	0.000680315	0.00429937	More than 3 adjacent zinc finger factors{2.3.3}	unclassified{2.3.3.0}	BCL6B;BCL6;CTCFL;CTCF;FEZF1;GFI1B;GFI1;GLI1;GLI2;GLI3;GLIS1;GLIS2;GLIS3;MTF1;MYNN;MZF1;OSR2;OVOL1;OVOL2;ZNF146;PLAG1;PLAGL1;PRDM14;PRDM1;PRDM6;SCRT1;SCRT2;SNAI1;SNAI2;YY1;YY2;WT1;ZNF324;ZNF354A;ZBTB14;ZBTB18;ZBTB48;ZBTB49;ZBTB7A;ZBTB7B;ZBTB6;ZFP64;ZFP28;ZFP42;ZFP82;ZFX;ZIC1;ZIC2;ZIC3;ZIC4;ZIM3;ZKSCAN1;ZKSCAN3;ZNF121;ZNF136;ZNF140;ZNF143;ZNF148;ZNF214;ZNF232;ZNF250;ZNF257;ZNF260;ZNF263;ZNF264;ZNF2…	MYNN;MZF1;OSR2;PRDM14;PRDM6;WT1;ZBTB14;ZBTB48;ZBTB49;ZFP64;ZFP28;ZIM3;ZNF121;ZNF250;ZNF257;ZNF263;ZNF274;ZNF317;ZNF320;ZNF329;ZNF331;ZNF394;ZNF449;ZNF502;ZNF528;ZNF547;ZNF549;ZNF554;ZNF586;ZNF589;ZNF667;ZNF680;ZNF708;ZNF713;ZNF768;ZNF18;ZNF85;ZSCAN16;ZSCAN22
MAZ_HUMAN.H11MO.1.A	111	0.389474	0.406344	0.664868	0.520672	5.85049e-08	1.07398e-06	Factors with multiple dispersed zinc fingers{2.3.4}	MAZ-like factors{2.3.4.8}	BCL11A;BCL11B;BNC1;BNC2;E4F1;HIC1;HIC2;HINFP;HIVEP1;HIVEP2;HIVEP3;IKZF1;IKZF2;IKZF3;IKZF4;IKZF5;INSM1;INSM2;MAZ;MECOM;PATZ1;PRDM16;PRDM4;REST;RLF;RREB1;SALL1;SALL2;SALL3;SALL4;VEZF1;ZBTB1;ZBTB17;ZBTB2;ZBTB25;ZBTB4;ZFAT;ZNF134;ZNF211;ZNF217;ZNF219;ZNF248;ZNF256;ZNF292;ZNF296;ZNF319;ZNF334;ZNF335;ZNF341;ZNF37A;ZNF382;ZNF417;ZNF418;ZNF423;ZNF467;ZNF510;ZNF512;ZNF512B;ZNF516;ZNF518A;ZNF518B;ZNF521;ZN…	MAZ;PATZ1;VEZF1
CENPB_HUMAN.H11MO.0.D	32	0.112281	0.405595	0.877613	0.605894	0.00589245	0.0261097			CENPB	CENPB
ZBTB4_HUMAN.H11MO.0.D	38	0.133333	0.405023	0.827516	0.586179	0.00159732	0.00912246	Factors with multiple dispersed zinc fingers{2.3.4}	unclassified{2.3.4.0}	BCL11A;E4F1;MECOM;HIC1;HIC2;HINFP;IKZF1;INSM1;MAZ;PATZ1;PRDM4;REST;RREB1;SALL4;VEZF1;ZBTB17;ZBTB4;HIVEP1;HIVEP2;ZNF134;ZNF219;ZNF335;ZNF341;ZNF382;ZNF418;ZNF423;ZNF467;ZNF770;ZNF784;ZNF8	E4F1;PRDM4;REST;RREB1;ZBTB17;ZBTB4;ZNF335;ZNF341;ZNF467;ZNF770;ZNF784;ZNF8
KLF9_HUMAN.H11MO.0.C	113	0.396491	0.40478	0.661312	0.518223	5.32958e-08	1.0044e-06	Three-zinc finger Krüppel-related factors{2.3.1}	Krüppel-like factors{2.3.1.2}	EGR1;EGR2;EGR3;EGR4;KLF1;KLF10;KLF11;KLF12;KLF13;KLF14;KLF15;KLF16;KLF17;KLF2;KLF3;KLF4;KLF5;KLF6;KLF7;KLF8;KLF9;SP1;SP2;SP3;SP4;SP5;SP6;SP7;SP8;SP9	KLF12;KLF13;KLF14;KLF15;KLF16;KLF1;KLF3;KLF4;KLF5;KLF6;KLF8;KLF9
AP2B_HUMAN.H11MO.0.B	93	0.326316	0.403055	0.672842	0.522292	1.37283e-07	2.25202e-06	AP-2{1.3.1}	AP-2beta{1.3.1.0.2}	TFAP2A;TFAP2B;TFAP2C;TFAP2D	TFAP2B
VEZF1_HUMAN.H11MO.0.C	121	0.424561	0.40245	0.654142	0.513644	2.77457e-08	5.48511e-07	Factors with multiple dispersed zinc fingers{2.3.4}	MAZ-like factors{2.3.4.8}	BCL11A;BCL11B;BNC1;BNC2;E4F1;HIC1;HIC2;HINFP;HIVEP1;HIVEP2;HIVEP3;IKZF1;IKZF2;IKZF3;IKZF4;IKZF5;INSM1;INSM2;MAZ;MECOM;PATZ1;PRDM16;PRDM4;REST;RLF;RREB1;SALL1;SALL2;SALL3;SALL4;VEZF1;ZBTB1;ZBTB17;ZBTB2;ZBTB25;ZBTB4;ZFAT;ZNF134;ZNF211;ZNF217;ZNF219;ZNF248;ZNF256;ZNF292;ZNF296;ZNF319;ZNF334;ZNF335;ZNF341;ZNF37A;ZNF382;ZNF417;ZNF418;ZNF423;ZNF467;ZNF510;ZNF512;ZNF512B;ZNF516;ZNF518A;ZNF518B;ZNF521;ZN…	MAZ;PATZ1;VEZF1
TBX15_HUMAN.H11MO.0.D	137	0.480702	0.401581	0.649501	0.510804	2.25225e-08	4.82358e-07	TBX1-related factors{6.5.3}	TBX15 (TBX14){6.5.3.0.3}	TBX1;TBX10;TBX15;TBX18;TBX20;TBX22	TBX15
ZN740_HUMAN.H11MO.0.D	50	0.175439	0.401149	0.757523	0.556004	8.42649e-05	0.000691151	Other factors with up to three adjacent zinc fingers{2.3.2}	Other three adjacent zinc finger factors{2.3.2.4}	AEBP2;OSR1;OVOL3;ZBTB22;ZBTB32;ZBTB33;ZBTB34;ZBTB37;ZBTB43;ZBTB46;ZBTB5;ZBTB8B;ZFPM2;ZNF174;ZNF396;ZNF414;ZNF446;ZNF487;ZNF511;ZNF580;ZNF705A;ZNF740;ZSCAN1	ZNF740
KLF14_HUMAN.H11MO.0.D	91	0.319298	0.400961	0.671336	0.520409	1.33968e-07	2.24543e-06	Three-zinc finger Krüppel-related factors{2.3.1}	Krüppel-like factors{2.3.1.2}	EGR1;EGR2;EGR3;EGR4;KLF1;KLF10;KLF11;KLF12;KLF13;KLF14;KLF15;KLF16;KLF17;KLF2;KLF3;KLF4;KLF5;KLF6;KLF7;KLF8;KLF9;SP1;SP2;SP3;SP4;SP5;SP6;SP7;SP8;SP9	KLF12;KLF13;KLF14;KLF15;KLF16;KLF1;KLF3;KLF4;KLF5;KLF6;KLF8;KLF9
EGR2_HUMAN.H11MO.1.A	117	0.410526	0.398478	0.649223	0.509307	2.21222e-08	4.82358e-07	Three-zinc finger Krüppel-related factors{2.3.1}	EGR factors{2.3.1.3}	EGR1;EGR2;EGR3;EGR4;KLF1;KLF10;KLF11;KLF12;KLF13;KLF14;KLF15;KLF16;KLF17;KLF2;KLF3;KLF4;KLF5;KLF6;KLF7;KLF8;KLF9;SP1;SP2;SP3;SP4;SP5;SP6;SP7;SP8;SP9	EGR1;EGR2;EGR3;EGR4
EGR2_HUMAN.H11MO.0.A	122	0.42807	0.396508	0.644214	0.505944	1.24257e-08	2.9031e-07	Three-zinc finger Krüppel-related factors{2.3.1}	EGR factors{2.3.1.3}	EGR1;EGR2;EGR3;EGR4;KLF1;KLF10;KLF11;KLF12;KLF13;KLF14;KLF15;KLF16;KLF17;KLF2;KLF3;KLF4;KLF5;KLF6;KLF7;KLF8;KLF9;SP1;SP2;SP3;SP4;SP5;SP6;SP7;SP8;SP9	EGR1;EGR2;EGR3;EGR4
MAZ_HUMAN.H11MO.0.A	136	0.477193	0.394598	0.638275	0.501993	1.03949e-08	2.50453e-07	Factors with multiple dispersed zinc fingers{2.3.4}	MAZ-like factors{2.3.4.8}	BCL11A;BCL11B;BNC1;BNC2;E4F1;HIC1;HIC2;HINFP;HIVEP1;HIVEP2;HIVEP3;IKZF1;IKZF2;IKZF3;IKZF4;IKZF5;INSM1;INSM2;MAZ;MECOM;PATZ1;PRDM16;PRDM4;REST;RLF;RREB1;SALL1;SALL2;SALL3;SALL4;VEZF1;ZBTB1;ZBTB17;ZBTB2;ZBTB25;ZBTB4;ZFAT;ZNF134;ZNF211;ZNF217;ZNF219;ZNF248;ZNF256;ZNF292;ZNF296;ZNF319;ZNF334;ZNF335;ZNF341;ZNF37A;ZNF382;ZNF417;ZNF418;ZNF423;ZNF467;ZNF510;ZNF512;ZNF512B;ZNF516;ZNF518A;ZNF518B;ZNF521;ZN…	MAZ;PATZ1;VEZF1
RFX1_HUMAN.H11MO.0.B	81	0.284211	0.394025	0.671626	0.516487	2.08593e-07	3.22731e-06	RFX-related factors{3.3.3}	RFX1 (EF-C){3.3.3.0.1}	RFX1;RFX2;RFX3;RFX4;RFX5;RFX6;RFX7;RFX8	RFX1
ZN524_HUMAN.H11MO.0.D	45	0.157895	0.393014	0.763578	0.553327	0.000125891	0.00096101	More than 3 adjacent zinc finger factors{2.3.3}	ZNF524-like factors{2.3.3.15}	BCL6;BCL6B;CTCF;CTCFL;FEZF1;FEZF2;GFI1;GFI1B;GLI1;GLI2;GLI3;GLI4;GLIS1;GLIS2;GLIS3;HKR1;MTF1;MYNN;MZF1;OSR2;OVOL1;OVOL2;PLAG1;PLAGL1;PLAGL2;PRDM1;PRDM14;PRDM6;SCRT1;SCRT2;SNAI1;SNAI2;SNAI3;WT1;YY1;YY2;ZBTB12;ZBTB14;ZBTB18;ZBTB20;ZBTB26;ZBTB42;ZBTB45;ZBTB47;ZBTB48;ZBTB49;ZBTB6;ZBTB7A;ZBTB7B;ZBTB7C;ZFP14;ZFP2;ZFP28;ZFP30;ZFP37;ZFP42;ZFP64;ZFP69;ZFP69B;ZFP82;ZFP91;ZFX;ZIC1;ZIC2;ZIC3;ZIC4;ZIC5;ZIK1;Z…	ZNF524
KLF5_HUMAN.H11MO.0.A	100	0.350877	0.392668	0.649503	0.506244	2.39776e-08	4.99642e-07	Three-zinc finger Krüppel-related factors{2.3.1}	Krüppel-like factors{2.3.1.2}	EGR1;EGR2;EGR3;EGR4;KLF1;KLF10;KLF11;KLF12;KLF13;KLF14;KLF15;KLF16;KLF17;KLF2;KLF3;KLF4;KLF5;KLF6;KLF7;KLF8;KLF9;SP1;SP2;SP3;SP4;SP5;SP6;SP7;SP8;SP9	KLF12;KLF13;KLF14;KLF15;KLF16;KLF1;KLF3;KLF4;KLF5;KLF6;KLF8;KLF9
E2F3_HUMAN.H11MO.0.A	53	0.185965	0.390208	0.726068	0.536523	1.71244e-05	0.000171466	E2F-related factors{3.3.2}	E2F{3.3.2.1}	E2F1;E2F2;E2F3;E2F4;E2F5;E2F6;E2F7;E2F8;TFDP1;TFDP2	E2F1;E2F2;E2F3;E2F4;E2F5;E2F6;E2F7;E2F8
EGR4_HUMAN.H11MO.0.D	114	0.4	0.388039	0.633462	0.496529	5.5545e-09	1.47673e-07	Three-zinc finger Krüppel-related factors{2.3.1}	EGR factors{2.3.1.3}	EGR1;EGR2;EGR3;EGR4;KLF1;KLF10;KLF11;KLF12;KLF13;KLF14;KLF15;KLF16;KLF17;KLF2;KLF3;KLF4;KLF5;KLF6;KLF7;KLF8;KLF9;SP1;SP2;SP3;SP4;SP5;SP6;SP7;SP8;SP9	EGR1;EGR2;EGR3;EGR4
INSM1_HUMAN.H11MO.0.C	37	0.129825	0.385783	0.794895	0.560933	0.0005907	0.00387903	Factors with multiple dispersed zinc fingers{2.3.4}	Insulinoma-associated proteins{2.3.4.16}	BCL11A;BCL11B;BNC1;BNC2;E4F1;HIC1;HIC2;HINFP;HIVEP1;HIVEP2;HIVEP3;IKZF1;IKZF2;IKZF3;IKZF4;IKZF5;INSM1;INSM2;MAZ;MECOM;PATZ1;PRDM16;PRDM4;REST;RLF;RREB1;SALL1;SALL2;SALL3;SALL4;VEZF1;ZBTB1;ZBTB17;ZBTB2;ZBTB25;ZBTB4;ZFAT;ZNF134;ZNF211;ZNF217;ZNF219;ZNF248;ZNF256;ZNF292;ZNF296;ZNF319;ZNF334;ZNF335;ZNF341;ZNF37A;ZNF382;ZNF417;ZNF418;ZNF423;ZNF467;ZNF510;ZNF512;ZNF512B;ZNF516;ZNF518A;ZNF518B;ZNF521;ZN…	INSM1
SP4_HUMAN.H11MO.0.A	137	0.480702	0.384719	0.622227	0.489373	2.65657e-09	8.90529e-08	Three-zinc finger Krüppel-related factors{2.3.1}	Sp1-like factors{2.3.1.1}	EGR1;EGR2;EGR3;EGR4;KLF1;KLF10;KLF11;KLF12;KLF13;KLF14;KLF15;KLF16;KLF17;KLF2;KLF3;KLF4;KLF5;KLF6;KLF7;KLF8;KLF9;SP1;SP2;SP3;SP4;SP5;SP6;SP7;SP8;SP9	SP1;SP2;SP3;SP4
E2F1_HUMAN.H11MO.0.A	104	0.364912	0.383628	0.631785	0.493379	5.29161e-09	1.45708e-07	E2F-related factors{3.3.2}	E2F{3.3.2.1}	E2F1;E2F2;E2F3;E2F4;E2F5;E2F6;E2F7;E2F8;TFDP1;TFDP2	E2F1;E2F2;E2F3;E2F4;E2F5;E2F6;E2F7;E2F8
ZF64A_HUMAN.H11MO.0.D	109	0.382456	0.382431	0.626836	0.490511	3.17463e-09	9.67936e-08	More than 3 adjacent zinc finger factors{2.3.3}	unclassified{2.3.3.0}	BCL6B;BCL6;CTCFL;CTCF;FEZF1;GFI1B;GFI1;GLI1;GLI2;GLI3;GLIS1;GLIS2;GLIS3;MTF1;MYNN;MZF1;OSR2;OVOL1;OVOL2;ZNF146;PLAG1;PLAGL1;PRDM14;PRDM1;PRDM6;SCRT1;SCRT2;SNAI1;SNAI2;YY1;YY2;WT1;ZNF324;ZNF354A;ZBTB14;ZBTB18;ZBTB48;ZBTB49;ZBTB7A;ZBTB7B;ZBTB6;ZFP64;ZFP28;ZFP42;ZFP82;ZFX;ZIC1;ZIC2;ZIC3;ZIC4;ZIM3;ZKSCAN1;ZKSCAN3;ZNF121;ZNF136;ZNF140;ZNF143;ZNF148;ZNF214;ZNF232;ZNF250;ZNF257;ZNF260;ZNF263;ZNF264;ZNF2…	MYNN;MZF1;OSR2;PRDM14;PRDM6;WT1;ZBTB14;ZBTB48;ZBTB49;ZFP64;ZFP28;ZIM3;ZNF121;ZNF250;ZNF257;ZNF263;ZNF274;ZNF317;ZNF320;ZNF329;ZNF331;ZNF394;ZNF449;ZNF502;ZNF528;ZNF547;ZNF549;ZNF554;ZNF586;ZNF589;ZNF667;ZNF680;ZNF708;ZNF713;ZNF768;ZNF18;ZNF85;ZSCAN16;ZSCAN22
ZN281_HUMAN.H11MO.0.A	107	0.375439	0.381137	0.625864	0.489373	3.26412e-09	9.67936e-08	More than 3 adjacent zinc finger factors{2.3.3}	ZNF148-like factors{2.3.3.13}	BCL6;BCL6B;CTCF;CTCFL;FEZF1;FEZF2;GFI1;GFI1B;GLI1;GLI2;GLI3;GLI4;GLIS1;GLIS2;GLIS3;HKR1;MTF1;MYNN;MZF1;OSR2;OVOL1;OVOL2;PLAG1;PLAGL1;PLAGL2;PRDM1;PRDM14;PRDM6;SCRT1;SCRT2;SNAI1;SNAI2;SNAI3;WT1;YY1;YY2;ZBTB12;ZBTB14;ZBTB18;ZBTB20;ZBTB26;ZBTB42;ZBTB45;ZBTB47;ZBTB48;ZBTB49;ZBTB6;ZBTB7A;ZBTB7B;ZBTB7C;ZFP14;ZFP2;ZFP28;ZFP30;ZFP37;ZFP42;ZFP64;ZFP69;ZFP69B;ZFP82;ZFP91;ZFX;ZIC1;ZIC2;ZIC3;ZIC4;ZIC5;ZIK1;Z…	ZNF148;ZNF281
REST_HUMAN.H11MO.0.A	41	0.14386	0.380496	0.75945	0.543677	0.000150182	0.00111337	Factors with multiple dispersed zinc fingers{2.3.4}	unclassified{2.3.4.0}	BCL11A;E4F1;MECOM;HIC1;HIC2;HINFP;IKZF1;INSM1;MAZ;PATZ1;PRDM4;REST;RREB1;SALL4;VEZF1;ZBTB17;ZBTB4;HIVEP1;HIVEP2;ZNF134;ZNF219;ZNF335;ZNF341;ZNF382;ZNF418;ZNF423;ZNF467;ZNF770;ZNF784;ZNF8	E4F1;PRDM4;REST;RREB1;ZBTB17;ZBTB4;ZNF335;ZNF341;ZNF467;ZNF770;ZNF784;ZNF8
SRBP2_HUMAN.H11MO.0.B	64	0.224561	0.379824	0.676798	0.510083	6.59875e-07	9.25025e-06	bHLH-ZIP factors{1.2.6}	SREBP factors{1.2.6.3}	MAX;MITF;MLX;MLXIP;MLXIPL;MNT;MXD1;MXD3;MXD4;MXI1;MYC;MYCL;MYCN;REPIN1;SREBF1;SREBF2;TFAP4;TFE3;TFEB;TFEC;USF1;USF2	SREBF1;SREBF2
TAF1_HUMAN.H11MO.0.A	94	0.329825	0.378804	0.631481	0.490499	8.22467e-09	2.04555e-07	TCF-7-related factors{4.1.3}	TAF-1 (TAF-2A, TAF(II)250) [1]{4.1.3.0.5}	LEF1;TAF1;TCF7;TCF7L1;TCF7L2	TAF1
E2F4_HUMAN.H11MO.0.A	119	0.417544	0.378326	0.615622	0.483197	1.26514e-09	4.64486e-08	E2F-related factors{3.3.2}	E2F{3.3.2.1}	E2F1;E2F2;E2F3;E2F4;E2F5;E2F6;E2F7;E2F8;TFDP1;TFDP2	E2F1;E2F2;E2F3;E2F4;E2F5;E2F6;E2F7;E2F8
ZBT7A_HUMAN.H11MO.0.A	47	0.164912	0.3713	0.712805	0.519318	1.42186e-05	0.000146168	More than 3 adjacent zinc finger factors{2.3.3}	ZBTB7 factors{2.3.3.8}	BCL6;BCL6B;CTCF;CTCFL;FEZF1;FEZF2;GFI1;GFI1B;GLI1;GLI2;GLI3;GLI4;GLIS1;GLIS2;GLIS3;HKR1;MTF1;MYNN;MZF1;OSR2;OVOL1;OVOL2;PLAG1;PLAGL1;PLAGL2;PRDM1;PRDM14;PRDM6;SCRT1;SCRT2;SNAI1;SNAI2;SNAI3;WT1;YY1;YY2;ZBTB12;ZBTB14;ZBTB18;ZBTB20;ZBTB26;ZBTB42;ZBTB45;ZBTB47;ZBTB48;ZBTB49;ZBTB6;ZBTB7A;ZBTB7B;ZBTB7C;ZFP14;ZFP2;ZFP28;ZFP30;ZFP37;ZFP42;ZFP64;ZFP69;ZFP69B;ZFP82;ZFP91;ZFX;ZIC1;ZIC2;ZIC3;ZIC4;ZIC5;ZIK1;Z…	ZBTB7A;ZBTB7B
PATZ1_HUMAN.H11MO.0.C	142	0.498246	0.370141	0.598488	0.470642	3.7957e-10	1.46324e-08	Factors with multiple dispersed zinc fingers{2.3.4}	MAZ-like factors{2.3.4.8}	BCL11A;BCL11B;BNC1;BNC2;E4F1;HIC1;HIC2;HINFP;HIVEP1;HIVEP2;HIVEP3;IKZF1;IKZF2;IKZF3;IKZF4;IKZF5;INSM1;INSM2;MAZ;MECOM;PATZ1;PRDM16;PRDM4;REST;RLF;RREB1;SALL1;SALL2;SALL3;SALL4;VEZF1;ZBTB1;ZBTB17;ZBTB2;ZBTB25;ZBTB4;ZFAT;ZNF134;ZNF211;ZNF217;ZNF219;ZNF248;ZNF256;ZNF292;ZNF296;ZNF319;ZNF334;ZNF335;ZNF341;ZNF37A;ZNF382;ZNF417;ZNF418;ZNF423;ZNF467;ZNF510;ZNF512;ZNF512B;ZNF516;ZNF518A;ZNF518B;ZNF521;ZN…	MAZ;PATZ1;VEZF1
SP3_HUMAN.H11MO.0.B	148	0.519298	0.365684	0.591583	0.464946	2.61465e-10	1.11994e-08	Three-zinc finger Krüppel-related factors{2.3.1}	Sp1-like factors{2.3.1.1}	EGR1;EGR2;EGR3;EGR4;KLF1;KLF10;KLF11;KLF12;KLF13;KLF14;KLF15;KLF16;KLF17;KLF2;KLF3;KLF4;KLF5;KLF6;KLF7;KLF8;KLF9;SP1;SP2;SP3;SP4;SP5;SP6;SP7;SP8;SP9	SP1;SP2;SP3;SP4
GCM2_HUMAN.H11MO.0.D	35	0.122807	0.365187	0.766317	0.536381	0.000309009	0.00220598	GCM factors{7.2.1}	GCMb (GCM2){7.2.1.0.2}	GCM1;GCM2	GCM2
AP2D_HUMAN.H11MO.0.D	122	0.42807	0.36292	0.589601	0.463079	1.16235e-10	5.60109e-09	AP-2{1.3.1}	AP-2delta{1.3.1.0.4}	TFAP2A;TFAP2B;TFAP2C;TFAP2D	TFAP2D
MYBA_HUMAN.H11MO.0.D	25	0.0877193	0.358926	0.853373	0.565076	0.00416371	0.0203178	Myb/SANT domain factors{3.5.1}	Myb-like factors{3.5.1.1}	CDC5L;DMTF1;MYB;MYBL1;MYBL2;SMARCA1;SMARCA5;SNAPC4;TRERF1;ZNF541	CDC5L;MYBL1;MYBL2;MYB
HINFP_HUMAN.H11MO.0.C	38	0.133333	0.354855	0.725017	0.513581	5.34216e-05	0.000452616	Factors with multiple dispersed zinc fingers{2.3.4}	HINFP-like factors{2.3.4.21}	BCL11A;BCL11B;BNC1;BNC2;E4F1;HIC1;HIC2;HINFP;HIVEP1;HIVEP2;HIVEP3;IKZF1;IKZF2;IKZF3;IKZF4;IKZF5;INSM1;INSM2;MAZ;MECOM;PATZ1;PRDM16;PRDM4;REST;RLF;RREB1;SALL1;SALL2;SALL3;SALL4;VEZF1;ZBTB1;ZBTB17;ZBTB2;ZBTB25;ZBTB4;ZFAT;ZNF134;ZNF211;ZNF217;ZNF219;ZNF248;ZNF256;ZNF292;ZNF296;ZNF319;ZNF334;ZNF335;ZNF341;ZNF37A;ZNF382;ZNF417;ZNF418;ZNF423;ZNF467;ZNF510;ZNF512;ZNF512B;ZNF516;ZNF518A;ZNF518B;ZNF521;ZN…	HINFP
KLF6_HUMAN.H11MO.0.A	133	0.466667	0.350788	0.567711	0.446457	1.94383e-11	9.99129e-10	Three-zinc finger Krüppel-related factors{2.3.1}	Krüppel-like factors{2.3.1.2}	EGR1;EGR2;EGR3;EGR4;KLF1;KLF10;KLF11;KLF12;KLF13;KLF14;KLF15;KLF16;KLF17;KLF2;KLF3;KLF4;KLF5;KLF6;KLF7;KLF8;KLF9;SP1;SP2;SP3;SP4;SP5;SP6;SP7;SP8;SP9	KLF12;KLF13;KLF14;KLF15;KLF16;KLF1;KLF3;KLF4;KLF5;KLF6;KLF8;KLF9
KLF16_HUMAN.H11MO.0.D	127	0.445614	0.35039	0.568039	0.446477	1.57813e-11	8.77896e-10	Three-zinc finger Krüppel-related factors{2.3.1}	Krüppel-like factors{2.3.1.2}	EGR1;EGR2;EGR3;EGR4;KLF1;KLF10;KLF11;KLF12;KLF13;KLF14;KLF15;KLF16;KLF17;KLF2;KLF3;KLF4;KLF5;KLF6;KLF7;KLF8;KLF9;SP1;SP2;SP3;SP4;SP5;SP6;SP7;SP8;SP9	KLF12;KLF13;KLF14;KLF15;KLF16;KLF1;KLF3;KLF4;KLF5;KLF6;KLF8;KLF9
NR1H4_HUMAN.H11MO.0.B	63	0.221053	0.349824	0.625401	0.470627	2.60635e-08	5.28815e-07	Thyroid hormone receptor-related factors (NR1){2.1.2}	LXR (NR1H){2.1.2.7}	NR1D1;NR1D2;NR1H2;NR1H3;NR1H4;NR1I2;NR1I3;PPARA;PPARD;PPARG;RARA;RARB;RARG;RORA;RORB;RORC;THRA;THRB;VDR	NR1H2;NR1H3;NR1H4
ZN219_HUMAN.H11MO.0.D	76	0.266667	0.34773	0.599165	0.458512	1.4656e-09	5.13627e-08	Factors with multiple dispersed zinc fingers{2.3.4}	ZNF219-like factors{2.3.4.2}	BCL11A;BCL11B;BNC1;BNC2;E4F1;HIC1;HIC2;HINFP;HIVEP1;HIVEP2;HIVEP3;IKZF1;IKZF2;IKZF3;IKZF4;IKZF5;INSM1;INSM2;MAZ;MECOM;PATZ1;PRDM16;PRDM4;REST;RLF;RREB1;SALL1;SALL2;SALL3;SALL4;VEZF1;ZBTB1;ZBTB17;ZBTB2;ZBTB25;ZBTB4;ZFAT;ZNF134;ZNF211;ZNF217;ZNF219;ZNF248;ZNF256;ZNF292;ZNF296;ZNF319;ZNF334;ZNF335;ZNF341;ZNF37A;ZNF382;ZNF417;ZNF418;ZNF423;ZNF467;ZNF510;ZNF512;ZNF512B;ZNF516;ZNF518A;ZNF518B;ZNF521;ZN…	ZNF219
THAP1_HUMAN.H11MO.0.C	123	0.431579	0.346046	0.561912	0.441394	8.61946e-12	6.62432e-10	THAP-related factors{2.9.1}	THAP1{2.9.1.0.1}	THAP1;THAP10;THAP11;THAP12;THAP2;THAP3;THAP4;THAP5;THAP6;THAP7;THAP8;THAP9	THAP1
TBX1_HUMAN.H11MO.0.D	110	0.385965	0.345872	0.5664	0.443384	1.5941e-11	8.77896e-10	TBX1-related factors{6.5.3}	TBX1{6.5.3.0.1}	TBX1;TBX10;TBX15;TBX18;TBX20;TBX22	TBX1
ZIC1_HUMAN.H11MO.0.B	53	0.185965	0.343945	0.639985	0.472913	1.65495e-07	2.65827e-06	More than 3 adjacent zinc finger factors{2.3.3}	GLI-like factors{2.3.3.1}	BCL6;BCL6B;CTCF;CTCFL;FEZF1;FEZF2;GFI1;GFI1B;GLI1;GLI2;GLI3;GLI4;GLIS1;GLIS2;GLIS3;HKR1;MTF1;MYNN;MZF1;OSR2;OVOL1;OVOL2;PLAG1;PLAGL1;PLAGL2;PRDM1;PRDM14;PRDM6;SCRT1;SCRT2;SNAI1;SNAI2;SNAI3;WT1;YY1;YY2;ZBTB12;ZBTB14;ZBTB18;ZBTB20;ZBTB26;ZBTB42;ZBTB45;ZBTB47;ZBTB48;ZBTB49;ZBTB6;ZBTB7A;ZBTB7B;ZBTB7C;ZFP14;ZFP2;ZFP28;ZFP30;ZFP37;ZFP42;ZFP64;ZFP69;ZFP69B;ZFP82;ZFP91;ZFX;ZIC1;ZIC2;ZIC3;ZIC4;ZIC5;ZIK1;Z…	GLI1;GLI2;GLI3;GLIS1;GLIS2;GLIS3;ZIC1;ZIC2;ZIC3;ZIC4
SP1_HUMAN.H11MO.0.A	150	0.526316	0.341897	0.553352	0.434766	9.6306e-12	6.62432e-10	Three-zinc finger Krüppel-related factors{2.3.1}	Sp1-like factors{2.3.1.1}	EGR1;EGR2;EGR3;EGR4;KLF1;KLF10;KLF11;KLF12;KLF13;KLF14;KLF15;KLF16;KLF17;KLF2;KLF3;KLF4;KLF5;KLF6;KLF7;KLF8;KLF9;SP1;SP2;SP3;SP4;SP5;SP6;SP7;SP8;SP9	SP1;SP2;SP3;SP4
WT1_HUMAN.H11MO.0.C	138	0.484211	0.340231	0.550269	0.43277	3.27328e-12	2.84566e-10	More than 3 adjacent zinc finger factors{2.3.3}	unclassified{2.3.3.0}	BCL6B;BCL6;CTCFL;CTCF;FEZF1;GFI1B;GFI1;GLI1;GLI2;GLI3;GLIS1;GLIS2;GLIS3;MTF1;MYNN;MZF1;OSR2;OVOL1;OVOL2;ZNF146;PLAG1;PLAGL1;PRDM14;PRDM1;PRDM6;SCRT1;SCRT2;SNAI1;SNAI2;YY1;YY2;WT1;ZNF324;ZNF354A;ZBTB14;ZBTB18;ZBTB48;ZBTB49;ZBTB7A;ZBTB7B;ZBTB6;ZFP64;ZFP28;ZFP42;ZFP82;ZFX;ZIC1;ZIC2;ZIC3;ZIC4;ZIM3;ZKSCAN1;ZKSCAN3;ZNF121;ZNF136;ZNF140;ZNF143;ZNF148;ZNF214;ZNF232;ZNF250;ZNF257;ZNF260;ZNF263;ZNF264;ZNF2…	MYNN;MZF1;OSR2;PRDM14;PRDM6;WT1;ZBTB14;ZBTB48;ZBTB49;ZFP64;ZFP28;ZIM3;ZNF121;ZNF250;ZNF257;ZNF263;ZNF274;ZNF317;ZNF320;ZNF329;ZNF331;ZNF394;ZNF449;ZNF502;ZNF528;ZNF547;ZNF549;ZNF554;ZNF586;ZNF589;ZNF667;ZNF680;ZNF708;ZNF713;ZNF768;ZNF18;ZNF85;ZSCAN16;ZSCAN22
KAISO_HUMAN.H11MO.0.A	59	0.207018	0.336972	0.611186	0.456908	1.4097e-08	3.19669e-07	Other factors with up to three adjacent zinc fingers{2.3.2}	Factors with 2-3 adjacent zinc fingersand a BTB/POZ domain{2.3.2.1}	AEBP2;OSR1;OVOL3;ZBTB22;ZBTB32;ZBTB33;ZBTB34;ZBTB37;ZBTB43;ZBTB46;ZBTB5;ZBTB8B;ZFPM2;ZNF174;ZNF396;ZNF414;ZNF446;ZNF487;ZNF511;ZNF580;ZNF705A;ZNF740;ZSCAN1	ZBTB33
KLF13_HUMAN.H11MO.0.D	73	0.25614	0.333873	0.579544	0.44201	2.95795e-10	1.2003e-08	Three-zinc finger Krüppel-related factors{2.3.1}	Krüppel-like factors{2.3.1.2}	EGR1;EGR2;EGR3;EGR4;KLF1;KLF10;KLF11;KLF12;KLF13;KLF14;KLF15;KLF16;KLF17;KLF2;KLF3;KLF4;KLF5;KLF6;KLF7;KLF8;KLF9;SP1;SP2;SP3;SP4;SP5;SP6;SP7;SP8;SP9	KLF12;KLF13;KLF14;KLF15;KLF16;KLF1;KLF3;KLF4;KLF5;KLF6;KLF8;KLF9
SP1_HUMAN.H11MO.1.A	127	0.445614	0.332861	0.539614	0.424136	9.82112e-13	1.73505e-10	Three-zinc finger Krüppel-related factors{2.3.1}	Sp1-like factors{2.3.1.1}	EGR1;EGR2;EGR3;EGR4;KLF1;KLF10;KLF11;KLF12;KLF13;KLF14;KLF15;KLF16;KLF17;KLF2;KLF3;KLF4;KLF5;KLF6;KLF7;KLF8;KLF9;SP1;SP2;SP3;SP4;SP5;SP6;SP7;SP8;SP9	SP1;SP2;SP3;SP4
ZN148_HUMAN.H11MO.0.D	106	0.37193	0.332117	0.545849	0.426642	1.90641e-12	2.44974e-10	More than 3 adjacent zinc finger factors{2.3.3}	ZNF148-like factors{2.3.3.13}	BCL6;BCL6B;CTCF;CTCFL;FEZF1;FEZF2;GFI1;GFI1B;GLI1;GLI2;GLI3;GLI4;GLIS1;GLIS2;GLIS3;HKR1;MTF1;MYNN;MZF1;OSR2;OVOL1;OVOL2;PLAG1;PLAGL1;PLAGL2;PRDM1;PRDM14;PRDM6;SCRT1;SCRT2;SNAI1;SNAI2;SNAI3;WT1;YY1;YY2;ZBTB12;ZBTB14;ZBTB18;ZBTB20;ZBTB26;ZBTB42;ZBTB45;ZBTB47;ZBTB48;ZBTB49;ZBTB6;ZBTB7A;ZBTB7B;ZBTB7C;ZFP14;ZFP2;ZFP28;ZFP30;ZFP37;ZFP42;ZFP64;ZFP69;ZFP69B;ZFP82;ZFP91;ZFX;ZIC1;ZIC2;ZIC3;ZIC4;ZIC5;ZIK1;Z…	ZNF148;ZNF281
E2F2_HUMAN.H11MO.0.B	50	0.175439	0.330469	0.624064	0.45807	9.13707e-08	1.57942e-06	E2F-related factors{3.3.2}	E2F{3.3.2.1}	E2F1;E2F2;E2F3;E2F4;E2F5;E2F6;E2F7;E2F8;TFDP1;TFDP2	E2F1;E2F2;E2F3;E2F4;E2F5;E2F6;E2F7;E2F8
SP2_HUMAN.H11MO.1.B	107	0.375439	0.330335	0.542428	0.424135	1.12519e-12	1.73505e-10	Three-zinc finger Krüppel-related factors{2.3.1}	Sp1-like factors{2.3.1.1}	EGR1;EGR2;EGR3;EGR4;KLF1;KLF10;KLF11;KLF12;KLF13;KLF14;KLF15;KLF16;KLF17;KLF2;KLF3;KLF4;KLF5;KLF6;KLF7;KLF8;KLF9;SP1;SP2;SP3;SP4;SP5;SP6;SP7;SP8;SP9	SP1;SP2;SP3;SP4
MBD2_HUMAN.H11MO.0.B	95	0.333333	0.328713	0.547222	0.425325	3.32179e-12	2.84566e-10			MBD2	MBD2
E2F5_HUMAN.H11MO.0.B	24	0.0842105	0.325401	0.786951	0.517216	0.00115641	0.00685838	E2F-related factors{3.3.2}	E2F{3.3.2.1}	E2F1;E2F2;E2F3;E2F4;E2F5;E2F6;E2F7;E2F8;TFDP1;TFDP2	E2F1;E2F2;E2F3;E2F4;E2F5;E2F6;E2F7;E2F8
SP2_HUMAN.H11MO.0.A	159	0.557895	0.318841	0.517544	0.405838	4.39349e-13	1.12913e-10	Three-zinc finger Krüppel-related factors{2.3.1}	Sp1-like factors{2.3.1.1}	EGR1;EGR2;EGR3;EGR4;KLF1;KLF10;KLF11;KLF12;KLF13;KLF14;KLF15;KLF16;KLF17;KLF2;KLF3;KLF4;KLF5;KLF6;KLF7;KLF8;KLF9;SP1;SP2;SP3;SP4;SP5;SP6;SP7;SP8;SP9	SP1;SP2;SP3;SP4
ZN589_HUMAN.H11MO.0.D	21	0.0736842	0.318737	0.817462	0.523671	0.00274041	0.0143732	More than 3 adjacent zinc finger factors{2.3.3}	unclassified{2.3.3.0}	BCL6B;BCL6;CTCFL;CTCF;FEZF1;GFI1B;GFI1;GLI1;GLI2;GLI3;GLIS1;GLIS2;GLIS3;MTF1;MYNN;MZF1;OSR2;OVOL1;OVOL2;ZNF146;PLAG1;PLAGL1;PRDM14;PRDM1;PRDM6;SCRT1;SCRT2;SNAI1;SNAI2;YY1;YY2;WT1;ZNF324;ZNF354A;ZBTB14;ZBTB18;ZBTB48;ZBTB49;ZBTB7A;ZBTB7B;ZBTB6;ZFP64;ZFP28;ZFP42;ZFP82;ZFX;ZIC1;ZIC2;ZIC3;ZIC4;ZIM3;ZKSCAN1;ZKSCAN3;ZNF121;ZNF136;ZNF140;ZNF143;ZNF148;ZNF214;ZNF232;ZNF250;ZNF257;ZNF260;ZNF263;ZNF264;ZNF2…	MYNN;MZF1;OSR2;PRDM14;PRDM6;WT1;ZBTB14;ZBTB48;ZBTB49;ZFP64;ZFP28;ZIM3;ZNF121;ZNF250;ZNF257;ZNF263;ZNF274;ZNF317;ZNF320;ZNF329;ZNF331;ZNF394;ZNF449;ZNF502;ZNF528;ZNF547;ZNF549;ZNF554;ZNF586;ZNF589;ZNF667;ZNF680;ZNF708;ZNF713;ZNF768;ZNF18;ZNF85;ZSCAN16;ZSCAN22
GLIS1_HUMAN.H11MO.0.D	30	0.105263	0.315599	0.698864	0.477531	3.73451e-05	0.000334803	More than 3 adjacent zinc finger factors{2.3.3}	GLI-like factors{2.3.3.1}	BCL6;BCL6B;CTCF;CTCFL;FEZF1;FEZF2;GFI1;GFI1B;GLI1;GLI2;GLI3;GLI4;GLIS1;GLIS2;GLIS3;HKR1;MTF1;MYNN;MZF1;OSR2;OVOL1;OVOL2;PLAG1;PLAGL1;PLAGL2;PRDM1;PRDM14;PRDM6;SCRT1;SCRT2;SNAI1;SNAI2;SNAI3;WT1;YY1;YY2;ZBTB12;ZBTB14;ZBTB18;ZBTB20;ZBTB26;ZBTB42;ZBTB45;ZBTB47;ZBTB48;ZBTB49;ZBTB6;ZBTB7A;ZBTB7B;ZBTB7C;ZFP14;ZFP2;ZFP28;ZFP30;ZFP37;ZFP42;ZFP64;ZFP69;ZFP69B;ZFP82;ZFP91;ZFX;ZIC1;ZIC2;ZIC3;ZIC4;ZIC5;ZIK1;Z…	GLI1;GLI2;GLI3;GLIS1;GLIS2;GLIS3;ZIC1;ZIC2;ZIC3;ZIC4
MECP2_HUMAN.H11MO.0.C	79	0.277193	0.313634	0.53677	0.412051	2.55073e-12	2.80945e-10			MECP2	MECP2
GLIS2_HUMAN.H11MO.0.D	38	0.133333	0.311436	0.636335	0.45071	7.59503e-07	1.04567e-05	More than 3 adjacent zinc finger factors{2.3.3}	GLI-like factors{2.3.3.1}	BCL6;BCL6B;CTCF;CTCFL;FEZF1;FEZF2;GFI1;GFI1B;GLI1;GLI2;GLI3;GLI4;GLIS1;GLIS2;GLIS3;HKR1;MTF1;MYNN;MZF1;OSR2;OVOL1;OVOL2;PLAG1;PLAGL1;PLAGL2;PRDM1;PRDM14;PRDM6;SCRT1;SCRT2;SNAI1;SNAI2;SNAI3;WT1;YY1;YY2;ZBTB12;ZBTB14;ZBTB18;ZBTB20;ZBTB26;ZBTB42;ZBTB45;ZBTB47;ZBTB48;ZBTB49;ZBTB6;ZBTB7A;ZBTB7B;ZBTB7C;ZFP14;ZFP2;ZFP28;ZFP30;ZFP37;ZFP42;ZFP64;ZFP69;ZFP69B;ZFP82;ZFP91;ZFX;ZIC1;ZIC2;ZIC3;ZIC4;ZIC5;ZIK1;Z…	GLI1;GLI2;GLI3;GLIS1;GLIS2;GLIS3;ZIC1;ZIC2;ZIC3;ZIC4
KLF12_HUMAN.H11MO.0.C	97	0.340351	0.306175	0.508317	0.395539	2.37672e-14	9.16227e-12	Three-zinc finger Krüppel-related factors{2.3.1}	Krüppel-like factors{2.3.1.2}	EGR1;EGR2;EGR3;EGR4;KLF1;KLF10;KLF11;KLF12;KLF13;KLF14;KLF15;KLF16;KLF17;KLF2;KLF3;KLF4;KLF5;KLF6;KLF7;KLF8;KLF9;SP1;SP2;SP3;SP4;SP5;SP6;SP7;SP8;SP9	KLF12;KLF13;KLF14;KLF15;KLF16;KLF1;KLF3;KLF4;KLF5;KLF6;KLF8;KLF9
KAISO_HUMAN.H11MO.1.A	34	0.119298	0.256123	0.542603	0.378117	3.09852e-09	9.67936e-08	Other factors with up to three adjacent zinc fingers{2.3.2}	Factors with 2-3 adjacent zinc fingersand a BTB/POZ domain{2.3.2.1}	AEBP2;OSR1;OVOL3;ZBTB22;ZBTB32;ZBTB33;ZBTB34;ZBTB37;ZBTB43;ZBTB46;ZBTB5;ZBTB8B;ZFPM2;ZNF174;ZNF396;ZNF414;ZNF446;ZNF487;ZNF511;ZNF580;ZNF705A;ZNF740;ZSCAN1	ZBTB33
VDR_HUMAN.H11MO.0.A	20	0.0701754	0.230885	0.605722	0.384256	4.00545e-06	4.60925e-05	Thyroid hormone receptor-related factors (NR1){2.1.2}	Vitamin D receptor (NR1I){2.1.2.4}	NR1D1;NR1D2;NR1H2;NR1H3;NR1H4;NR1I2;NR1I3;PPARA;PPARD;PPARG;RARA;RARB;RARG;RORA;RORB;RORC;THRA;THRB;VDR	NR1I2;NR1I3;VDR
E2F4_HUMAN.H11MO.1.A	55	0.192982	0.23087	0.425682	0.315866	2.84464e-17	2.19322e-14	E2F-related factors{3.3.2}	E2F{3.3.2.1}	E2F1;E2F2;E2F3;E2F4;E2F5;E2F6;E2F7;E2F8;TFDP1;TFDP2	E2F1;E2F2;E2F3;E2F4;E2F5;E2F6;E2F7;E2F8
OVOL2_HUMAN.H11MO.0.D	13	0.045614	0.219943	0.727926	0.418474	0.000804377	0.00496139	More than 3 adjacent zinc finger factors{2.3.3}	OVOL-factors{2.3.3.17}	BCL6;BCL6B;CTCF;CTCFL;FEZF1;FEZF2;GFI1;GFI1B;GLI1;GLI2;GLI3;GLI4;GLIS1;GLIS2;GLIS3;HKR1;MTF1;MYNN;MZF1;OSR2;OVOL1;OVOL2;PLAG1;PLAGL1;PLAGL2;PRDM1;PRDM14;PRDM6;SCRT1;SCRT2;SNAI1;SNAI2;SNAI3;WT1;YY1;YY2;ZBTB12;ZBTB14;ZBTB18;ZBTB20;ZBTB26;ZBTB42;ZBTB45;ZBTB47;ZBTB48;ZBTB49;ZBTB6;ZBTB7A;ZBTB7B;ZBTB7C;ZFP14;ZFP2;ZFP28;ZFP30;ZFP37;ZFP42;ZFP64;ZFP69;ZFP69B;ZFP82;ZFP91;ZFX;ZIC1;ZIC2;ZIC3;ZIC4;ZIC5;ZIK1;Z…	OVOL1;OVOL2
