# Supplementary material for: Tumor microenvironment deconvolution identifies cell-type-independent aberrant DNA methylation and gene expression in prostate cancer
Source: Clin Epigenetics. 2024 Jan 3;16:5. doi: 10.1186/s13148-023-01609-3 (PMC10765773; doi:10.1186/s13148-023-01609-3)
Supplement: Supplementary file 9 — Additional file 9. Table S8. Hypermethylated Promoter Motifs. [file 13148_2023_1609_MOESM9_ESM.xlsx]

## Sheet: Sheet1
motif	NumOfProbes	PercentageOfProbes	lowerOR	upperOR	OR	p.value	FDR	TF.family	TF.subfamily	TF.family.member	TF.subfamily.member
SP2_HUMAN.H11MO.0.A	1693	0.936394	4.49955	6.85132	5.52415	8.17074e-100	6.29964e-98	Three-zinc finger Krüppel-related factors{2.3.1}	Sp1-like factors{2.3.1.1}	EGR1;EGR2;EGR3;EGR4;KLF1;KLF10;KLF11;KLF12;KLF13;KLF14;KLF15;KLF16;KLF17;KLF2;KLF3;KLF4;KLF5;KLF6;KLF7;KLF8;KLF9;SP1;SP2;SP3;SP4;SP5;SP6;SP7;SP8;SP9	SP1;SP2;SP3;SP4
SP1_HUMAN.H11MO.0.A	1658	0.917035	4.05312	5.82711	4.84222	6.66632e-105	8.56622e-103	Three-zinc finger Krüppel-related factors{2.3.1}	Sp1-like factors{2.3.1.1}	EGR1;EGR2;EGR3;EGR4;KLF1;KLF10;KLF11;KLF12;KLF13;KLF14;KLF15;KLF16;KLF17;KLF2;KLF3;KLF4;KLF5;KLF6;KLF7;KLF8;KLF9;SP1;SP2;SP3;SP4;SP5;SP6;SP7;SP8;SP9	SP1;SP2;SP3;SP4
SP3_HUMAN.H11MO.0.B	1634	0.903761	3.76693	5.27067	4.4426	1.66389e-104	1.83265e-102	Three-zinc finger Krüppel-related factors{2.3.1}	Sp1-like factors{2.3.1.1}	EGR1;EGR2;EGR3;EGR4;KLF1;KLF10;KLF11;KLF12;KLF13;KLF14;KLF15;KLF16;KLF17;KLF2;KLF3;KLF4;KLF5;KLF6;KLF7;KLF8;KLF9;SP1;SP2;SP3;SP4;SP5;SP6;SP7;SP8;SP9	SP1;SP2;SP3;SP4
E2F4_HUMAN.H11MO.0.A	1537	0.850111	3.53899	4.64005	4.04554	3.27946e-126	2.52846e-123	E2F-related factors{3.3.2}	E2F{3.3.2.1}	E2F1;E2F2;E2F3;E2F4;E2F5;E2F6;E2F7;E2F8;TFDP1;TFDP2	E2F1;E2F2;E2F3;E2F4;E2F5;E2F6;E2F7;E2F8
SP1_HUMAN.H11MO.1.A	1580	0.873894	3.39175	4.54918	3.91966	5.57158e-106	8.59138e-104	Three-zinc finger Krüppel-related factors{2.3.1}	Sp1-like factors{2.3.1.1}	EGR1;EGR2;EGR3;EGR4;KLF1;KLF10;KLF11;KLF12;KLF13;KLF14;KLF15;KLF16;KLF17;KLF2;KLF3;KLF4;KLF5;KLF6;KLF7;KLF8;KLF9;SP1;SP2;SP3;SP4;SP5;SP6;SP7;SP8;SP9	SP1;SP2;SP3;SP4
THAP1_HUMAN.H11MO.0.C	1556	0.860619	3.32527	4.39995	3.81801	3.92988e-109	1.00998e-106	THAP-related factors{2.9.1}	THAP1{2.9.1.0.1}	THAP1;THAP10;THAP11;THAP12;THAP2;THAP3;THAP4;THAP5;THAP6;THAP7;THAP8;THAP9	THAP1
WT1_HUMAN.H11MO.0.C	1595	0.88219	3.20309	4.33861	3.71902	5.39119e-92	3.77873e-90	More than 3 adjacent zinc finger factors{2.3.3}	unclassified{2.3.3.0}	BCL6B;BCL6;CTCFL;CTCF;FEZF1;GFI1B;GFI1;GLI1;GLI2;GLI3;GLIS1;GLIS2;GLIS3;MTF1;MYNN;MZF1;OSR2;OVOL1;OVOL2;ZNF146;PLAG1;PLAGL1;PRDM14;PRDM1;PRDM6;SCRT1;SCRT2;SNAI1;SNAI2;YY1;YY2;WT1;ZNF324;ZNF354A;ZBTB14;ZBTB18;ZBTB48;ZBTB49;ZBTB7A;ZBTB7B;ZBTB6;ZFP64;ZFP28;ZFP42;ZFP82;ZFX;ZIC1;ZIC2;ZIC3;ZIC4;ZIM3;ZKSCAN1;ZKSCAN3;ZNF121;ZNF136;ZNF140;ZNF143;ZNF148;ZNF214;ZNF232;ZNF250;ZNF257;ZNF260;ZNF263;ZNF264;ZNF2…	MYNN;MZF1;OSR2;PRDM14;PRDM6;WT1;ZBTB14;ZBTB48;ZBTB49;ZFP64;ZFP28;ZIM3;ZNF121;ZNF250;ZNF257;ZNF263;ZNF274;ZNF317;ZNF320;ZNF329;ZNF331;ZNF394;ZNF449;ZNF502;ZNF528;ZNF547;ZNF549;ZNF554;ZNF586;ZNF589;ZNF667;ZNF680;ZNF708;ZNF713;ZNF768;ZNF18;ZNF85;ZSCAN16;ZSCAN22
KLF3_HUMAN.H11MO.0.B	1556	0.860619	2.98172	3.94558	3.42373	2.04209e-90	1.31204e-88	Three-zinc finger Krüppel-related factors{2.3.1}	Krüppel-like factors{2.3.1.2}	EGR1;EGR2;EGR3;EGR4;KLF1;KLF10;KLF11;KLF12;KLF13;KLF14;KLF15;KLF16;KLF17;KLF2;KLF3;KLF4;KLF5;KLF6;KLF7;KLF8;KLF9;SP1;SP2;SP3;SP4;SP5;SP6;SP7;SP8;SP9	KLF12;KLF13;KLF14;KLF15;KLF16;KLF1;KLF3;KLF4;KLF5;KLF6;KLF8;KLF9
E2F1_HUMAN.H11MO.0.A	1421	0.785951	2.91392	3.67744	3.26997	3.64708e-110	1.40595e-107	E2F-related factors{3.3.2}	E2F{3.3.2.1}	E2F1;E2F2;E2F3;E2F4;E2F5;E2F6;E2F7;E2F8;TFDP1;TFDP2	E2F1;E2F2;E2F3;E2F4;E2F5;E2F6;E2F7;E2F8
PATZ1_HUMAN.H11MO.0.C	1569	0.86781	2.87984	3.83765	3.31775	3.96123e-82	1.52706e-80	Factors with multiple dispersed zinc fingers{2.3.4}	MAZ-like factors{2.3.4.8}	BCL11A;BCL11B;BNC1;BNC2;E4F1;HIC1;HIC2;HINFP;HIVEP1;HIVEP2;HIVEP3;IKZF1;IKZF2;IKZF3;IKZF4;IKZF5;INSM1;INSM2;MAZ;MECOM;PATZ1;PRDM16;PRDM4;REST;RLF;RREB1;SALL1;SALL2;SALL3;SALL4;VEZF1;ZBTB1;ZBTB17;ZBTB2;ZBTB25;ZBTB4;ZFAT;ZNF134;ZNF211;ZNF217;ZNF219;ZNF248;ZNF256;ZNF292;ZNF296;ZNF319;ZNF334;ZNF335;ZNF341;ZNF37A;ZNF382;ZNF417;ZNF418;ZNF423;ZNF467;ZNF510;ZNF512;ZNF512B;ZNF516;ZNF518A;ZNF518B;ZNF521;ZN…	MAZ;PATZ1;VEZF1
MBD2_HUMAN.H11MO.0.B	1411	0.78042	2.79523	3.51963	3.13346	2.05963e-103	1.76442e-101			MBD2	MBD2
ZBT14_HUMAN.H11MO.0.C	1364	0.754425	2.79361	3.48441	3.11773	2.02457e-108	3.90235e-106	More than 3 adjacent zinc finger factors{2.3.3}	unclassified{2.3.3.0}	BCL6B;BCL6;CTCFL;CTCF;FEZF1;GFI1B;GFI1;GLI1;GLI2;GLI3;GLIS1;GLIS2;GLIS3;MTF1;MYNN;MZF1;OSR2;OVOL1;OVOL2;ZNF146;PLAG1;PLAGL1;PRDM14;PRDM1;PRDM6;SCRT1;SCRT2;SNAI1;SNAI2;YY1;YY2;WT1;ZNF324;ZNF354A;ZBTB14;ZBTB18;ZBTB48;ZBTB49;ZBTB7A;ZBTB7B;ZBTB6;ZFP64;ZFP28;ZFP42;ZFP82;ZFX;ZIC1;ZIC2;ZIC3;ZIC4;ZIM3;ZKSCAN1;ZKSCAN3;ZNF121;ZNF136;ZNF140;ZNF143;ZNF148;ZNF214;ZNF232;ZNF250;ZNF257;ZNF260;ZNF263;ZNF264;ZNF2…	MYNN;MZF1;OSR2;PRDM14;PRDM6;WT1;ZBTB14;ZBTB48;ZBTB49;ZFP64;ZFP28;ZIM3;ZNF121;ZNF250;ZNF257;ZNF263;ZNF274;ZNF317;ZNF320;ZNF329;ZNF331;ZNF394;ZNF449;ZNF502;ZNF528;ZNF547;ZNF549;ZNF554;ZNF586;ZNF589;ZNF667;ZNF680;ZNF708;ZNF713;ZNF768;ZNF18;ZNF85;ZSCAN16;ZSCAN22
KLF16_HUMAN.H11MO.0.D	1526	0.844027	2.77966	3.62693	3.1701	3.6779e-85	1.77229e-83	Three-zinc finger Krüppel-related factors{2.3.1}	Krüppel-like factors{2.3.1.2}	EGR1;EGR2;EGR3;EGR4;KLF1;KLF10;KLF11;KLF12;KLF13;KLF14;KLF15;KLF16;KLF17;KLF2;KLF3;KLF4;KLF5;KLF6;KLF7;KLF8;KLF9;SP1;SP2;SP3;SP4;SP5;SP6;SP7;SP8;SP9	KLF12;KLF13;KLF14;KLF15;KLF16;KLF1;KLF3;KLF4;KLF5;KLF6;KLF8;KLF9
KLF6_HUMAN.H11MO.0.A	1539	0.851217	2.69957	3.54274	3.08737	3.40343e-78	1.09335e-76	Three-zinc finger Krüppel-related factors{2.3.1}	Krüppel-like factors{2.3.1.2}	EGR1;EGR2;EGR3;EGR4;KLF1;KLF10;KLF11;KLF12;KLF13;KLF14;KLF15;KLF16;KLF17;KLF2;KLF3;KLF4;KLF5;KLF6;KLF7;KLF8;KLF9;SP1;SP2;SP3;SP4;SP5;SP6;SP7;SP8;SP9	KLF12;KLF13;KLF14;KLF15;KLF16;KLF1;KLF3;KLF4;KLF5;KLF6;KLF8;KLF9
KLF15_HUMAN.H11MO.0.A	1534	0.848451	2.68676	3.51808	3.06948	2.20971e-78	7.40734e-77	Three-zinc finger Krüppel-related factors{2.3.1}	Krüppel-like factors{2.3.1.2}	EGR1;EGR2;EGR3;EGR4;KLF1;KLF10;KLF11;KLF12;KLF13;KLF14;KLF15;KLF16;KLF17;KLF2;KLF3;KLF4;KLF5;KLF6;KLF7;KLF8;KLF9;SP1;SP2;SP3;SP4;SP5;SP6;SP7;SP8;SP9	KLF12;KLF13;KLF14;KLF15;KLF16;KLF1;KLF3;KLF4;KLF5;KLF6;KLF8;KLF9
MECP2_HUMAN.H11MO.0.C	1319	0.729535	2.6794	3.31754	2.97954	3.99547e-104	3.85063e-102			MECP2	MECP2
TBX15_HUMAN.H11MO.0.D	1511	0.83573	2.59261	3.3622	2.9482	8.28829e-77	2.4578e-75	TBX1-related factors{6.5.3}	TBX15 (TBX14){6.5.3.0.3}	TBX1;TBX10;TBX15;TBX18;TBX20;TBX22	TBX15
ZN148_HUMAN.H11MO.0.D	1438	0.795354	2.58797	3.28016	2.91032	2.65411e-86	1.36421e-84	More than 3 adjacent zinc finger factors{2.3.3}	ZNF148-like factors{2.3.3.13}	BCL6;BCL6B;CTCF;CTCFL;FEZF1;FEZF2;GFI1;GFI1B;GLI1;GLI2;GLI3;GLI4;GLIS1;GLIS2;GLIS3;HKR1;MTF1;MYNN;MZF1;OSR2;OVOL1;OVOL2;PLAG1;PLAGL1;PLAGL2;PRDM1;PRDM14;PRDM6;SCRT1;SCRT2;SNAI1;SNAI2;SNAI3;WT1;YY1;YY2;ZBTB12;ZBTB14;ZBTB18;ZBTB20;ZBTB26;ZBTB42;ZBTB45;ZBTB47;ZBTB48;ZBTB49;ZBTB6;ZBTB7A;ZBTB7B;ZBTB7C;ZFP14;ZFP2;ZFP28;ZFP30;ZFP37;ZFP42;ZFP64;ZFP69;ZFP69B;ZFP82;ZFP91;ZFX;ZIC1;ZIC2;ZIC3;ZIC4;ZIC5;ZIK1;Z…	ZNF148;ZNF281
MAZ_HUMAN.H11MO.1.A	1398	0.77323	2.57007	3.22745	2.87718	2.31585e-89	1.37348e-87	Factors with multiple dispersed zinc fingers{2.3.4}	MAZ-like factors{2.3.4.8}	BCL11A;BCL11B;BNC1;BNC2;E4F1;HIC1;HIC2;HINFP;HIVEP1;HIVEP2;HIVEP3;IKZF1;IKZF2;IKZF3;IKZF4;IKZF5;INSM1;INSM2;MAZ;MECOM;PATZ1;PRDM16;PRDM4;REST;RLF;RREB1;SALL1;SALL2;SALL3;SALL4;VEZF1;ZBTB1;ZBTB17;ZBTB2;ZBTB25;ZBTB4;ZFAT;ZNF134;ZNF211;ZNF217;ZNF219;ZNF248;ZNF256;ZNF292;ZNF296;ZNF319;ZNF334;ZNF335;ZNF341;ZNF37A;ZNF382;ZNF417;ZNF418;ZNF423;ZNF467;ZNF510;ZNF512;ZNF512B;ZNF516;ZNF518A;ZNF518B;ZNF521;ZN…	MAZ;PATZ1;VEZF1
AP2D_HUMAN.H11MO.0.D	1479	0.818031	2.56952	3.29572	2.90623	7.99114e-80	2.80053e-78	AP-2{1.3.1}	AP-2delta{1.3.1.0.4}	TFAP2A;TFAP2B;TFAP2C;TFAP2D	TFAP2D
VEZF1_HUMAN.H11MO.0.C	1445	0.799226	2.5589	3.24947	2.88032	1.94734e-83	8.3411e-82	Factors with multiple dispersed zinc fingers{2.3.4}	MAZ-like factors{2.3.4.8}	BCL11A;BCL11B;BNC1;BNC2;E4F1;HIC1;HIC2;HINFP;HIVEP1;HIVEP2;HIVEP3;IKZF1;IKZF2;IKZF3;IKZF4;IKZF5;INSM1;INSM2;MAZ;MECOM;PATZ1;PRDM16;PRDM4;REST;RLF;RREB1;SALL1;SALL2;SALL3;SALL4;VEZF1;ZBTB1;ZBTB17;ZBTB2;ZBTB25;ZBTB4;ZFAT;ZNF134;ZNF211;ZNF217;ZNF219;ZNF248;ZNF256;ZNF292;ZNF296;ZNF319;ZNF334;ZNF335;ZNF341;ZNF37A;ZNF382;ZNF417;ZNF418;ZNF423;ZNF467;ZNF510;ZNF512;ZNF512B;ZNF516;ZNF518A;ZNF518B;ZNF521;ZN…	MAZ;PATZ1;VEZF1
ZN281_HUMAN.H11MO.0.A	1393	0.770465	2.52399	3.16611	2.82433	9.61641e-87	5.29589e-85	More than 3 adjacent zinc finger factors{2.3.3}	ZNF148-like factors{2.3.3.13}	BCL6;BCL6B;CTCF;CTCFL;FEZF1;FEZF2;GFI1;GFI1B;GLI1;GLI2;GLI3;GLI4;GLIS1;GLIS2;GLIS3;HKR1;MTF1;MYNN;MZF1;OSR2;OVOL1;OVOL2;PLAG1;PLAGL1;PLAGL2;PRDM1;PRDM14;PRDM6;SCRT1;SCRT2;SNAI1;SNAI2;SNAI3;WT1;YY1;YY2;ZBTB12;ZBTB14;ZBTB18;ZBTB20;ZBTB26;ZBTB42;ZBTB45;ZBTB47;ZBTB48;ZBTB49;ZBTB6;ZBTB7A;ZBTB7B;ZBTB7C;ZFP14;ZFP2;ZFP28;ZFP30;ZFP37;ZFP42;ZFP64;ZFP69;ZFP69B;ZFP82;ZFP91;ZFX;ZIC1;ZIC2;ZIC3;ZIC4;ZIC5;ZIK1;Z…	ZNF148;ZNF281
EGR1_HUMAN.H11MO.0.A	1438	0.795354	2.51226	3.1841	2.82524	3.27997e-81	1.20422e-79	Three-zinc finger Krüppel-related factors{2.3.1}	EGR factors{2.3.1.3}	EGR1;EGR2;EGR3;EGR4;KLF1;KLF10;KLF11;KLF12;KLF13;KLF14;KLF15;KLF16;KLF17;KLF2;KLF3;KLF4;KLF5;KLF6;KLF7;KLF8;KLF9;SP1;SP2;SP3;SP4;SP5;SP6;SP7;SP8;SP9	EGR1;EGR2;EGR3;EGR4
EGR4_HUMAN.H11MO.0.D	1418	0.784292	2.50083	3.15421	2.80579	1.22222e-82	4.95965e-81	Three-zinc finger Krüppel-related factors{2.3.1}	EGR factors{2.3.1.3}	EGR1;EGR2;EGR3;EGR4;KLF1;KLF10;KLF11;KLF12;KLF13;KLF14;KLF15;KLF16;KLF17;KLF2;KLF3;KLF4;KLF5;KLF6;KLF7;KLF8;KLF9;SP1;SP2;SP3;SP4;SP5;SP6;SP7;SP8;SP9	EGR1;EGR2;EGR3;EGR4
MAZ_HUMAN.H11MO.0.A	1492	0.825221	2.39699	3.08735	2.71667	1.0467e-67	2.5219e-66	Factors with multiple dispersed zinc fingers{2.3.4}	MAZ-like factors{2.3.4.8}	BCL11A;BCL11B;BNC1;BNC2;E4F1;HIC1;HIC2;HINFP;HIVEP1;HIVEP2;HIVEP3;IKZF1;IKZF2;IKZF3;IKZF4;IKZF5;INSM1;INSM2;MAZ;MECOM;PATZ1;PRDM16;PRDM4;REST;RLF;RREB1;SALL1;SALL2;SALL3;SALL4;VEZF1;ZBTB1;ZBTB17;ZBTB2;ZBTB25;ZBTB4;ZFAT;ZNF134;ZNF211;ZNF217;ZNF219;ZNF248;ZNF256;ZNF292;ZNF296;ZNF319;ZNF334;ZNF335;ZNF341;ZNF37A;ZNF382;ZNF417;ZNF418;ZNF423;ZNF467;ZNF510;ZNF512;ZNF512B;ZNF516;ZNF518A;ZNF518B;ZNF521;ZN…	MAZ;PATZ1;VEZF1
SP4_HUMAN.H11MO.1.A	1430	0.790929	2.3676	2.99474	2.65998	1.22213e-72	3.48986e-71	Three-zinc finger Krüppel-related factors{2.3.1}	Sp1-like factors{2.3.1.1}	EGR1;EGR2;EGR3;EGR4;KLF1;KLF10;KLF11;KLF12;KLF13;KLF14;KLF15;KLF16;KLF17;KLF2;KLF3;KLF4;KLF5;KLF6;KLF7;KLF8;KLF9;SP1;SP2;SP3;SP4;SP5;SP6;SP7;SP8;SP9	SP1;SP2;SP3;SP4
E2F4_HUMAN.H11MO.1.A	1184	0.654867	2.31733	2.82683	2.55826	8.77809e-84	3.98112e-82	E2F-related factors{3.3.2}	E2F{3.3.2.1}	E2F1;E2F2;E2F3;E2F4;E2F5;E2F6;E2F7;E2F8;TFDP1;TFDP2	E2F1;E2F2;E2F3;E2F4;E2F5;E2F6;E2F7;E2F8
SP4_HUMAN.H11MO.0.A	1493	0.825774	2.3128	2.98001	2.6217	1.58158e-62	3.29568e-61	Three-zinc finger Krüppel-related factors{2.3.1}	Sp1-like factors{2.3.1.1}	EGR1;EGR2;EGR3;EGR4;KLF1;KLF10;KLF11;KLF12;KLF13;KLF14;KLF15;KLF16;KLF17;KLF2;KLF3;KLF4;KLF5;KLF6;KLF7;KLF8;KLF9;SP1;SP2;SP3;SP4;SP5;SP6;SP7;SP8;SP9	SP1;SP2;SP3;SP4
ZN467_HUMAN.H11MO.0.C	1427	0.78927	2.30892	2.91835	2.59314	4.1459e-69	1.03113e-67	Factors with multiple dispersed zinc fingers{2.3.4}	unclassified{2.3.4.0}	BCL11A;E4F1;MECOM;HIC1;HIC2;HINFP;IKZF1;INSM1;MAZ;PATZ1;PRDM4;REST;RREB1;SALL4;VEZF1;ZBTB17;ZBTB4;HIVEP1;HIVEP2;ZNF134;ZNF219;ZNF335;ZNF341;ZNF382;ZNF418;ZNF423;ZNF467;ZNF770;ZNF784;ZNF8	E4F1;PRDM4;REST;RREB1;ZBTB17;ZBTB4;ZNF335;ZNF341;ZNF467;ZNF770;ZNF784;ZNF8
TBX1_HUMAN.H11MO.0.D	1410	0.779867	2.30826	2.90595	2.58742	1.66841e-70	4.43567e-69	TBX1-related factors{6.5.3}	TBX1{6.5.3.0.1}	TBX1;TBX10;TBX15;TBX18;TBX20;TBX22	TBX1
SP2_HUMAN.H11MO.1.B	1408	0.778761	2.29444	2.88748	2.5714	1.00632e-69	2.58625e-68	Three-zinc finger Krüppel-related factors{2.3.1}	Sp1-like factors{2.3.1.1}	EGR1;EGR2;EGR3;EGR4;KLF1;KLF10;KLF11;KLF12;KLF13;KLF14;KLF15;KLF16;KLF17;KLF2;KLF3;KLF4;KLF5;KLF6;KLF7;KLF8;KLF9;SP1;SP2;SP3;SP4;SP5;SP6;SP7;SP8;SP9	SP1;SP2;SP3;SP4
TFDP1_HUMAN.H11MO.0.C	1287	0.711836	2.2793	2.80996	2.5294	6.65247e-77	2.05162e-75	E2F-related factors{3.3.2}	Dp-1{3.3.2.2}	E2F1;E2F2;E2F3;E2F4;E2F5;E2F6;E2F7;E2F8;TFDP1;TFDP2	TFDP1
ZF64A_HUMAN.H11MO.0.D	1367	0.756084	2.26707	2.82923	2.53043	3.84709e-71	1.05932e-69	More than 3 adjacent zinc finger factors{2.3.3}	unclassified{2.3.3.0}	BCL6B;BCL6;CTCFL;CTCF;FEZF1;GFI1B;GFI1;GLI1;GLI2;GLI3;GLIS1;GLIS2;GLIS3;MTF1;MYNN;MZF1;OSR2;OVOL1;OVOL2;ZNF146;PLAG1;PLAGL1;PRDM14;PRDM1;PRDM6;SCRT1;SCRT2;SNAI1;SNAI2;YY1;YY2;WT1;ZNF324;ZNF354A;ZBTB14;ZBTB18;ZBTB48;ZBTB49;ZBTB7A;ZBTB7B;ZBTB6;ZFP64;ZFP28;ZFP42;ZFP82;ZFX;ZIC1;ZIC2;ZIC3;ZIC4;ZIM3;ZKSCAN1;ZKSCAN3;ZNF121;ZNF136;ZNF140;ZNF143;ZNF148;ZNF214;ZNF232;ZNF250;ZNF257;ZNF260;ZNF263;ZNF264;ZNF2…	MYNN;MZF1;OSR2;PRDM14;PRDM6;WT1;ZBTB14;ZBTB48;ZBTB49;ZFP64;ZFP28;ZIM3;ZNF121;ZNF250;ZNF257;ZNF263;ZNF274;ZNF317;ZNF320;ZNF329;ZNF331;ZNF394;ZNF449;ZNF502;ZNF528;ZNF547;ZNF549;ZNF554;ZNF586;ZNF589;ZNF667;ZNF680;ZNF708;ZNF713;ZNF768;ZNF18;ZNF85;ZSCAN16;ZSCAN22
ZN341_HUMAN.H11MO.0.C	1420	0.785398	2.2348	2.81987	2.50792	7.39188e-65	1.62833e-63	Factors with multiple dispersed zinc fingers{2.3.4}	unclassified{2.3.4.0}	BCL11A;E4F1;MECOM;HIC1;HIC2;HINFP;IKZF1;INSM1;MAZ;PATZ1;PRDM4;REST;RREB1;SALL4;VEZF1;ZBTB17;ZBTB4;HIVEP1;HIVEP2;ZNF134;ZNF219;ZNF335;ZNF341;ZNF382;ZNF418;ZNF423;ZNF467;ZNF770;ZNF784;ZNF8	E4F1;PRDM4;REST;RREB1;ZBTB17;ZBTB4;ZNF335;ZNF341;ZNF467;ZNF770;ZNF784;ZNF8
EGR2_HUMAN.H11MO.1.A	1387	0.767146	2.2239	2.78607	2.4869	1.2661e-66	2.87106e-65	Three-zinc finger Krüppel-related factors{2.3.1}	EGR factors{2.3.1.3}	EGR1;EGR2;EGR3;EGR4;KLF1;KLF10;KLF11;KLF12;KLF13;KLF14;KLF15;KLF16;KLF17;KLF2;KLF3;KLF4;KLF5;KLF6;KLF7;KLF8;KLF9;SP1;SP2;SP3;SP4;SP5;SP6;SP7;SP8;SP9	EGR1;EGR2;EGR3;EGR4
KLF12_HUMAN.H11MO.0.C	1369	0.75719	2.20908	2.75807	2.4663	7.03977e-67	1.64475e-65	Three-zinc finger Krüppel-related factors{2.3.1}	Krüppel-like factors{2.3.1.2}	EGR1;EGR2;EGR3;EGR4;KLF1;KLF10;KLF11;KLF12;KLF13;KLF14;KLF15;KLF16;KLF17;KLF2;KLF3;KLF4;KLF5;KLF6;KLF7;KLF8;KLF9;SP1;SP2;SP3;SP4;SP5;SP6;SP7;SP8;SP9	KLF12;KLF13;KLF14;KLF15;KLF16;KLF1;KLF3;KLF4;KLF5;KLF6;KLF8;KLF9
ZFX_HUMAN.H11MO.1.A	1426	0.788717	2.09239	2.64411	2.34969	4.43374e-55	7.27322e-54	More than 3 adjacent zinc finger factors{2.3.3}	ZFX/ZFY factors{2.3.3.65}	BCL6;BCL6B;CTCF;CTCFL;FEZF1;FEZF2;GFI1;GFI1B;GLI1;GLI2;GLI3;GLI4;GLIS1;GLIS2;GLIS3;HKR1;MTF1;MYNN;MZF1;OSR2;OVOL1;OVOL2;PLAG1;PLAGL1;PLAGL2;PRDM1;PRDM14;PRDM6;SCRT1;SCRT2;SNAI1;SNAI2;SNAI3;WT1;YY1;YY2;ZBTB12;ZBTB14;ZBTB18;ZBTB20;ZBTB26;ZBTB42;ZBTB45;ZBTB47;ZBTB48;ZBTB49;ZBTB6;ZBTB7A;ZBTB7B;ZBTB7C;ZFP14;ZFP2;ZFP28;ZFP30;ZFP37;ZFP42;ZFP64;ZFP69;ZFP69B;ZFP82;ZFP91;ZFX;ZIC1;ZIC2;ZIC3;ZIC4;ZIC5;ZIK1;Z…	ZFX
E2F7_HUMAN.H11MO.0.B	1324	0.732301	2.0837	2.5818	2.31784	8.18733e-61	1.57811e-59	E2F-related factors{3.3.2}	E2F{3.3.2.1}	E2F1;E2F2;E2F3;E2F4;E2F5;E2F6;E2F7;E2F8;TFDP1;TFDP2	E2F1;E2F2;E2F3;E2F4;E2F5;E2F6;E2F7;E2F8
KLF9_HUMAN.H11MO.0.C	1338	0.740044	2.07243	2.57371	2.30775	2.36905e-59	4.24776e-58	Three-zinc finger Krüppel-related factors{2.3.1}	Krüppel-like factors{2.3.1.2}	EGR1;EGR2;EGR3;EGR4;KLF1;KLF10;KLF11;KLF12;KLF13;KLF14;KLF15;KLF16;KLF17;KLF2;KLF3;KLF4;KLF5;KLF6;KLF7;KLF8;KLF9;SP1;SP2;SP3;SP4;SP5;SP6;SP7;SP8;SP9	KLF12;KLF13;KLF14;KLF15;KLF16;KLF1;KLF3;KLF4;KLF5;KLF6;KLF8;KLF9
VEZF1_HUMAN.H11MO.1.C	1139	0.629978	2.05607	2.4998	2.2664	8.56859e-65	1.83511e-63	Factors with multiple dispersed zinc fingers{2.3.4}	MAZ-like factors{2.3.4.8}	BCL11A;BCL11B;BNC1;BNC2;E4F1;HIC1;HIC2;HINFP;HIVEP1;HIVEP2;HIVEP3;IKZF1;IKZF2;IKZF3;IKZF4;IKZF5;INSM1;INSM2;MAZ;MECOM;PATZ1;PRDM16;PRDM4;REST;RLF;RREB1;SALL1;SALL2;SALL3;SALL4;VEZF1;ZBTB1;ZBTB17;ZBTB2;ZBTB25;ZBTB4;ZFAT;ZNF134;ZNF211;ZNF217;ZNF219;ZNF248;ZNF256;ZNF292;ZNF296;ZNF319;ZNF334;ZNF335;ZNF341;ZNF37A;ZNF382;ZNF417;ZNF418;ZNF423;ZNF467;ZNF510;ZNF512;ZNF512B;ZNF516;ZNF518A;ZNF518B;ZNF521;ZN…	MAZ;PATZ1;VEZF1
ZN263_HUMAN.H11MO.0.A	1384	0.765487	2.04522	2.56085	2.28659	7.06452e-55	1.13474e-53	More than 3 adjacent zinc finger factors{2.3.3}	unclassified{2.3.3.0}	BCL6B;BCL6;CTCFL;CTCF;FEZF1;GFI1B;GFI1;GLI1;GLI2;GLI3;GLIS1;GLIS2;GLIS3;MTF1;MYNN;MZF1;OSR2;OVOL1;OVOL2;ZNF146;PLAG1;PLAGL1;PRDM14;PRDM1;PRDM6;SCRT1;SCRT2;SNAI1;SNAI2;YY1;YY2;WT1;ZNF324;ZNF354A;ZBTB14;ZBTB18;ZBTB48;ZBTB49;ZBTB7A;ZBTB7B;ZBTB6;ZFP64;ZFP28;ZFP42;ZFP82;ZFX;ZIC1;ZIC2;ZIC3;ZIC4;ZIM3;ZKSCAN1;ZKSCAN3;ZNF121;ZNF136;ZNF140;ZNF143;ZNF148;ZNF214;ZNF232;ZNF250;ZNF257;ZNF260;ZNF263;ZNF264;ZNF2…	MYNN;MZF1;OSR2;PRDM14;PRDM6;WT1;ZBTB14;ZBTB48;ZBTB49;ZFP64;ZFP28;ZIM3;ZNF121;ZNF250;ZNF257;ZNF263;ZNF274;ZNF317;ZNF320;ZNF329;ZNF331;ZNF394;ZNF449;ZNF502;ZNF528;ZNF547;ZNF549;ZNF554;ZNF586;ZNF589;ZNF667;ZNF680;ZNF708;ZNF713;ZNF768;ZNF18;ZNF85;ZSCAN16;ZSCAN22
AP2B_HUMAN.H11MO.0.B	1216	0.672566	2.04492	2.50118	2.2605	2.54349e-62	5.1606e-61	AP-2{1.3.1}	AP-2beta{1.3.1.0.2}	TFAP2A;TFAP2B;TFAP2C;TFAP2D	TFAP2B
ZBT17_HUMAN.H11MO.0.A	1352	0.747788	2.02836	2.52478	2.26126	1.52669e-55	2.55886e-54	Factors with multiple dispersed zinc fingers{2.3.4}	unclassified{2.3.4.0}	BCL11A;E4F1;MECOM;HIC1;HIC2;HINFP;IKZF1;INSM1;MAZ;PATZ1;PRDM4;REST;RREB1;SALL4;VEZF1;ZBTB17;ZBTB4;HIVEP1;HIVEP2;ZNF134;ZNF219;ZNF335;ZNF341;ZNF382;ZNF418;ZNF423;ZNF467;ZNF770;ZNF784;ZNF8	E4F1;PRDM4;REST;RREB1;ZBTB17;ZBTB4;ZNF335;ZNF341;ZNF467;ZNF770;ZNF784;ZNF8
PURA_HUMAN.H11MO.0.D	1317	0.728429	2.02635	2.50838	2.25299	3.5022e-57	6.13681e-56	PUR{0.0.5}	Pur-alpha (PURA, PUR1){0.0.5.0.1}	PURA;PURB;PURG	PURA
KLF1_HUMAN.H11MO.0.A	1358	0.751106	2.02204	2.51952	2.25532	7.34747e-55	1.1561e-53	Three-zinc finger Krüppel-related factors{2.3.1}	Krüppel-like factors{2.3.1.2}	EGR1;EGR2;EGR3;EGR4;KLF1;KLF10;KLF11;KLF12;KLF13;KLF14;KLF15;KLF16;KLF17;KLF2;KLF3;KLF4;KLF5;KLF6;KLF7;KLF8;KLF9;SP1;SP2;SP3;SP4;SP5;SP6;SP7;SP8;SP9	KLF12;KLF13;KLF14;KLF15;KLF16;KLF1;KLF3;KLF4;KLF5;KLF6;KLF8;KLF9
KLF13_HUMAN.H11MO.0.D	1139	0.629978	2.01831	2.45393	2.22467	4.62271e-62	9.13875e-61	Three-zinc finger Krüppel-related factors{2.3.1}	Krüppel-like factors{2.3.1.2}	EGR1;EGR2;EGR3;EGR4;KLF1;KLF10;KLF11;KLF12;KLF13;KLF14;KLF15;KLF16;KLF17;KLF2;KLF3;KLF4;KLF5;KLF6;KLF7;KLF8;KLF9;SP1;SP2;SP3;SP4;SP5;SP6;SP7;SP8;SP9	KLF12;KLF13;KLF14;KLF15;KLF16;KLF1;KLF3;KLF4;KLF5;KLF6;KLF8;KLF9
E2F6_HUMAN.H11MO.0.A	1217	0.673119	2.0152	2.46537	2.2279	5.17213e-60	9.72612e-59	E2F-related factors{3.3.2}	E2F{3.3.2.1}	E2F1;E2F2;E2F3;E2F4;E2F5;E2F6;E2F7;E2F8;TFDP1;TFDP2	E2F1;E2F2;E2F3;E2F4;E2F5;E2F6;E2F7;E2F8
EGR2_HUMAN.H11MO.0.A	1379	0.762721	2.00481	2.50767	2.24024	1.50987e-52	2.28257e-51	Three-zinc finger Krüppel-related factors{2.3.1}	EGR factors{2.3.1.3}	EGR1;EGR2;EGR3;EGR4;KLF1;KLF10;KLF11;KLF12;KLF13;KLF14;KLF15;KLF16;KLF17;KLF2;KLF3;KLF4;KLF5;KLF6;KLF7;KLF8;KLF9;SP1;SP2;SP3;SP4;SP5;SP6;SP7;SP8;SP9	EGR1;EGR2;EGR3;EGR4
PLAG1_HUMAN.H11MO.0.D	1080	0.597345	1.97782	2.39702	2.17681	1.36892e-59	2.51294e-58	More than 3 adjacent zinc finger factors{2.3.3}	PLAG factors{2.3.3.25}	BCL6;BCL6B;CTCF;CTCFL;FEZF1;FEZF2;GFI1;GFI1B;GLI1;GLI2;GLI3;GLI4;GLIS1;GLIS2;GLIS3;HKR1;MTF1;MYNN;MZF1;OSR2;OVOL1;OVOL2;PLAG1;PLAGL1;PLAGL2;PRDM1;PRDM14;PRDM6;SCRT1;SCRT2;SNAI1;SNAI2;SNAI3;WT1;YY1;YY2;ZBTB12;ZBTB14;ZBTB18;ZBTB20;ZBTB26;ZBTB42;ZBTB45;ZBTB47;ZBTB48;ZBTB49;ZBTB6;ZBTB7A;ZBTB7B;ZBTB7C;ZFP14;ZFP2;ZFP28;ZFP30;ZFP37;ZFP42;ZFP64;ZFP69;ZFP69B;ZFP82;ZFP91;ZFX;ZIC1;ZIC2;ZIC3;ZIC4;ZIC5;ZIK1;Z…	PLAG1;PLAGL1
NRF1_HUMAN.H11MO.0.A	1107	0.612279	1.93994	2.35424	2.13648	1.46602e-56	2.51178e-55	NRF{0.0.6}	NRF-1 (alpha-pal){0.0.6.0.1}	NRF1	NRF1
PATZ1_HUMAN.H11MO.1.C	1016	0.561947	1.90609	2.30446	2.09553	2.04253e-54	3.14957e-53	Factors with multiple dispersed zinc fingers{2.3.4}	MAZ-like factors{2.3.4.8}	BCL11A;BCL11B;BNC1;BNC2;E4F1;HIC1;HIC2;HINFP;HIVEP1;HIVEP2;HIVEP3;IKZF1;IKZF2;IKZF3;IKZF4;IKZF5;INSM1;INSM2;MAZ;MECOM;PATZ1;PRDM16;PRDM4;REST;RLF;RREB1;SALL1;SALL2;SALL3;SALL4;VEZF1;ZBTB1;ZBTB17;ZBTB2;ZBTB25;ZBTB4;ZFAT;ZNF134;ZNF211;ZNF217;ZNF219;ZNF248;ZNF256;ZNF292;ZNF296;ZNF319;ZNF334;ZNF335;ZNF341;ZNF37A;ZNF382;ZNF417;ZNF418;ZNF423;ZNF467;ZNF510;ZNF512;ZNF512B;ZNF516;ZNF518A;ZNF518B;ZNF521;ZN…	MAZ;PATZ1;VEZF1
NR0B1_HUMAN.H11MO.0.D	973	0.538164	1.87053	2.25918	2.0555	1.02203e-51	1.51535e-50	DAX-related receptors (NR0){2.1.7}	DAX1 (NR0B1){2.1.7.0.1}	NR0B1	NR0B1
CTCFL_HUMAN.H11MO.0.A	1192	0.659292	1.86277	2.27373	2.05717	1.69335e-49	2.46334e-48	More than 3 adjacent zinc finger factors{2.3.3}	CTCF-like factors{2.3.3.50}	BCL6;BCL6B;CTCF;CTCFL;FEZF1;FEZF2;GFI1;GFI1B;GLI1;GLI2;GLI3;GLI4;GLIS1;GLIS2;GLIS3;HKR1;MTF1;MYNN;MZF1;OSR2;OVOL1;OVOL2;PLAG1;PLAGL1;PLAGL2;PRDM1;PRDM14;PRDM6;SCRT1;SCRT2;SNAI1;SNAI2;SNAI3;WT1;YY1;YY2;ZBTB12;ZBTB14;ZBTB18;ZBTB20;ZBTB26;ZBTB42;ZBTB45;ZBTB47;ZBTB48;ZBTB49;ZBTB6;ZBTB7A;ZBTB7B;ZBTB7C;ZFP14;ZFP2;ZFP28;ZFP30;ZFP37;ZFP42;ZFP64;ZFP69;ZFP69B;ZFP82;ZFP91;ZFX;ZIC1;ZIC2;ZIC3;ZIC4;ZIC5;ZIK1;Z…	CTCFL;CTCF
KLF14_HUMAN.H11MO.0.D	1163	0.643252	1.84628	2.24837	2.03662	8.30268e-49	1.18544e-47	Three-zinc finger Krüppel-related factors{2.3.1}	Krüppel-like factors{2.3.1.2}	EGR1;EGR2;EGR3;EGR4;KLF1;KLF10;KLF11;KLF12;KLF13;KLF14;KLF15;KLF16;KLF17;KLF2;KLF3;KLF4;KLF5;KLF6;KLF7;KLF8;KLF9;SP1;SP2;SP3;SP4;SP5;SP6;SP7;SP8;SP9	KLF12;KLF13;KLF14;KLF15;KLF16;KLF1;KLF3;KLF4;KLF5;KLF6;KLF8;KLF9
ZN219_HUMAN.H11MO.0.D	1094	0.605088	1.78294	2.16223	1.96291	4.13451e-45	5.79583e-44	Factors with multiple dispersed zinc fingers{2.3.4}	ZNF219-like factors{2.3.4.2}	BCL11A;BCL11B;BNC1;BNC2;E4F1;HIC1;HIC2;HINFP;HIVEP1;HIVEP2;HIVEP3;IKZF1;IKZF2;IKZF3;IKZF4;IKZF5;INSM1;INSM2;MAZ;MECOM;PATZ1;PRDM16;PRDM4;REST;RLF;RREB1;SALL1;SALL2;SALL3;SALL4;VEZF1;ZBTB1;ZBTB17;ZBTB2;ZBTB25;ZBTB4;ZFAT;ZNF134;ZNF211;ZNF217;ZNF219;ZNF248;ZNF256;ZNF292;ZNF296;ZNF319;ZNF334;ZNF335;ZNF341;ZNF37A;ZNF382;ZNF417;ZNF418;ZNF423;ZNF467;ZNF510;ZNF512;ZNF512B;ZNF516;ZNF518A;ZNF518B;ZNF521;ZN…	ZNF219
SALL4_HUMAN.H11MO.0.B	1098	0.607301	1.77521	2.15331	1.9546	1.86078e-44	2.51695e-43	Factors with multiple dispersed zinc fingers{2.3.4}	Sal-like factors{2.3.4.3}	BCL11A;BCL11B;BNC1;BNC2;E4F1;HIC1;HIC2;HINFP;HIVEP1;HIVEP2;HIVEP3;IKZF1;IKZF2;IKZF3;IKZF4;IKZF5;INSM1;INSM2;MAZ;MECOM;PATZ1;PRDM16;PRDM4;REST;RLF;RREB1;SALL1;SALL2;SALL3;SALL4;VEZF1;ZBTB1;ZBTB17;ZBTB2;ZBTB25;ZBTB4;ZFAT;ZNF134;ZNF211;ZNF217;ZNF219;ZNF248;ZNF256;ZNF292;ZNF296;ZNF319;ZNF334;ZNF335;ZNF341;ZNF37A;ZNF382;ZNF417;ZNF418;ZNF423;ZNF467;ZNF510;ZNF512;ZNF512B;ZNF516;ZNF518A;ZNF518B;ZNF521;ZN…	SALL4
KAISO_HUMAN.H11MO.0.A	947	0.523783	1.77368	2.14129	1.94875	1.17421e-44	1.61664e-43	Other factors with up to three adjacent zinc fingers{2.3.2}	Factors with 2-3 adjacent zinc fingersand a BTB/POZ domain{2.3.2.1}	AEBP2;OSR1;OVOL3;ZBTB22;ZBTB32;ZBTB33;ZBTB34;ZBTB37;ZBTB43;ZBTB46;ZBTB5;ZBTB8B;ZFPM2;ZNF174;ZNF396;ZNF414;ZNF446;ZNF487;ZNF511;ZNF580;ZNF705A;ZNF740;ZSCAN1	ZBTB33
ZBT7A_HUMAN.H11MO.0.A	766	0.423673	1.77347	2.14484	1.95076	3.0325e-42	4.03113e-41	More than 3 adjacent zinc finger factors{2.3.3}	ZBTB7 factors{2.3.3.8}	BCL6;BCL6B;CTCF;CTCFL;FEZF1;FEZF2;GFI1;GFI1B;GLI1;GLI2;GLI3;GLI4;GLIS1;GLIS2;GLIS3;HKR1;MTF1;MYNN;MZF1;OSR2;OVOL1;OVOL2;PLAG1;PLAGL1;PLAGL2;PRDM1;PRDM14;PRDM6;SCRT1;SCRT2;SNAI1;SNAI2;SNAI3;WT1;YY1;YY2;ZBTB12;ZBTB14;ZBTB18;ZBTB20;ZBTB26;ZBTB42;ZBTB45;ZBTB47;ZBTB48;ZBTB49;ZBTB6;ZBTB7A;ZBTB7B;ZBTB7C;ZFP14;ZFP2;ZFP28;ZFP30;ZFP37;ZFP42;ZFP64;ZFP69;ZFP69B;ZFP82;ZFP91;ZFX;ZIC1;ZIC2;ZIC3;ZIC4;ZIC5;ZIK1;Z…	ZBTB7A;ZBTB7B
PROX1_HUMAN.H11MO.0.D	1142	0.631637	1.74367	2.12043	1.9222	9.84638e-42	1.2867e-40	HD-PROS factors{3.1.7}	PROX-1{3.1.7.0.1}	PROX1;PROX2	PROX1
ZN320_HUMAN.H11MO.0.C	933	0.51604	1.72474	2.08186	1.89487	4.5184e-41	5.80614e-40	More than 3 adjacent zinc finger factors{2.3.3}	unclassified{2.3.3.0}	BCL6B;BCL6;CTCFL;CTCF;FEZF1;GFI1B;GFI1;GLI1;GLI2;GLI3;GLIS1;GLIS2;GLIS3;MTF1;MYNN;MZF1;OSR2;OVOL1;OVOL2;ZNF146;PLAG1;PLAGL1;PRDM14;PRDM1;PRDM6;SCRT1;SCRT2;SNAI1;SNAI2;YY1;YY2;WT1;ZNF324;ZNF354A;ZBTB14;ZBTB18;ZBTB48;ZBTB49;ZBTB7A;ZBTB7B;ZBTB6;ZFP64;ZFP28;ZFP42;ZFP82;ZFX;ZIC1;ZIC2;ZIC3;ZIC4;ZIM3;ZKSCAN1;ZKSCAN3;ZNF121;ZNF136;ZNF140;ZNF143;ZNF148;ZNF214;ZNF232;ZNF250;ZNF257;ZNF260;ZNF263;ZNF264;ZNF2…	MYNN;MZF1;OSR2;PRDM14;PRDM6;WT1;ZBTB14;ZBTB48;ZBTB49;ZFP64;ZFP28;ZIM3;ZNF121;ZNF250;ZNF257;ZNF263;ZNF274;ZNF317;ZNF320;ZNF329;ZNF331;ZNF394;ZNF449;ZNF502;ZNF528;ZNF547;ZNF549;ZNF554;ZNF586;ZNF589;ZNF667;ZNF680;ZNF708;ZNF713;ZNF768;ZNF18;ZNF85;ZSCAN16;ZSCAN22
ZSC22_HUMAN.H11MO.0.C	1246	0.689159	1.71524	2.10454	1.89895	6.07536e-38	7.3189e-37	More than 3 adjacent zinc finger factors{2.3.3}	unclassified{2.3.3.0}	BCL6B;BCL6;CTCFL;CTCF;FEZF1;GFI1B;GFI1;GLI1;GLI2;GLI3;GLIS1;GLIS2;GLIS3;MTF1;MYNN;MZF1;OSR2;OVOL1;OVOL2;ZNF146;PLAG1;PLAGL1;PRDM14;PRDM1;PRDM6;SCRT1;SCRT2;SNAI1;SNAI2;YY1;YY2;WT1;ZNF324;ZNF354A;ZBTB14;ZBTB18;ZBTB48;ZBTB49;ZBTB7A;ZBTB7B;ZBTB6;ZFP64;ZFP28;ZFP42;ZFP82;ZFX;ZIC1;ZIC2;ZIC3;ZIC4;ZIM3;ZKSCAN1;ZKSCAN3;ZNF121;ZNF136;ZNF140;ZNF143;ZNF148;ZNF214;ZNF232;ZNF250;ZNF257;ZNF260;ZNF263;ZNF264;ZNF2…	MYNN;MZF1;OSR2;PRDM14;PRDM6;WT1;ZBTB14;ZBTB48;ZBTB49;ZFP64;ZFP28;ZIM3;ZNF121;ZNF250;ZNF257;ZNF263;ZNF274;ZNF317;ZNF320;ZNF329;ZNF331;ZNF394;ZNF449;ZNF502;ZNF528;ZNF547;ZNF549;ZNF554;ZNF586;ZNF589;ZNF667;ZNF680;ZNF708;ZNF713;ZNF768;ZNF18;ZNF85;ZSCAN16;ZSCAN22
ZIC4_HUMAN.H11MO.0.D	881	0.487279	1.71095	2.06482	1.87962	1.11096e-39	1.40419e-38	More than 3 adjacent zinc finger factors{2.3.3}	GLI-like factors{2.3.3.1}	BCL6;BCL6B;CTCF;CTCFL;FEZF1;FEZF2;GFI1;GFI1B;GLI1;GLI2;GLI3;GLI4;GLIS1;GLIS2;GLIS3;HKR1;MTF1;MYNN;MZF1;OSR2;OVOL1;OVOL2;PLAG1;PLAGL1;PLAGL2;PRDM1;PRDM14;PRDM6;SCRT1;SCRT2;SNAI1;SNAI2;SNAI3;WT1;YY1;YY2;ZBTB12;ZBTB14;ZBTB18;ZBTB20;ZBTB26;ZBTB42;ZBTB45;ZBTB47;ZBTB48;ZBTB49;ZBTB6;ZBTB7A;ZBTB7B;ZBTB7C;ZFP14;ZFP2;ZFP28;ZFP30;ZFP37;ZFP42;ZFP64;ZFP69;ZFP69B;ZFP82;ZFP91;ZFX;ZIC1;ZIC2;ZIC3;ZIC4;ZIC5;ZIK1;Z…	GLI1;GLI2;GLI3;GLIS1;GLIS2;GLIS3;ZIC1;ZIC2;ZIC3;ZIC4
WT1_HUMAN.H11MO.1.B	949	0.524889	1.69492	2.04617	1.8621	4.53176e-39	5.63547e-38	More than 3 adjacent zinc finger factors{2.3.3}	unclassified{2.3.3.0}	BCL6B;BCL6;CTCFL;CTCF;FEZF1;GFI1B;GFI1;GLI1;GLI2;GLI3;GLIS1;GLIS2;GLIS3;MTF1;MYNN;MZF1;OSR2;OVOL1;OVOL2;ZNF146;PLAG1;PLAGL1;PRDM14;PRDM1;PRDM6;SCRT1;SCRT2;SNAI1;SNAI2;YY1;YY2;WT1;ZNF324;ZNF354A;ZBTB14;ZBTB18;ZBTB48;ZBTB49;ZBTB7A;ZBTB7B;ZBTB6;ZFP64;ZFP28;ZFP42;ZFP82;ZFX;ZIC1;ZIC2;ZIC3;ZIC4;ZIM3;ZKSCAN1;ZKSCAN3;ZNF121;ZNF136;ZNF140;ZNF143;ZNF148;ZNF214;ZNF232;ZNF250;ZNF257;ZNF260;ZNF263;ZNF264;ZNF2…	MYNN;MZF1;OSR2;PRDM14;PRDM6;WT1;ZBTB14;ZBTB48;ZBTB49;ZFP64;ZFP28;ZIM3;ZNF121;ZNF250;ZNF257;ZNF263;ZNF274;ZNF317;ZNF320;ZNF329;ZNF331;ZNF394;ZNF449;ZNF502;ZNF528;ZNF547;ZNF549;ZNF554;ZNF586;ZNF589;ZNF667;ZNF680;ZNF708;ZNF713;ZNF768;ZNF18;ZNF85;ZSCAN16;ZSCAN22
E2F2_HUMAN.H11MO.0.B	832	0.460177	1.68696	2.03693	1.85394	1.5503e-37	1.83889e-36	E2F-related factors{3.3.2}	E2F{3.3.2.1}	E2F1;E2F2;E2F3;E2F4;E2F5;E2F6;E2F7;E2F8;TFDP1;TFDP2	E2F1;E2F2;E2F3;E2F4;E2F5;E2F6;E2F7;E2F8
ZN770_HUMAN.H11MO.0.C	1381	0.763827	1.68079	2.10346	1.87866	7.21031e-32	7.82979e-31	Factors with multiple dispersed zinc fingers{2.3.4}	unclassified{2.3.4.0}	BCL11A;E4F1;MECOM;HIC1;HIC2;HINFP;IKZF1;INSM1;MAZ;PATZ1;PRDM4;REST;RREB1;SALL4;VEZF1;ZBTB17;ZBTB4;HIVEP1;HIVEP2;ZNF134;ZNF219;ZNF335;ZNF341;ZNF382;ZNF418;ZNF423;ZNF467;ZNF770;ZNF784;ZNF8	E4F1;PRDM4;REST;RREB1;ZBTB17;ZBTB4;ZNF335;ZNF341;ZNF467;ZNF770;ZNF784;ZNF8
RFX1_HUMAN.H11MO.0.B	1055	0.583518	1.68067	2.03455	1.84875	4.84926e-38	5.93458e-37	RFX-related factors{3.3.3}	RFX1 (EF-C){3.3.3.0.1}	RFX1;RFX2;RFX3;RFX4;RFX5;RFX6;RFX7;RFX8	RFX1
ZIC1_HUMAN.H11MO.0.B	839	0.464049	1.64768	1.98931	1.81065	6.37602e-35	7.44836e-34	More than 3 adjacent zinc finger factors{2.3.3}	GLI-like factors{2.3.3.1}	BCL6;BCL6B;CTCF;CTCFL;FEZF1;FEZF2;GFI1;GFI1B;GLI1;GLI2;GLI3;GLI4;GLIS1;GLIS2;GLIS3;HKR1;MTF1;MYNN;MZF1;OSR2;OVOL1;OVOL2;PLAG1;PLAGL1;PLAGL2;PRDM1;PRDM14;PRDM6;SCRT1;SCRT2;SNAI1;SNAI2;SNAI3;WT1;YY1;YY2;ZBTB12;ZBTB14;ZBTB18;ZBTB20;ZBTB26;ZBTB42;ZBTB45;ZBTB47;ZBTB48;ZBTB49;ZBTB6;ZBTB7A;ZBTB7B;ZBTB7C;ZFP14;ZFP2;ZFP28;ZFP30;ZFP37;ZFP42;ZFP64;ZFP69;ZFP69B;ZFP82;ZFP91;ZFX;ZIC1;ZIC2;ZIC3;ZIC4;ZIC5;ZIK1;Z…	GLI1;GLI2;GLI3;GLIS1;GLIS2;GLIS3;ZIC1;ZIC2;ZIC3;ZIC4
GLIS2_HUMAN.H11MO.0.D	687	0.379978	1.64272	1.9934	1.80998	2.60589e-32	2.8702e-31	More than 3 adjacent zinc finger factors{2.3.3}	GLI-like factors{2.3.3.1}	BCL6;BCL6B;CTCF;CTCFL;FEZF1;FEZF2;GFI1;GFI1B;GLI1;GLI2;GLI3;GLI4;GLIS1;GLIS2;GLIS3;HKR1;MTF1;MYNN;MZF1;OSR2;OVOL1;OVOL2;PLAG1;PLAGL1;PLAGL2;PRDM1;PRDM14;PRDM6;SCRT1;SCRT2;SNAI1;SNAI2;SNAI3;WT1;YY1;YY2;ZBTB12;ZBTB14;ZBTB18;ZBTB20;ZBTB26;ZBTB42;ZBTB45;ZBTB47;ZBTB48;ZBTB49;ZBTB6;ZBTB7A;ZBTB7B;ZBTB7C;ZFP14;ZFP2;ZFP28;ZFP30;ZFP37;ZFP42;ZFP64;ZFP69;ZFP69B;ZFP82;ZFP91;ZFX;ZIC1;ZIC2;ZIC3;ZIC4;ZIC5;ZIK1;Z…	GLI1;GLI2;GLI3;GLIS1;GLIS2;GLIS3;ZIC1;ZIC2;ZIC3;ZIC4
ZN263_HUMAN.H11MO.1.A	848	0.469027	1.6261	1.96301	1.78682	1.3839e-33	1.59251e-32	More than 3 adjacent zinc finger factors{2.3.3}	unclassified{2.3.3.0}	BCL6B;BCL6;CTCFL;CTCF;FEZF1;GFI1B;GFI1;GLI1;GLI2;GLI3;GLIS1;GLIS2;GLIS3;MTF1;MYNN;MZF1;OSR2;OVOL1;OVOL2;ZNF146;PLAG1;PLAGL1;PRDM14;PRDM1;PRDM6;SCRT1;SCRT2;SNAI1;SNAI2;YY1;YY2;WT1;ZNF324;ZNF354A;ZBTB14;ZBTB18;ZBTB48;ZBTB49;ZBTB7A;ZBTB7B;ZBTB6;ZFP64;ZFP28;ZFP42;ZFP82;ZFX;ZIC1;ZIC2;ZIC3;ZIC4;ZIM3;ZKSCAN1;ZKSCAN3;ZNF121;ZNF136;ZNF140;ZNF143;ZNF148;ZNF214;ZNF232;ZNF250;ZNF257;ZNF260;ZNF263;ZNF264;ZNF2…	MYNN;MZF1;OSR2;PRDM14;PRDM6;WT1;ZBTB14;ZBTB48;ZBTB49;ZFP64;ZFP28;ZIM3;ZNF121;ZNF250;ZNF257;ZNF263;ZNF274;ZNF317;ZNF320;ZNF329;ZNF331;ZNF394;ZNF449;ZNF502;ZNF528;ZNF547;ZNF549;ZNF554;ZNF586;ZNF589;ZNF667;ZNF680;ZNF708;ZNF713;ZNF768;ZNF18;ZNF85;ZSCAN16;ZSCAN22
PLAL1_HUMAN.H11MO.0.D	745	0.412058	1.61947	1.95982	1.78181	7.37707e-32	7.89962e-31	More than 3 adjacent zinc finger factors{2.3.3}	PLAG factors{2.3.3.25}	BCL6;BCL6B;CTCF;CTCFL;FEZF1;FEZF2;GFI1;GFI1B;GLI1;GLI2;GLI3;GLI4;GLIS1;GLIS2;GLIS3;HKR1;MTF1;MYNN;MZF1;OSR2;OVOL1;OVOL2;PLAG1;PLAGL1;PLAGL2;PRDM1;PRDM14;PRDM6;SCRT1;SCRT2;SNAI1;SNAI2;SNAI3;WT1;YY1;YY2;ZBTB12;ZBTB14;ZBTB18;ZBTB20;ZBTB26;ZBTB42;ZBTB45;ZBTB47;ZBTB48;ZBTB49;ZBTB6;ZBTB7A;ZBTB7B;ZBTB7C;ZFP14;ZFP2;ZFP28;ZFP30;ZFP37;ZFP42;ZFP64;ZFP69;ZFP69B;ZFP82;ZFP91;ZFX;ZIC1;ZIC2;ZIC3;ZIC4;ZIC5;ZIK1;Z…	PLAG1;PLAGL1
GLIS3_HUMAN.H11MO.0.D	680	0.376106	1.61341	1.95841	1.77802	2.49321e-30	2.59766e-29	More than 3 adjacent zinc finger factors{2.3.3}	GLI-like factors{2.3.3.1}	BCL6;BCL6B;CTCF;CTCFL;FEZF1;FEZF2;GFI1;GFI1B;GLI1;GLI2;GLI3;GLI4;GLIS1;GLIS2;GLIS3;HKR1;MTF1;MYNN;MZF1;OSR2;OVOL1;OVOL2;PLAG1;PLAGL1;PLAGL2;PRDM1;PRDM14;PRDM6;SCRT1;SCRT2;SNAI1;SNAI2;SNAI3;WT1;YY1;YY2;ZBTB12;ZBTB14;ZBTB18;ZBTB20;ZBTB26;ZBTB42;ZBTB45;ZBTB47;ZBTB48;ZBTB49;ZBTB6;ZBTB7A;ZBTB7B;ZBTB7C;ZFP14;ZFP2;ZFP28;ZFP30;ZFP37;ZFP42;ZFP64;ZFP69;ZFP69B;ZFP82;ZFP91;ZFX;ZIC1;ZIC2;ZIC3;ZIC4;ZIC5;ZIK1;Z…	GLI1;GLI2;GLI3;GLIS1;GLIS2;GLIS3;ZIC1;ZIC2;ZIC3;ZIC4
NR1H4_HUMAN.H11MO.0.B	928	0.513274	1.61057	1.94379	1.76921	3.76332e-33	4.26694e-32	Thyroid hormone receptor-related factors (NR1){2.1.2}	LXR (NR1H){2.1.2.7}	NR1D1;NR1D2;NR1H2;NR1H3;NR1H4;NR1I2;NR1I3;PPARA;PPARD;PPARG;RARA;RARB;RARG;RORA;RORB;RORC;THRA;THRB;VDR	NR1H2;NR1H3;NR1H4
ZN740_HUMAN.H11MO.0.D	727	0.402102	1.60992	1.94966	1.77199	5.76349e-31	6.0872e-30	Other factors with up to three adjacent zinc fingers{2.3.2}	Other three adjacent zinc finger factors{2.3.2.4}	AEBP2;OSR1;OVOL3;ZBTB22;ZBTB32;ZBTB33;ZBTB34;ZBTB37;ZBTB43;ZBTB46;ZBTB5;ZBTB8B;ZFPM2;ZNF174;ZNF396;ZNF414;ZNF446;ZNF487;ZNF511;ZNF580;ZNF705A;ZNF740;ZSCAN1	ZNF740
KLF5_HUMAN.H11MO.0.A	1162	0.642699	1.55398	1.89231	1.71416	1.49774e-28	1.53968e-27	Three-zinc finger Krüppel-related factors{2.3.1}	Krüppel-like factors{2.3.1.2}	EGR1;EGR2;EGR3;EGR4;KLF1;KLF10;KLF11;KLF12;KLF13;KLF14;KLF15;KLF16;KLF17;KLF2;KLF3;KLF4;KLF5;KLF6;KLF7;KLF8;KLF9;SP1;SP2;SP3;SP4;SP5;SP6;SP7;SP8;SP9	KLF12;KLF13;KLF14;KLF15;KLF16;KLF1;KLF3;KLF4;KLF5;KLF6;KLF8;KLF9
E2F3_HUMAN.H11MO.0.A	750	0.414823	1.52611	1.84655	1.67906	3.16094e-26	3.16504e-25	E2F-related factors{3.3.2}	E2F{3.3.2.1}	E2F1;E2F2;E2F3;E2F4;E2F5;E2F6;E2F7;E2F8;TFDP1;TFDP2	E2F1;E2F2;E2F3;E2F4;E2F5;E2F6;E2F7;E2F8
SRBP2_HUMAN.H11MO.0.B	874	0.483407	1.51596	1.82956	1.66532	1.18442e-26	1.20156e-25	bHLH-ZIP factors{1.2.6}	SREBP factors{1.2.6.3}	MAX;MITF;MLX;MLXIP;MLXIPL;MNT;MXD1;MXD3;MXD4;MXI1;MYC;MYCL;MYCN;REPIN1;SREBF1;SREBF2;TFAP4;TFE3;TFEB;TFEC;USF1;USF2	SREBF1;SREBF2
TAF1_HUMAN.H11MO.0.A	1123	0.621128	1.50706	1.83053	1.66043	8.62822e-26	8.52867e-25	TCF-7-related factors{4.1.3}	TAF-1 (TAF-2A, TAF(II)250) [1]{4.1.3.0.5}	LEF1;TAF1;TCF7;TCF7L1;TCF7L2	TAF1
KLF4_HUMAN.H11MO.0.A	1024	0.566372	1.48415	1.79473	1.63177	8.19855e-25	7.80381e-24	Three-zinc finger Krüppel-related factors{2.3.1}	Krüppel-like factors{2.3.1.2}	EGR1;EGR2;EGR3;EGR4;KLF1;KLF10;KLF11;KLF12;KLF13;KLF14;KLF15;KLF16;KLF17;KLF2;KLF3;KLF4;KLF5;KLF6;KLF7;KLF8;KLF9;SP1;SP2;SP3;SP4;SP5;SP6;SP7;SP8;SP9	KLF12;KLF13;KLF14;KLF15;KLF16;KLF1;KLF3;KLF4;KLF5;KLF6;KLF8;KLF9
HEN1_HUMAN.H11MO.0.C	898	0.496681	1.47224	1.7767	1.61729	5.33316e-24	4.89508e-23	Tal-related factors{1.2.3}	Tal / HEN-like factors{1.2.3.1}	ATOH1;ATOH7;ATOH8;BHLHA15;BHLHA9;BHLHE22;BHLHE23;FERD3L;FIGLA;HAND1;HAND2;LYL1;MESP1;MESP2;MSC;MSGN1;NEUROD1;NEUROD2;NEUROD4;NEUROD6;NEUROG1;NEUROG2;NEUROG3;NHLH1;NHLH2;OLIG1;OLIG2;OLIG3;PTF1A;SCX;TAL1;TAL2;TCF15;TCF21;TCF23;TWIST1;TWIST2	NHLH1;LYL1;TAL1
SPIC_HUMAN.H11MO.0.D	745	0.412058	1.44825	1.75271	1.59348	1.67883e-21	1.47088e-20	Ets-related factors{3.5.2}	Spi-like factors{3.5.2.5}	EHF;ELF1;ELF2;ELF3;ELF4;ELF5;ELK1;ELK3;ELK4;ERF;ERG;ETS1;ETS2;ETV1;ETV2;ETV3;ETV3L;ETV4;ETV5;ETV6;ETV7;FEV;FLI1;GABPA;SPDEF;SPI1;SPIB;SPIC	SPI1;SPIB;SPIC
E2F5_HUMAN.H11MO.0.B	402	0.222345	1.44264	1.80829	1.61656	6.24841e-16	4.46067e-15	E2F-related factors{3.3.2}	E2F{3.3.2.1}	E2F1;E2F2;E2F3;E2F4;E2F5;E2F6;E2F7;E2F8;TFDP1;TFDP2	E2F1;E2F2;E2F3;E2F4;E2F5;E2F6;E2F7;E2F8
RREB1_HUMAN.H11MO.0.D	754	0.417035	1.44248	1.74505	1.58684	3.29813e-21	2.79435e-20	Factors with multiple dispersed zinc fingers{2.3.4}	unclassified{2.3.4.0}	BCL11A;E4F1;MECOM;HIC1;HIC2;HINFP;IKZF1;INSM1;MAZ;PATZ1;PRDM4;REST;RREB1;SALL4;VEZF1;ZBTB17;ZBTB4;HIVEP1;HIVEP2;ZNF134;ZNF219;ZNF335;ZNF341;ZNF382;ZNF418;ZNF423;ZNF467;ZNF770;ZNF784;ZNF8	E4F1;PRDM4;REST;RREB1;ZBTB17;ZBTB4;ZNF335;ZNF341;ZNF467;ZNF770;ZNF784;ZNF8
ARNT2_HUMAN.H11MO.0.D	1056	0.584071	1.43557	1.73791	1.57923	1.05574e-21	9.356e-21	PAS domain factors{1.2.5}	Arnt-like factors{1.2.5.2}	AHR;AHRR;ARNT;ARNT2;ARNTL;ARNTL2;CLOCK;EPAS1;HIF1A;HIF3A;NCOA1;NCOA2;NCOA3;NPAS1;NPAS2;NPAS3;NPAS4;SIM1;SIM2;SOHLH1;SOHLH2;TCFL5	ARNT2;ARNT;ARNTL;CLOCK
NKX25_HUMAN.H11MO.0.B	485	0.268252	1.43149	1.76944	1.59252	4.14199e-17	3.0414e-16	NK-related factors{3.1.2}	NK-4{3.1.2.17}	BARHL1;BARHL2;BARX1;BARX2;BSX;DBX1;DBX2;DLX1;DLX2;DLX3;DLX4;DLX5;DLX6;EMX1;EMX2;EN1;EN2;HHEX;HLX;HMX1;HMX2;HMX3;LBX1;LBX2;MSX1;MSX2;NANOG;NKX1-1;NKX1-2;NKX2-1;NKX2-2;NKX2-3;NKX2-4;NKX2-5;NKX2-6;NKX2-8;NKX3-1;NKX3-2;NKX6-1;NKX6-2;NKX6-3;NOTO;TLX1;TLX2;TLX3;VAX1;VAX2;VENTX	NKX2-3;NKX2-5
INSM1_HUMAN.H11MO.0.C	534	0.295354	1.42979	1.75636	1.58557	6.88297e-18	5.25423e-17	Factors with multiple dispersed zinc fingers{2.3.4}	Insulinoma-associated proteins{2.3.4.16}	BCL11A;BCL11B;BNC1;BNC2;E4F1;HIC1;HIC2;HINFP;HIVEP1;HIVEP2;HIVEP3;IKZF1;IKZF2;IKZF3;IKZF4;IKZF5;INSM1;INSM2;MAZ;MECOM;PATZ1;PRDM16;PRDM4;REST;RLF;RREB1;SALL1;SALL2;SALL3;SALL4;VEZF1;ZBTB1;ZBTB17;ZBTB2;ZBTB25;ZBTB4;ZFAT;ZNF134;ZNF211;ZNF217;ZNF219;ZNF248;ZNF256;ZNF292;ZNF296;ZNF319;ZNF334;ZNF335;ZNF341;ZNF37A;ZNF382;ZNF417;ZNF418;ZNF423;ZNF467;ZNF510;ZNF512;ZNF512B;ZNF516;ZNF518A;ZNF518B;ZNF521;ZN…	INSM1
HEY2_HUMAN.H11MO.0.D	1028	0.568584	1.4277	1.7266	1.56971	2.8348e-21	2.42847e-20	Hairy-related factors{1.2.4}	Hairy-like factors{1.2.4.1}	BHLHE40;BHLHE41;HELT;HES1;HES2;HES3;HES4;HES5;HES6;HES7;HEY1;HEY2;HEYL	BHLHE40;BHLHE41;HES1;HES5;HES7;HEY1;HEY2
ZN816_HUMAN.H11MO.0.C	549	0.30365	1.42042	1.74213	1.57381	1.14332e-17	8.64214e-17	More than 3 adjacent zinc finger factors{2.3.3}	ZNF816A-like factors{2.3.3.73}	BCL6;BCL6B;CTCF;CTCFL;FEZF1;FEZF2;GFI1;GFI1B;GLI1;GLI2;GLI3;GLI4;GLIS1;GLIS2;GLIS3;HKR1;MTF1;MYNN;MZF1;OSR2;OVOL1;OVOL2;PLAG1;PLAGL1;PLAGL2;PRDM1;PRDM14;PRDM6;SCRT1;SCRT2;SNAI1;SNAI2;SNAI3;WT1;YY1;YY2;ZBTB12;ZBTB14;ZBTB18;ZBTB20;ZBTB26;ZBTB42;ZBTB45;ZBTB47;ZBTB48;ZBTB49;ZBTB6;ZBTB7A;ZBTB7B;ZBTB7C;ZFP14;ZFP2;ZFP28;ZFP30;ZFP37;ZFP42;ZFP64;ZFP69;ZFP69B;ZFP82;ZFP91;ZFX;ZIC1;ZIC2;ZIC3;ZIC4;ZIC5;ZIK1;Z…	ZNF816
ZN524_HUMAN.H11MO.0.D	621	0.343473	1.40777	1.71535	1.55453	5.28834e-18	4.07731e-17	More than 3 adjacent zinc finger factors{2.3.3}	ZNF524-like factors{2.3.3.15}	BCL6;BCL6B;CTCF;CTCFL;FEZF1;FEZF2;GFI1;GFI1B;GLI1;GLI2;GLI3;GLI4;GLIS1;GLIS2;GLIS3;HKR1;MTF1;MYNN;MZF1;OSR2;OVOL1;OVOL2;PLAG1;PLAGL1;PLAGL2;PRDM1;PRDM14;PRDM6;SCRT1;SCRT2;SNAI1;SNAI2;SNAI3;WT1;YY1;YY2;ZBTB12;ZBTB14;ZBTB18;ZBTB20;ZBTB26;ZBTB42;ZBTB45;ZBTB47;ZBTB48;ZBTB49;ZBTB6;ZBTB7A;ZBTB7B;ZBTB7C;ZFP14;ZFP2;ZFP28;ZFP30;ZFP37;ZFP42;ZFP64;ZFP69;ZFP69B;ZFP82;ZFP91;ZFX;ZIC1;ZIC2;ZIC3;ZIC4;ZIC5;ZIK1;Z…	ZNF524
KAISO_HUMAN.H11MO.1.A	643	0.355642	1.40707	1.71187	1.55247	3.42295e-18	2.69296e-17	Other factors with up to three adjacent zinc fingers{2.3.2}	Factors with 2-3 adjacent zinc fingersand a BTB/POZ domain{2.3.2.1}	AEBP2;OSR1;OVOL3;ZBTB22;ZBTB32;ZBTB33;ZBTB34;ZBTB37;ZBTB43;ZBTB46;ZBTB5;ZBTB8B;ZFPM2;ZNF174;ZNF396;ZNF414;ZNF446;ZNF487;ZNF511;ZNF580;ZNF705A;ZNF740;ZSCAN1	ZBTB33
FLI1_HUMAN.H11MO.0.A	865	0.478429	1.39638	1.68534	1.53403	3.01774e-19	2.5018e-18	Ets-related factors{3.5.2}	Ets-like factors{3.5.2.1}	EHF;ELF1;ELF2;ELF3;ELF4;ELF5;ELK1;ELK3;ELK4;ERF;ERG;ETS1;ETS2;ETV1;ETV2;ETV3;ETV3L;ETV4;ETV5;ETV6;ETV7;FEV;FLI1;GABPA;SPDEF;SPI1;SPIB;SPIC	ERG;ETS1;ETS2;ETV2;ETV3;FEV;FLI1;GABPA
CENPB_HUMAN.H11MO.0.D	439	0.24281	1.38305	1.72168	1.54428	3.22481e-14	2.10706e-13			CENPB	CENPB
CTCF_HUMAN.H11MO.0.A	900	0.497788	1.37524	1.6597	1.51072	3.97941e-18	3.09912e-17	More than 3 adjacent zinc finger factors{2.3.3}	CTCF-like factors{2.3.3.50}	BCL6;BCL6B;CTCF;CTCFL;FEZF1;FEZF2;GFI1;GFI1B;GLI1;GLI2;GLI3;GLI4;GLIS1;GLIS2;GLIS3;HKR1;MTF1;MYNN;MZF1;OSR2;OVOL1;OVOL2;PLAG1;PLAGL1;PLAGL2;PRDM1;PRDM14;PRDM6;SCRT1;SCRT2;SNAI1;SNAI2;SNAI3;WT1;YY1;YY2;ZBTB12;ZBTB14;ZBTB18;ZBTB20;ZBTB26;ZBTB42;ZBTB45;ZBTB47;ZBTB48;ZBTB49;ZBTB6;ZBTB7A;ZBTB7B;ZBTB7C;ZFP14;ZFP2;ZFP28;ZFP30;ZFP37;ZFP42;ZFP64;ZFP69;ZFP69B;ZFP82;ZFP91;ZFX;ZIC1;ZIC2;ZIC3;ZIC4;ZIC5;ZIK1;Z…	CTCFL;CTCF
AHR_HUMAN.H11MO.0.B	800	0.442478	1.37365	1.65967	1.51015	1.19946e-17	8.97849e-17	PAS domain factors{1.2.5}	Ahr-like factors{1.2.5.1}	AHR;AHRR;ARNT;ARNT2;ARNTL;ARNTL2;CLOCK;EPAS1;HIF1A;HIF3A;NCOA1;NCOA2;NCOA3;NPAS1;NPAS2;NPAS3;NPAS4;SIM1;SIM2;SOHLH1;SOHLH2;TCFL5	AHR;EPAS1;HIF1A
ZN667_HUMAN.H11MO.0.C	340	0.188053	1.36134	1.73162	1.53711	1.02993e-11	5.75419e-11	More than 3 adjacent zinc finger factors{2.3.3}	unclassified{2.3.3.0}	BCL6B;BCL6;CTCFL;CTCF;FEZF1;GFI1B;GFI1;GLI1;GLI2;GLI3;GLIS1;GLIS2;GLIS3;MTF1;MYNN;MZF1;OSR2;OVOL1;OVOL2;ZNF146;PLAG1;PLAGL1;PRDM14;PRDM1;PRDM6;SCRT1;SCRT2;SNAI1;SNAI2;YY1;YY2;WT1;ZNF324;ZNF354A;ZBTB14;ZBTB18;ZBTB48;ZBTB49;ZBTB7A;ZBTB7B;ZBTB6;ZFP64;ZFP28;ZFP42;ZFP82;ZFX;ZIC1;ZIC2;ZIC3;ZIC4;ZIM3;ZKSCAN1;ZKSCAN3;ZNF121;ZNF136;ZNF140;ZNF143;ZNF148;ZNF214;ZNF232;ZNF250;ZNF257;ZNF260;ZNF263;ZNF264;ZNF2…	MYNN;MZF1;OSR2;PRDM14;PRDM6;WT1;ZBTB14;ZBTB48;ZBTB49;ZFP64;ZFP28;ZIM3;ZNF121;ZNF250;ZNF257;ZNF263;ZNF274;ZNF317;ZNF320;ZNF329;ZNF331;ZNF394;ZNF449;ZNF502;ZNF528;ZNF547;ZNF549;ZNF554;ZNF586;ZNF589;ZNF667;ZNF680;ZNF708;ZNF713;ZNF768;ZNF18;ZNF85;ZSCAN16;ZSCAN22
HINFP_HUMAN.H11MO.0.C	555	0.306969	1.34338	1.6465	1.48799	4.62903e-14	2.97415e-13	Factors with multiple dispersed zinc fingers{2.3.4}	HINFP-like factors{2.3.4.21}	BCL11A;BCL11B;BNC1;BNC2;E4F1;HIC1;HIC2;HINFP;HIVEP1;HIVEP2;HIVEP3;IKZF1;IKZF2;IKZF3;IKZF4;IKZF5;INSM1;INSM2;MAZ;MECOM;PATZ1;PRDM16;PRDM4;REST;RLF;RREB1;SALL1;SALL2;SALL3;SALL4;VEZF1;ZBTB1;ZBTB17;ZBTB2;ZBTB25;ZBTB4;ZFAT;ZNF134;ZNF211;ZNF217;ZNF219;ZNF248;ZNF256;ZNF292;ZNF296;ZNF319;ZNF334;ZNF335;ZNF341;ZNF37A;ZNF382;ZNF417;ZNF418;ZNF423;ZNF467;ZNF510;ZNF512;ZNF512B;ZNF516;ZNF518A;ZNF518B;ZNF521;ZN…	HINFP
GLIS1_HUMAN.H11MO.0.D	483	0.267146	1.33757	1.65374	1.48821	5.99787e-13	3.58477e-12	More than 3 adjacent zinc finger factors{2.3.3}	GLI-like factors{2.3.3.1}	BCL6;BCL6B;CTCF;CTCFL;FEZF1;FEZF2;GFI1;GFI1B;GLI1;GLI2;GLI3;GLI4;GLIS1;GLIS2;GLIS3;HKR1;MTF1;MYNN;MZF1;OSR2;OVOL1;OVOL2;PLAG1;PLAGL1;PLAGL2;PRDM1;PRDM14;PRDM6;SCRT1;SCRT2;SNAI1;SNAI2;SNAI3;WT1;YY1;YY2;ZBTB12;ZBTB14;ZBTB18;ZBTB20;ZBTB26;ZBTB42;ZBTB45;ZBTB47;ZBTB48;ZBTB49;ZBTB6;ZBTB7A;ZBTB7B;ZBTB7C;ZFP14;ZFP2;ZFP28;ZFP30;ZFP37;ZFP42;ZFP64;ZFP69;ZFP69B;ZFP82;ZFP91;ZFX;ZIC1;ZIC2;ZIC3;ZIC4;ZIC5;ZIK1;Z…	GLI1;GLI2;GLI3;GLIS1;GLIS2;GLIS3;ZIC1;ZIC2;ZIC3;ZIC4
ZN563_HUMAN.H11MO.0.C	651	0.360066	1.33672	1.62535	1.47443	1.08797e-14	7.23124e-14	More than 3 adjacent zinc finger factors{2.3.3}	ZNF763-like factors{2.3.3.33}	BCL6;BCL6B;CTCF;CTCFL;FEZF1;FEZF2;GFI1;GFI1B;GLI1;GLI2;GLI3;GLI4;GLIS1;GLIS2;GLIS3;HKR1;MTF1;MYNN;MZF1;OSR2;OVOL1;OVOL2;PLAG1;PLAGL1;PLAGL2;PRDM1;PRDM14;PRDM6;SCRT1;SCRT2;SNAI1;SNAI2;SNAI3;WT1;YY1;YY2;ZBTB12;ZBTB14;ZBTB18;ZBTB20;ZBTB26;ZBTB42;ZBTB45;ZBTB47;ZBTB48;ZBTB49;ZBTB6;ZBTB7A;ZBTB7B;ZBTB7C;ZFP14;ZFP2;ZFP28;ZFP30;ZFP37;ZFP42;ZFP64;ZFP69;ZFP69B;ZFP82;ZFP91;ZFX;ZIC1;ZIC2;ZIC3;ZIC4;ZIC5;ZIK1;Z…	ZNF136;ZNF490;ZNF563
RXRA_HUMAN.H11MO.0.A	721	0.398783	1.33489	1.61702	1.46953	4.1249e-15	2.89118e-14	RXR-related receptors (NR2){2.1.3}	Retinoid X receptors (NR2B){2.1.3.1}	HNF4A;HNF4G;NR2C1;NR2C2;NR2E1;NR2E3;NR2F1;NR2F2;NR2F6;RXRA;RXRB;RXRG	RXRA;RXRB;RXRG
ZN350_HUMAN.H11MO.1.D	540	0.298673	1.31417	1.6133	1.45682	1.2878e-12	7.57936e-12	More than 3 adjacent zinc finger factors{2.3.3}	ZNF350-like factors{2.3.3.30}	BCL6;BCL6B;CTCF;CTCFL;FEZF1;FEZF2;GFI1;GFI1B;GLI1;GLI2;GLI3;GLI4;GLIS1;GLIS2;GLIS3;HKR1;MTF1;MYNN;MZF1;OSR2;OVOL1;OVOL2;PLAG1;PLAGL1;PLAGL2;PRDM1;PRDM14;PRDM6;SCRT1;SCRT2;SNAI1;SNAI2;SNAI3;WT1;YY1;YY2;ZBTB12;ZBTB14;ZBTB18;ZBTB20;ZBTB26;ZBTB42;ZBTB45;ZBTB47;ZBTB48;ZBTB49;ZBTB6;ZBTB7A;ZBTB7B;ZBTB7C;ZFP14;ZFP2;ZFP28;ZFP30;ZFP37;ZFP42;ZFP64;ZFP69;ZFP69B;ZFP82;ZFP91;ZFX;ZIC1;ZIC2;ZIC3;ZIC4;ZIC5;ZIK1;Z…	ZNF350
NFKB2_HUMAN.H11MO.0.B	332	0.183628	1.29941	1.65656	1.46889	1.36068e-09	6.39685e-09	NF-kappaB-related factors{6.1.1}	NF-kappaB p50 subunit-like factors{6.1.1.1}	NFKB1;NFKB2;REL;RELA;RELB	NFKB1;NFKB2
COT1_HUMAN.H11MO.0.C	723	0.399889	1.29774	1.57186	1.42854	3.63074e-13	2.22167e-12	RXR-related receptors (NR2){2.1.3}	COUP-like receptors (NR2F){2.1.3.5}	HNF4A;HNF4G;NR2C1;NR2C2;NR2E1;NR2E3;NR2F1;NR2F2;NR2F6;RXRA;RXRB;RXRG	NR2F1;NR2F2;NR2F6
ZN423_HUMAN.H11MO.0.D	385	0.212942	1.29644	1.63088	1.45547	3.50031e-10	1.77549e-09	Factors with multiple dispersed zinc fingers{2.3.4}	ZNF423-like factors{2.3.4.12}	BCL11A;BCL11B;BNC1;BNC2;E4F1;HIC1;HIC2;HINFP;HIVEP1;HIVEP2;HIVEP3;IKZF1;IKZF2;IKZF3;IKZF4;IKZF5;INSM1;INSM2;MAZ;MECOM;PATZ1;PRDM16;PRDM4;REST;RLF;RREB1;SALL1;SALL2;SALL3;SALL4;VEZF1;ZBTB1;ZBTB17;ZBTB2;ZBTB25;ZBTB4;ZFAT;ZNF134;ZNF211;ZNF217;ZNF219;ZNF248;ZNF256;ZNF292;ZNF296;ZNF319;ZNF334;ZNF335;ZNF341;ZNF37A;ZNF382;ZNF417;ZNF418;ZNF423;ZNF467;ZNF510;ZNF512;ZNF512B;ZNF516;ZNF518A;ZNF518B;ZNF521;ZN…	ZNF423
MZF1_HUMAN.H11MO.0.B	361	0.199668	1.29048	1.63243	1.45292	1.1812e-09	5.62164e-09	More than 3 adjacent zinc finger factors{2.3.3}	unclassified{2.3.3.0}	BCL6B;BCL6;CTCFL;CTCF;FEZF1;GFI1B;GFI1;GLI1;GLI2;GLI3;GLIS1;GLIS2;GLIS3;MTF1;MYNN;MZF1;OSR2;OVOL1;OVOL2;ZNF146;PLAG1;PLAGL1;PRDM14;PRDM1;PRDM6;SCRT1;SCRT2;SNAI1;SNAI2;YY1;YY2;WT1;ZNF324;ZNF354A;ZBTB14;ZBTB18;ZBTB48;ZBTB49;ZBTB7A;ZBTB7B;ZBTB6;ZFP64;ZFP28;ZFP42;ZFP82;ZFX;ZIC1;ZIC2;ZIC3;ZIC4;ZIM3;ZKSCAN1;ZKSCAN3;ZNF121;ZNF136;ZNF140;ZNF143;ZNF148;ZNF214;ZNF232;ZNF250;ZNF257;ZNF260;ZNF263;ZNF264;ZNF2…	MYNN;MZF1;OSR2;PRDM14;PRDM6;WT1;ZBTB14;ZBTB48;ZBTB49;ZFP64;ZFP28;ZIM3;ZNF121;ZNF250;ZNF257;ZNF263;ZNF274;ZNF317;ZNF320;ZNF329;ZNF331;ZNF394;ZNF449;ZNF502;ZNF528;ZNF547;ZNF549;ZNF554;ZNF586;ZNF589;ZNF667;ZNF680;ZNF708;ZNF713;ZNF768;ZNF18;ZNF85;ZSCAN16;ZSCAN22
MXI1_HUMAN.H11MO.0.A	892	0.493363	1.28251	1.54782	1.4089	5.71013e-13	3.46654e-12	bHLH-ZIP factors{1.2.6}	Mad-like factors{1.2.6.7}	MAX;MITF;MLX;MLXIP;MLXIPL;MNT;MXD1;MXD3;MXD4;MXI1;MYC;MYCL;MYCN;REPIN1;SREBF1;SREBF2;TFAP4;TFE3;TFEB;TFEC;USF1;USF2	MXI1
SUH_HUMAN.H11MO.0.A	528	0.292035	1.27981	1.57323	1.41974	5.11504e-11	2.79452e-10	CSL-related factors{6.1.4}	M{6.1.4.1}	RBPJ;RBPJL	RBPJ
FEV_HUMAN.H11MO.0.B	737	0.407633	1.27604	1.54469	1.40425	3.57431e-12	2.04133e-11	Ets-related factors{3.5.2}	Ets-like factors{3.5.2.1}	EHF;ELF1;ELF2;ELF3;ELF4;ELF5;ELK1;ELK3;ELK4;ERF;ERG;ETS1;ETS2;ETV1;ETV2;ETV3;ETV3L;ETV4;ETV5;ETV6;ETV7;FEV;FLI1;GABPA;SPDEF;SPI1;SPIB;SPIC	ERG;ETS1;ETS2;ETV2;ETV3;FEV;FLI1;GABPA
ARNT_HUMAN.H11MO.0.B	657	0.363385	1.2562	1.52683	1.3854	6.59942e-11	3.55815e-10	PAS domain factors{1.2.5}	Arnt-like factors{1.2.5.2}	AHR;AHRR;ARNT;ARNT2;ARNTL;ARNTL2;CLOCK;EPAS1;HIF1A;HIF3A;NCOA1;NCOA2;NCOA3;NPAS1;NPAS2;NPAS3;NPAS4;SIM1;SIM2;SOHLH1;SOHLH2;TCFL5	ARNT2;ARNT;ARNTL;CLOCK
AP2C_HUMAN.H11MO.0.A	663	0.366704	1.25551	1.52542	1.38437	7.47456e-11	4.00201e-10	AP-2{1.3.1}	AP-2gamma{1.3.1.0.3}	TFAP2A;TFAP2B;TFAP2C;TFAP2D	TFAP2C
NR2C2_HUMAN.H11MO.0.B	432	0.238938	1.24348	1.54972	1.38929	8.43469e-09	3.67105e-08	RXR-related receptors (NR2){2.1.3}	Testicular receptors (NR2C){2.1.3.4}	HNF4A;HNF4G;NR2C1;NR2C2;NR2E1;NR2E3;NR2F1;NR2F2;NR2F6;RXRA;RXRB;RXRG	NR2C1;NR2C2
TF65_HUMAN.H11MO.0.A	186	0.102876	1.24297	1.69571	1.4553	3.68698e-06	1.05675e-05	NF-kappaB-related factors{6.1.1}	NF-kappaB p65 subunit-like factors{6.1.1.2}	NFKB1;NFKB2;REL;RELA;RELB	RELB;REL;RELA
MYF6_HUMAN.H11MO.0.C	369	0.204093	1.23463	1.55871	1.38863	5.41426e-08	2.04627e-07	MyoD / ASC-related factors{1.2.2}	Myogenic transcription factors{1.2.2.1}	ASCL1;ASCL2;ASCL3;ASCL4;ASCL5;MYF5;MYF6;MYOD1;MYOG	MYF6;MYOD1;MYOG
PRD14_HUMAN.H11MO.0.A	153	0.0846239	1.23005	1.7276	1.46214	1.7701e-05	4.51902e-05	More than 3 adjacent zinc finger factors{2.3.3}	unclassified{2.3.3.0}	BCL6B;BCL6;CTCFL;CTCF;FEZF1;GFI1B;GFI1;GLI1;GLI2;GLI3;GLIS1;GLIS2;GLIS3;MTF1;MYNN;MZF1;OSR2;OVOL1;OVOL2;ZNF146;PLAG1;PLAGL1;PRDM14;PRDM1;PRDM6;SCRT1;SCRT2;SNAI1;SNAI2;YY1;YY2;WT1;ZNF324;ZNF354A;ZBTB14;ZBTB18;ZBTB48;ZBTB49;ZBTB7A;ZBTB7B;ZBTB6;ZFP64;ZFP28;ZFP42;ZFP82;ZFX;ZIC1;ZIC2;ZIC3;ZIC4;ZIM3;ZKSCAN1;ZKSCAN3;ZNF121;ZNF136;ZNF140;ZNF143;ZNF148;ZNF214;ZNF232;ZNF250;ZNF257;ZNF260;ZNF263;ZNF264;ZNF2…	MYNN;MZF1;OSR2;PRDM14;PRDM6;WT1;ZBTB14;ZBTB48;ZBTB49;ZFP64;ZFP28;ZIM3;ZNF121;ZNF250;ZNF257;ZNF263;ZNF274;ZNF317;ZNF320;ZNF329;ZNF331;ZNF394;ZNF449;ZNF502;ZNF528;ZNF547;ZNF549;ZNF554;ZNF586;ZNF589;ZNF667;ZNF680;ZNF708;ZNF713;ZNF768;ZNF18;ZNF85;ZSCAN16;ZSCAN22
ATOH1_HUMAN.H11MO.0.B	370	0.204646	1.22102	1.54117	1.37319	1.52984e-07	5.43553e-07	Tal-related factors{1.2.3}	Neurogenin / Atonal-like factors{1.2.3.4}	ATOH1;ATOH7;ATOH8;BHLHA15;BHLHA9;BHLHE22;BHLHE23;FERD3L;FIGLA;HAND1;HAND2;LYL1;MESP1;MESP2;MSC;MSGN1;NEUROD1;NEUROD2;NEUROD4;NEUROD6;NEUROG1;NEUROG2;NEUROG3;NHLH1;NHLH2;OLIG1;OLIG2;OLIG3;PTF1A;SCX;TAL1;TAL2;TCF15;TCF21;TCF23;TWIST1;TWIST2	ATOH1;BHLHA15;BHLHE22;BHLHE23;NEUROD1;NEUROD2;NEUROG2;OLIG1;OLIG2;OLIG3
ZN331_HUMAN.H11MO.0.C	518	0.286504	1.2202	1.5016	1.35438	1.32556e-08	5.58472e-08	More than 3 adjacent zinc finger factors{2.3.3}	unclassified{2.3.3.0}	BCL6B;BCL6;CTCFL;CTCF;FEZF1;GFI1B;GFI1;GLI1;GLI2;GLI3;GLIS1;GLIS2;GLIS3;MTF1;MYNN;MZF1;OSR2;OVOL1;OVOL2;ZNF146;PLAG1;PLAGL1;PRDM14;PRDM1;PRDM6;SCRT1;SCRT2;SNAI1;SNAI2;YY1;YY2;WT1;ZNF324;ZNF354A;ZBTB14;ZBTB18;ZBTB48;ZBTB49;ZBTB7A;ZBTB7B;ZBTB6;ZFP64;ZFP28;ZFP42;ZFP82;ZFX;ZIC1;ZIC2;ZIC3;ZIC4;ZIM3;ZKSCAN1;ZKSCAN3;ZNF121;ZNF136;ZNF140;ZNF143;ZNF148;ZNF214;ZNF232;ZNF250;ZNF257;ZNF260;ZNF263;ZNF264;ZNF2…	MYNN;MZF1;OSR2;PRDM14;PRDM6;WT1;ZBTB14;ZBTB48;ZBTB49;ZFP64;ZFP28;ZIM3;ZNF121;ZNF250;ZNF257;ZNF263;ZNF274;ZNF317;ZNF320;ZNF329;ZNF331;ZNF394;ZNF449;ZNF502;ZNF528;ZNF547;ZNF549;ZNF554;ZNF586;ZNF589;ZNF667;ZNF680;ZNF708;ZNF713;ZNF768;ZNF18;ZNF85;ZSCAN16;ZSCAN22
ZIC3_HUMAN.H11MO.0.B	569	0.314712	1.21633	1.48869	1.34626	1.02559e-08	4.39293e-08	More than 3 adjacent zinc finger factors{2.3.3}	GLI-like factors{2.3.3.1}	BCL6;BCL6B;CTCF;CTCFL;FEZF1;FEZF2;GFI1;GFI1B;GLI1;GLI2;GLI3;GLI4;GLIS1;GLIS2;GLIS3;HKR1;MTF1;MYNN;MZF1;OSR2;OVOL1;OVOL2;PLAG1;PLAGL1;PLAGL2;PRDM1;PRDM14;PRDM6;SCRT1;SCRT2;SNAI1;SNAI2;SNAI3;WT1;YY1;YY2;ZBTB12;ZBTB14;ZBTB18;ZBTB20;ZBTB26;ZBTB42;ZBTB45;ZBTB47;ZBTB48;ZBTB49;ZBTB6;ZBTB7A;ZBTB7B;ZBTB7C;ZFP14;ZFP2;ZFP28;ZFP30;ZFP37;ZFP42;ZFP64;ZFP69;ZFP69B;ZFP82;ZFP91;ZFX;ZIC1;ZIC2;ZIC3;ZIC4;ZIC5;ZIK1;Z…	GLI1;GLI2;GLI3;GLIS1;GLIS2;GLIS3;ZIC1;ZIC2;ZIC3;ZIC4
COE1_HUMAN.H11MO.0.A	375	0.207412	1.21608	1.53314	1.3668	1.89135e-07	6.59832e-07	Early B-Cell Factor-related factors{6.1.5}	EBF1 (COE1){6.1.5.0.1}	EBF1;EBF2;EBF3;EBF4	EBF1
GCM2_HUMAN.H11MO.0.D	470	0.259956	1.21509	1.50498	1.35323	4.0245e-08	1.58311e-07	GCM factors{7.2.1}	GCMb (GCM2){7.2.1.0.2}	GCM1;GCM2	GCM2
RELB_HUMAN.H11MO.0.C	227	0.125553	1.2141	1.61339	1.40224	5.18886e-06	1.43907e-05	NF-kappaB-related factors{6.1.1}	NF-kappaB p65 subunit-like factors{6.1.1.2}	NFKB1;NFKB2;REL;RELA;RELB	RELB;REL;RELA
HES1_HUMAN.H11MO.0.D	755	0.417588	1.21408	1.46865	1.3355	2.23755e-09	1.01479e-08	Hairy-related factors{1.2.4}	Hairy-like factors{1.2.4.1}	BHLHE40;BHLHE41;HELT;HES1;HES2;HES3;HES4;HES5;HES6;HES7;HEY1;HEY2;HEYL	BHLHE40;BHLHE41;HES1;HES5;HES7;HEY1;HEY2
KLF8_HUMAN.H11MO.0.C	562	0.310841	1.20807	1.4796	1.33759	2.41706e-08	9.96551e-08	Three-zinc finger Krüppel-related factors{2.3.1}	Krüppel-like factors{2.3.1.2}	EGR1;EGR2;EGR3;EGR4;KLF1;KLF10;KLF11;KLF12;KLF13;KLF14;KLF15;KLF16;KLF17;KLF2;KLF3;KLF4;KLF5;KLF6;KLF7;KLF8;KLF9;SP1;SP2;SP3;SP4;SP5;SP6;SP7;SP8;SP9	KLF12;KLF13;KLF14;KLF15;KLF16;KLF1;KLF3;KLF4;KLF5;KLF6;KLF8;KLF9
GSC2_HUMAN.H11MO.0.D	318	0.175885	1.20286	1.53977	1.36264	1.3551e-06	4.21283e-06	Paired-related HD factors{3.1.3}	GSC{3.1.3.9}	ALX1;ALX3;ALX4;ARGFX;ARX;CRX;DMBX1;DPRX;DRGX;DUX4;DUXA;ESX1;GSC;GSC2;HESX1;ISX;LEUTX;MIXL1;NOBOX;OTP;OTX1;OTX2;PHOX2A;PHOX2B;PITX1;PITX2;PITX3;PROP1;PRRX1;PRRX2;RAX;RAX2;RHOXF1;RHOXF2;SEBOX;SHOX;SHOX2;TPRX1;UNCX;VSX1;VSX2	GSC2;GSC
TFE2_HUMAN.H11MO.0.A	554	0.306416	1.201	1.47216	1.33032	4.6843e-08	1.81487e-07	E2A-related factors{1.2.1}	E2A (TCF-3, ITF-1){1.2.1.0.1}	TCF12;TCF4;TCF3	TCF3
MYOG_HUMAN.H11MO.0.B	498	0.275442	1.20026	1.48092	1.33402	1.04808e-07	3.8297e-07	MyoD / ASC-related factors{1.2.2}	Myogenic transcription factors{1.2.2.1}	ASCL1;ASCL2;ASCL3;ASCL4;ASCL5;MYF5;MYF6;MYOD1;MYOG	MYF6;MYOD1;MYOG
Z324A_HUMAN.H11MO.0.C	470	0.259956	1.19798	1.48383	1.33416	1.65564e-07	5.80228e-07	More than 3 adjacent zinc finger factors{2.3.3}	ZNF324 factors{2.3.3.36}	BCL6;BCL6B;CTCF;CTCFL;FEZF1;FEZF2;GFI1;GFI1B;GLI1;GLI2;GLI3;GLI4;GLIS1;GLIS2;GLIS3;HKR1;MTF1;MYNN;MZF1;OSR2;OVOL1;OVOL2;PLAG1;PLAGL1;PLAGL2;PRDM1;PRDM14;PRDM6;SCRT1;SCRT2;SNAI1;SNAI2;SNAI3;WT1;YY1;YY2;ZBTB12;ZBTB14;ZBTB18;ZBTB20;ZBTB26;ZBTB42;ZBTB45;ZBTB47;ZBTB48;ZBTB49;ZBTB6;ZBTB7A;ZBTB7B;ZBTB7C;ZFP14;ZFP2;ZFP28;ZFP30;ZFP37;ZFP42;ZFP64;ZFP69;ZFP69B;ZFP82;ZFP91;ZFX;ZIC1;ZIC2;ZIC3;ZIC4;ZIC5;ZIK1;Z…	ZNF324
TFCP2_HUMAN.H11MO.0.D	508	0.280973	1.19753	1.47557	1.33007	1.1457e-07	4.14713e-07	CP2-related factors{6.7.2}	CP2 (LSF, SEF){6.7.2.0.1}	TFCP2;UBP1	TFCP2
ZFX_HUMAN.H11MO.0.A	744	0.411504	1.19393	1.44483	1.31363	1.96854e-08	8.15992e-08	More than 3 adjacent zinc finger factors{2.3.3}	ZFX/ZFY factors{2.3.3.65}	BCL6;BCL6B;CTCF;CTCFL;FEZF1;FEZF2;GFI1;GFI1B;GLI1;GLI2;GLI3;GLI4;GLIS1;GLIS2;GLIS3;HKR1;MTF1;MYNN;MZF1;OSR2;OVOL1;OVOL2;PLAG1;PLAGL1;PLAGL2;PRDM1;PRDM14;PRDM6;SCRT1;SCRT2;SNAI1;SNAI2;SNAI3;WT1;YY1;YY2;ZBTB12;ZBTB14;ZBTB18;ZBTB20;ZBTB26;ZBTB42;ZBTB45;ZBTB47;ZBTB48;ZBTB49;ZBTB6;ZBTB7A;ZBTB7B;ZBTB7C;ZFP14;ZFP2;ZFP28;ZFP30;ZFP37;ZFP42;ZFP64;ZFP69;ZFP69B;ZFP82;ZFP91;ZFX;ZIC1;ZIC2;ZIC3;ZIC4;ZIC5;ZIK1;Z…	ZFX
SPZ1_HUMAN.H11MO.0.D	450	0.248894	1.18862	1.47687	1.3259	4.4403e-07	1.4693e-06			SPZ1	SPZ1
BHA15_HUMAN.H11MO.0.B	527	0.291482	1.17886	1.44929	1.30783	4.04557e-07	1.35614e-06	Tal-related factors{1.2.3}	Neurogenin / Atonal-like factors{1.2.3.4}	ATOH1;ATOH7;ATOH8;BHLHA15;BHLHA9;BHLHE22;BHLHE23;FERD3L;FIGLA;HAND1;HAND2;LYL1;MESP1;MESP2;MSC;MSGN1;NEUROD1;NEUROD2;NEUROD4;NEUROD6;NEUROG1;NEUROG2;NEUROG3;NHLH1;NHLH2;OLIG1;OLIG2;OLIG3;PTF1A;SCX;TAL1;TAL2;TCF15;TCF21;TCF23;TWIST1;TWIST2	ATOH1;BHLHA15;BHLHE22;BHLHE23;NEUROD1;NEUROD2;NEUROG2;OLIG1;OLIG2;OLIG3
ZIC2_HUMAN.H11MO.0.D	527	0.291482	1.17028	1.4387	1.29828	8.68245e-07	2.77766e-06	More than 3 adjacent zinc finger factors{2.3.3}	GLI-like factors{2.3.3.1}	BCL6;BCL6B;CTCF;CTCFL;FEZF1;FEZF2;GFI1;GFI1B;GLI1;GLI2;GLI3;GLI4;GLIS1;GLIS2;GLIS3;HKR1;MTF1;MYNN;MZF1;OSR2;OVOL1;OVOL2;PLAG1;PLAGL1;PLAGL2;PRDM1;PRDM14;PRDM6;SCRT1;SCRT2;SNAI1;SNAI2;SNAI3;WT1;YY1;YY2;ZBTB12;ZBTB14;ZBTB18;ZBTB20;ZBTB26;ZBTB42;ZBTB45;ZBTB47;ZBTB48;ZBTB49;ZBTB6;ZBTB7A;ZBTB7B;ZBTB7C;ZFP14;ZFP2;ZFP28;ZFP30;ZFP37;ZFP42;ZFP64;ZFP69;ZFP69B;ZFP82;ZFP91;ZFX;ZIC1;ZIC2;ZIC3;ZIC4;ZIC5;ZIK1;Z…	GLI1;GLI2;GLI3;GLIS1;GLIS2;GLIS3;ZIC1;ZIC2;ZIC3;ZIC4
PTF1A_HUMAN.H11MO.0.B	598	0.330752	1.16745	1.42511	1.29041	6.0006e-07	1.95209e-06	Tal-related factors{1.2.3}	Twist-like factors{1.2.3.2}	ATOH1;ATOH7;ATOH8;BHLHA15;BHLHA9;BHLHE22;BHLHE23;FERD3L;FIGLA;HAND1;HAND2;LYL1;MESP1;MESP2;MSC;MSGN1;NEUROD1;NEUROD2;NEUROD4;NEUROD6;NEUROG1;NEUROG2;NEUROG3;NHLH1;NHLH2;OLIG1;OLIG2;OLIG3;PTF1A;SCX;TAL1;TAL2;TCF15;TCF21;TCF23;TWIST1;TWIST2	FIGLA;HAND1;PTF1A;TWIST1
PRDM4_HUMAN.H11MO.0.D	193	0.106748	1.1668	1.58359	1.36249	9.54098e-05	0.000215091	Factors with multiple dispersed zinc fingers{2.3.4}	unclassified{2.3.4.0}	BCL11A;E4F1;MECOM;HIC1;HIC2;HINFP;IKZF1;INSM1;MAZ;PATZ1;PRDM4;REST;RREB1;SALL4;VEZF1;ZBTB17;ZBTB4;HIVEP1;HIVEP2;ZNF134;ZNF219;ZNF335;ZNF341;ZNF382;ZNF418;ZNF423;ZNF467;ZNF770;ZNF784;ZNF8	E4F1;PRDM4;REST;RREB1;ZBTB17;ZBTB4;ZNF335;ZNF341;ZNF467;ZNF770;ZNF784;ZNF8
HIF1A_HUMAN.H11MO.0.C	524	0.289823	1.16654	1.43468	1.29438	1.11954e-06	3.52314e-06	PAS domain factors{1.2.5}	Ahr-like factors{1.2.5.1}	AHR;AHRR;ARNT;ARNT2;ARNTL;ARNTL2;CLOCK;EPAS1;HIF1A;HIF3A;NCOA1;NCOA2;NCOA3;NPAS1;NPAS2;NPAS3;NPAS4;SIM1;SIM2;SOHLH1;SOHLH2;TCFL5	AHR;EPAS1;HIF1A
ZEP2_HUMAN.H11MO.0.D	384	0.212389	1.16441	1.46498	1.30729	6.30334e-06	1.72336e-05	Factors with multiple dispersed zinc fingers{2.3.4}	HIV EP-factors{2.3.4.5}	BCL11A;BCL11B;BNC1;BNC2;E4F1;HIC1;HIC2;HINFP;HIVEP1;HIVEP2;HIVEP3;IKZF1;IKZF2;IKZF3;IKZF4;IKZF5;INSM1;INSM2;MAZ;MECOM;PATZ1;PRDM16;PRDM4;REST;RLF;RREB1;SALL1;SALL2;SALL3;SALL4;VEZF1;ZBTB1;ZBTB17;ZBTB2;ZBTB25;ZBTB4;ZFAT;ZNF134;ZNF211;ZNF217;ZNF219;ZNF248;ZNF256;ZNF292;ZNF296;ZNF319;ZNF334;ZNF335;ZNF341;ZNF37A;ZNF382;ZNF417;ZNF418;ZNF423;ZNF467;ZNF510;ZNF512;ZNF512B;ZNF516;ZNF518A;ZNF518B;ZNF521;ZN…	HIVEP1;HIVEP2
ZN816_HUMAN.H11MO.1.C	305	0.168695	1.16055	1.49176	1.3175	2.28396e-05	5.68044e-05	More than 3 adjacent zinc finger factors{2.3.3}	ZNF816A-like factors{2.3.3.73}	BCL6;BCL6B;CTCF;CTCFL;FEZF1;FEZF2;GFI1;GFI1B;GLI1;GLI2;GLI3;GLI4;GLIS1;GLIS2;GLIS3;HKR1;MTF1;MYNN;MZF1;OSR2;OVOL1;OVOL2;PLAG1;PLAGL1;PLAGL2;PRDM1;PRDM14;PRDM6;SCRT1;SCRT2;SNAI1;SNAI2;SNAI3;WT1;YY1;YY2;ZBTB12;ZBTB14;ZBTB18;ZBTB20;ZBTB26;ZBTB42;ZBTB45;ZBTB47;ZBTB48;ZBTB49;ZBTB6;ZBTB7A;ZBTB7B;ZBTB7C;ZFP14;ZFP2;ZFP28;ZFP30;ZFP37;ZFP42;ZFP64;ZFP69;ZFP69B;ZFP82;ZFP91;ZFX;ZIC1;ZIC2;ZIC3;ZIC4;ZIC5;ZIK1;Z…	ZNF816
MTF1_HUMAN.H11MO.0.C	480	0.265487	1.15816	1.43245	1.28886	3.25373e-06	9.4665e-06	More than 3 adjacent zinc finger factors{2.3.3}	MTF1-like factors{2.3.3.24}	BCL6;BCL6B;CTCF;CTCFL;FEZF1;FEZF2;GFI1;GFI1B;GLI1;GLI2;GLI3;GLI4;GLIS1;GLIS2;GLIS3;HKR1;MTF1;MYNN;MZF1;OSR2;OVOL1;OVOL2;PLAG1;PLAGL1;PLAGL2;PRDM1;PRDM14;PRDM6;SCRT1;SCRT2;SNAI1;SNAI2;SNAI3;WT1;YY1;YY2;ZBTB12;ZBTB14;ZBTB18;ZBTB20;ZBTB26;ZBTB42;ZBTB45;ZBTB47;ZBTB48;ZBTB49;ZBTB6;ZBTB7A;ZBTB7B;ZBTB7C;ZFP14;ZFP2;ZFP28;ZFP30;ZFP37;ZFP42;ZFP64;ZFP69;ZFP69B;ZFP82;ZFP91;ZFX;ZIC1;ZIC2;ZIC3;ZIC4;ZIC5;ZIK1;Z…	MTF1;ZNF410
REST_HUMAN.H11MO.0.A	511	0.282633	1.1545	1.42201	1.28205	3.29766e-06	9.52246e-06	Factors with multiple dispersed zinc fingers{2.3.4}	unclassified{2.3.4.0}	BCL11A;E4F1;MECOM;HIC1;HIC2;HINFP;IKZF1;INSM1;MAZ;PATZ1;PRDM4;REST;RREB1;SALL4;VEZF1;ZBTB17;ZBTB4;HIVEP1;HIVEP2;ZNF134;ZNF219;ZNF335;ZNF341;ZNF382;ZNF418;ZNF423;ZNF467;ZNF770;ZNF784;ZNF8	E4F1;PRDM4;REST;RREB1;ZBTB17;ZBTB4;ZNF335;ZNF341;ZNF467;ZNF770;ZNF784;ZNF8
BHE41_HUMAN.H11MO.0.D	568	0.314159	1.15431	1.41288	1.27769	2.09747e-06	6.41726e-06	Hairy-related factors{1.2.4}	Hairy-like factors{1.2.4.1}	BHLHE40;BHLHE41;HELT;HES1;HES2;HES3;HES4;HES5;HES6;HES7;HEY1;HEY2;HEYL	BHLHE40;BHLHE41;HES1;HES5;HES7;HEY1;HEY2
MLXPL_HUMAN.H11MO.0.D	531	0.293695	1.15074	1.414	1.27629	4.03471e-06	1.13947e-05	bHLH-ZIP factors{1.2.6}	Mondo-like factors{1.2.6.6}	MAX;MITF;MLX;MLXIP;MLXIPL;MNT;MXD1;MXD3;MXD4;MXI1;MYC;MYCL;MYCN;REPIN1;SREBF1;SREBF2;TFAP4;TFE3;TFEB;TFEC;USF1;USF2	MLXIPL;MLX
MYOD1_HUMAN.H11MO.0.A	524	0.289823	1.1466	1.41007	1.27226	5.5013e-06	1.51482e-05	MyoD / ASC-related factors{1.2.2}	Myogenic transcription factors{1.2.2.1}	ASCL1;ASCL2;ASCL3;ASCL4;ASCL5;MYF5;MYF6;MYOD1;MYOG	MYF6;MYOD1;MYOG
ZBT7B_HUMAN.H11MO.0.D	568	0.314159	1.14645	1.40328	1.26902	4.16392e-06	1.17167e-05	More than 3 adjacent zinc finger factors{2.3.3}	ZBTB7 factors{2.3.3.8}	BCL6;BCL6B;CTCF;CTCFL;FEZF1;FEZF2;GFI1;GFI1B;GLI1;GLI2;GLI3;GLI4;GLIS1;GLIS2;GLIS3;HKR1;MTF1;MYNN;MZF1;OSR2;OVOL1;OVOL2;PLAG1;PLAGL1;PLAGL2;PRDM1;PRDM14;PRDM6;SCRT1;SCRT2;SNAI1;SNAI2;SNAI3;WT1;YY1;YY2;ZBTB12;ZBTB14;ZBTB18;ZBTB20;ZBTB26;ZBTB42;ZBTB45;ZBTB47;ZBTB48;ZBTB49;ZBTB6;ZBTB7A;ZBTB7B;ZBTB7C;ZFP14;ZFP2;ZFP28;ZFP30;ZFP37;ZFP42;ZFP64;ZFP69;ZFP69B;ZFP82;ZFP91;ZFX;ZIC1;ZIC2;ZIC3;ZIC4;ZIC5;ZIK1;Z…	ZBTB7A;ZBTB7B
PPARG_HUMAN.H11MO.0.A	333	0.184181	1.14612	1.46059	1.29533	3.33523e-05	8.19444e-05	Thyroid hormone receptor-related factors (NR1){2.1.2}	PPAR (NR1C){2.1.2.5}	NR1D1;NR1D2;NR1H2;NR1H3;NR1H4;NR1I2;NR1I3;PPARA;PPARD;PPARG;RARA;RARB;RARG;RORA;RORB;RORC;THRA;THRB;VDR	PPARA;PPARD;PPARG
ITF2_HUMAN.H11MO.0.C	556	0.307522	1.14443	1.40248	1.26756	5.25003e-06	1.45081e-05	E2A-related factors{1.2.1}	SEF2 (E2-2, TCF-4, ITF-2){1.2.1.0.2}	TCF12;TCF4;TCF3	TCF4
ESR2_HUMAN.H11MO.0.A	511	0.282633	1.14395	1.40902	1.27035	7.69145e-06	2.03784e-05	Steroid hormone receptors (NR3){2.1.1}	ER-like receptors (NR3A&B){2.1.1.2}	AR;ESR1;ESR2;ESRRA;ESRRB;ESRRG;NR3C1;NR3C2;PGR	ESRRA;ESRRB;ESRRG;ESR1;ESR2
REL_HUMAN.H11MO.0.B	190	0.105088	1.14152	1.5526	1.33443	0.000278056	0.00056865	NF-kappaB-related factors{6.1.1}	NF-kappaB p65 subunit-like factors{6.1.1.2}	NFKB1;NFKB2;RELB;REL;RELA	RELB;REL;RELA
ZN341_HUMAN.H11MO.1.C	362	0.200221	1.14005	1.44172	1.28337	3.77924e-05	9.22088e-05	Factors with multiple dispersed zinc fingers{2.3.4}	unclassified{2.3.4.0}	BCL11A;E4F1;MECOM;HIC1;HIC2;HINFP;IKZF1;INSM1;MAZ;PATZ1;PRDM4;REST;RREB1;SALL4;VEZF1;ZBTB17;ZBTB4;HIVEP1;HIVEP2;ZNF134;ZNF219;ZNF335;ZNF341;ZNF382;ZNF418;ZNF423;ZNF467;ZNF770;ZNF784;ZNF8	E4F1;PRDM4;REST;RREB1;ZBTB17;ZBTB4;ZNF335;ZNF341;ZNF467;ZNF770;ZNF784;ZNF8
XBP1_HUMAN.H11MO.0.D	735	0.406527	1.13974	1.37977	1.25429	3.29754e-06	9.52246e-06	XBP-1-related factors{1.1.5}	XBP-1{1.1.5.0.1}	XBP1	XBP1
ZN335_HUMAN.H11MO.0.A	608	0.336283	1.13631	1.386	1.25551	7.12854e-06	1.91277e-05	Factors with multiple dispersed zinc fingers{2.3.4}	unclassified{2.3.4.0}	BCL11A;E4F1;MECOM;HIC1;HIC2;HINFP;IKZF1;INSM1;MAZ;PATZ1;PRDM4;REST;RREB1;SALL4;VEZF1;ZBTB17;ZBTB4;HIVEP1;HIVEP2;ZNF134;ZNF219;ZNF335;ZNF341;ZNF382;ZNF418;ZNF423;ZNF467;ZNF770;ZNF784;ZNF8	E4F1;PRDM4;REST;RREB1;ZBTB17;ZBTB4;ZNF335;ZNF341;ZNF467;ZNF770;ZNF784;ZNF8
GABPA_HUMAN.H11MO.0.A	678	0.375	1.13225	1.37445	1.24782	7.03954e-06	1.89772e-05	Ets-related factors{3.5.2}	Ets-like factors{3.5.2.1}	EHF;ELF1;ELF2;ELF3;ELF4;ELF5;ELK1;ELK3;ELK4;ERF;ERG;ETS1;ETS2;ETV1;ETV2;ETV3;ETV3L;ETV4;ETV5;ETV6;ETV7;FEV;FLI1;GABPA;SPDEF;SPI1;SPIB;SPIC	ERG;ETS1;ETS2;ETV2;ETV3;FEV;FLI1;GABPA
NFIC_HUMAN.H11MO.0.A	445	0.246128	1.13079	1.40608	1.26189	3.3373e-05	8.19444e-05	Nuclear factor 1{7.1.2}	NF-1C (NF-IC){7.1.2.0.3}	NFIA;NFIB;NFIC	NFIC
MYOD1_HUMAN.H11MO.1.A	438	0.242257	1.12901	1.40554	1.26068	3.87542e-05	9.4257e-05	MyoD / ASC-related factors{1.2.2}	Myogenic transcription factors{1.2.2.1}	ASCL1;ASCL2;ASCL3;ASCL4;ASCL5;MYF5;MYF6;MYOD1;MYOG	MYF6;MYOD1;MYOG
ZBT18_HUMAN.H11MO.0.C	325	0.179757	1.12782	1.44055	1.27614	0.000108408	0.00024018	More than 3 adjacent zinc finger factors{2.3.3}	ZNF238-like factors{2.3.3.16}	BCL6;BCL6B;CTCF;CTCFL;FEZF1;FEZF2;GFI1;GFI1B;GLI1;GLI2;GLI3;GLI4;GLIS1;GLIS2;GLIS3;HKR1;MTF1;MYNN;MZF1;OSR2;OVOL1;OVOL2;PLAG1;PLAGL1;PLAGL2;PRDM1;PRDM14;PRDM6;SCRT1;SCRT2;SNAI1;SNAI2;SNAI3;WT1;YY1;YY2;ZBTB12;ZBTB14;ZBTB18;ZBTB20;ZBTB26;ZBTB42;ZBTB45;ZBTB47;ZBTB48;ZBTB49;ZBTB6;ZBTB7A;ZBTB7B;ZBTB7C;ZFP14;ZFP2;ZFP28;ZFP30;ZFP37;ZFP42;ZFP64;ZFP69;ZFP69B;ZFP82;ZFP91;ZFX;ZIC1;ZIC2;ZIC3;ZIC4;ZIC5;ZIK1;Z…	ZBTB18
HIC1_HUMAN.H11MO.0.C	312	0.172566	1.1271	1.4455	1.27803	0.000123467	0.00026815	Factors with multiple dispersed zinc fingers{2.3.4}	Hypermethylated in Cancer proteins{2.3.4.17}	BCL11A;BCL11B;BNC1;BNC2;E4F1;HIC1;HIC2;HINFP;HIVEP1;HIVEP2;HIVEP3;IKZF1;IKZF2;IKZF3;IKZF4;IKZF5;INSM1;INSM2;MAZ;MECOM;PATZ1;PRDM16;PRDM4;REST;RLF;RREB1;SALL1;SALL2;SALL3;SALL4;VEZF1;ZBTB1;ZBTB17;ZBTB2;ZBTB25;ZBTB4;ZFAT;ZNF134;ZNF211;ZNF217;ZNF219;ZNF248;ZNF256;ZNF292;ZNF296;ZNF319;ZNF334;ZNF335;ZNF341;ZNF37A;ZNF382;ZNF417;ZNF418;ZNF423;ZNF467;ZNF510;ZNF512;ZNF512B;ZNF516;ZNF518A;ZNF518B;ZNF521;ZN…	HIC1;HIC2
ZNF76_HUMAN.H11MO.0.C	575	0.318031	1.12538	1.37656	1.24526	1.94742e-05	4.92282e-05	More than 3 adjacent zinc finger factors{2.3.3}	ZNF76-like factors{2.3.3.28}	BCL6;BCL6B;CTCF;CTCFL;FEZF1;FEZF2;GFI1;GFI1B;GLI1;GLI2;GLI3;GLI4;GLIS1;GLIS2;GLIS3;HKR1;MTF1;MYNN;MZF1;OSR2;OVOL1;OVOL2;PLAG1;PLAGL1;PLAGL2;PRDM1;PRDM14;PRDM6;SCRT1;SCRT2;SNAI1;SNAI2;SNAI3;WT1;YY1;YY2;ZBTB12;ZBTB14;ZBTB18;ZBTB20;ZBTB26;ZBTB42;ZBTB45;ZBTB47;ZBTB48;ZBTB49;ZBTB6;ZBTB7A;ZBTB7B;ZBTB7C;ZFP14;ZFP2;ZFP28;ZFP30;ZFP37;ZFP42;ZFP64;ZFP69;ZFP69B;ZFP82;ZFP91;ZFX;ZIC1;ZIC2;ZIC3;ZIC4;ZIC5;ZIK1;Z…	ZNF143;ZNF76
HES5_HUMAN.H11MO.0.D	586	0.324115	1.12342	1.3728	1.24245	2.20704e-05	5.50689e-05	Hairy-related factors{1.2.4}	Hairy-like factors{1.2.4.1}	BHLHE40;BHLHE41;HELT;HES1;HES2;HES3;HES4;HES5;HES6;HES7;HEY1;HEY2;HEYL	BHLHE40;BHLHE41;HES1;HES5;HES7;HEY1;HEY2
KAISO_HUMAN.H11MO.2.A	271	0.149889	1.11949	1.45707	1.27912	0.000298112	0.000606449	Other factors with up to three adjacent zinc fingers{2.3.2}	Factors with 2-3 adjacent zinc fingersand a BTB/POZ domain{2.3.2.1}	AEBP2;OSR1;OVOL3;ZBTB22;ZBTB32;ZBTB33;ZBTB34;ZBTB37;ZBTB43;ZBTB46;ZBTB5;ZBTB8B;ZFPM2;ZNF174;ZNF396;ZNF414;ZNF446;ZNF487;ZNF511;ZNF580;ZNF705A;ZNF740;ZSCAN1	ZBTB33
ETS2_HUMAN.H11MO.0.B	541	0.299226	1.11569	1.36946	1.23677	4.99244e-05	0.000119912	Ets-related factors{3.5.2}	Ets-like factors{3.5.2.1}	EHF;ELF1;ELF2;ELF3;ELF4;ELF5;ELK1;ELK3;ELK4;ERF;ERG;ETS1;ETS2;ETV1;ETV2;ETV3;ETV3L;ETV4;ETV5;ETV6;ETV7;FEV;FLI1;GABPA;SPDEF;SPI1;SPIB;SPIC	ERG;ETS1;ETS2;ETV2;ETV3;FEV;FLI1;GABPA
PTF1A_HUMAN.H11MO.1.B	481	0.26604	1.11516	1.37899	1.24088	6.91207e-05	0.000159081	Tal-related factors{1.2.3}	Twist-like factors{1.2.3.2}	ATOH1;ATOH7;ATOH8;BHLHA15;BHLHA9;BHLHE22;BHLHE23;FERD3L;FIGLA;HAND1;HAND2;LYL1;MESP1;MESP2;MSC;MSGN1;NEUROD1;NEUROD2;NEUROD4;NEUROD6;NEUROG1;NEUROG2;NEUROG3;NHLH1;NHLH2;OLIG1;OLIG2;OLIG3;PTF1A;SCX;TAL1;TAL2;TCF15;TCF21;TCF23;TWIST1;TWIST2	FIGLA;HAND1;PTF1A;TWIST1
HAND1_HUMAN.H11MO.1.D	471	0.260509	1.11343	1.37887	1.23991	8.66144e-05	0.00019699	Tal-related factors{1.2.3}	Twist-like factors{1.2.3.2}	ATOH1;ATOH7;ATOH8;BHLHA15;BHLHA9;BHLHE22;BHLHE23;FERD3L;FIGLA;HAND1;HAND2;LYL1;MESP1;MESP2;MSC;MSGN1;NEUROD1;NEUROD2;NEUROD4;NEUROD6;NEUROG1;NEUROG2;NEUROG3;NHLH1;NHLH2;OLIG1;OLIG2;OLIG3;PTF1A;SCX;TAL1;TAL2;TCF15;TCF21;TCF23;TWIST1;TWIST2	FIGLA;HAND1;PTF1A;TWIST1
ZBTB4_HUMAN.H11MO.0.D	442	0.244469	1.11013	1.38111	1.23919	0.000120681	0.000264333	Factors with multiple dispersed zinc fingers{2.3.4}	unclassified{2.3.4.0}	BCL11A;E4F1;MECOM;HIC1;HIC2;HINFP;IKZF1;INSM1;MAZ;PATZ1;PRDM4;REST;RREB1;SALL4;VEZF1;ZBTB17;ZBTB4;HIVEP1;HIVEP2;ZNF134;ZNF219;ZNF335;ZNF341;ZNF382;ZNF418;ZNF423;ZNF467;ZNF770;ZNF784;ZNF8	E4F1;PRDM4;REST;RREB1;ZBTB17;ZBTB4;ZNF335;ZNF341;ZNF467;ZNF770;ZNF784;ZNF8
AP2A_HUMAN.H11MO.0.A	404	0.223451	1.10881	1.38914	1.24218	0.000179867	0.000377868	AP-2{1.3.1}	AP-2alpha{1.3.1.0.1}	TFAP2A;TFAP2B;TFAP2C;TFAP2D	TFAP2A
ETV2_HUMAN.H11MO.0.B	492	0.272124	1.10815	1.36829	1.23216	0.000103377	0.000230358	Ets-related factors{3.5.2}	Ets-like factors{3.5.2.1}	EHF;ELF1;ELF2;ELF3;ELF4;ELF5;ELK1;ELK3;ELK4;ERF;ERG;ETS1;ETS2;ETV1;ETV2;ETV3;ETV3L;ETV4;ETV5;ETV6;ETV7;FEV;FLI1;GABPA;SPDEF;SPI1;SPIB;SPIC	ERG;ETS1;ETS2;ETV2;ETV3;FEV;FLI1;GABPA
ZBTB4_HUMAN.H11MO.1.D	404	0.223451	1.10792	1.38802	1.24118	0.000181021	0.000379259	Factors with multiple dispersed zinc fingers{2.3.4}	unclassified{2.3.4.0}	BCL11A;E4F1;MECOM;HIC1;HIC2;HINFP;IKZF1;INSM1;MAZ;PATZ1;PRDM4;REST;RREB1;SALL4;VEZF1;ZBTB17;ZBTB4;HIVEP1;HIVEP2;ZNF134;ZNF219;ZNF335;ZNF341;ZNF382;ZNF418;ZNF423;ZNF467;ZNF770;ZNF784;ZNF8	E4F1;PRDM4;REST;RREB1;ZBTB17;ZBTB4;ZNF335;ZNF341;ZNF467;ZNF770;ZNF784;ZNF8
ZBTB6_HUMAN.H11MO.0.C	559	0.309181	1.10563	1.35457	1.22441	9.82122e-05	0.000220121	More than 3 adjacent zinc finger factors{2.3.3}	ZBTB6-like factors{2.3.3.11}	BCL6;BCL6B;CTCF;CTCFL;FEZF1;FEZF2;GFI1;GFI1B;GLI1;GLI2;GLI3;GLI4;GLIS1;GLIS2;GLIS3;HKR1;MTF1;MYNN;MZF1;OSR2;OVOL1;OVOL2;PLAG1;PLAGL1;PLAGL2;PRDM1;PRDM14;PRDM6;SCRT1;SCRT2;SNAI1;SNAI2;SNAI3;WT1;YY1;YY2;ZBTB12;ZBTB14;ZBTB18;ZBTB20;ZBTB26;ZBTB42;ZBTB45;ZBTB47;ZBTB48;ZBTB49;ZBTB6;ZBTB7A;ZBTB7B;ZBTB7C;ZFP14;ZFP2;ZFP28;ZFP30;ZFP37;ZFP42;ZFP64;ZFP69;ZFP69B;ZFP82;ZFP91;ZFX;ZIC1;ZIC2;ZIC3;ZIC4;ZIC5;ZIK1;Z…	ZBTB6
NDF2_HUMAN.H11MO.0.B	330	0.182522	1.1027	1.40645	1.2468	0.000433938	0.000860068	Tal-related factors{1.2.3}	Neurogenin / Atonal-like factors{1.2.3.4}	ATOH1;ATOH7;ATOH8;BHLHA15;BHLHA9;BHLHE22;BHLHE23;FERD3L;FIGLA;HAND1;HAND2;LYL1;MESP1;MESP2;MSC;MSGN1;NEUROD1;NEUROD2;NEUROD4;NEUROD6;NEUROG1;NEUROG2;NEUROG3;NHLH1;NHLH2;OLIG1;OLIG2;OLIG3;PTF1A;SCX;TAL1;TAL2;TCF15;TCF21;TCF23;TWIST1;TWIST2	ATOH1;BHLHA15;BHLHE22;BHLHE23;NEUROD1;NEUROD2;NEUROG2;OLIG1;OLIG2;OLIG3
FLI1_HUMAN.H11MO.1.A	544	0.300885	1.1016	1.35169	1.22096	0.000133308	0.000286277	Ets-related factors{3.5.2}	Ets-like factors{3.5.2.1}	EHF;ELF1;ELF2;ELF3;ELF4;ELF5;ELK1;ELK3;ELK4;ERF;ERG;ETS1;ETS2;ETV1;ETV2;ETV3;ETV3L;ETV4;ETV5;ETV6;ETV7;FEV;FLI1;GABPA;SPDEF;SPI1;SPIB;SPIC	ERG;ETS1;ETS2;ETV2;ETV3;FEV;FLI1;GABPA
ZN436_HUMAN.H11MO.0.C	504	0.278761	1.0994	1.35536	1.22144	0.000190999	0.000398001	More than 3 adjacent zinc finger factors{2.3.3}	ZNF180-like factors{2.3.3.58}	BCL6;BCL6B;CTCF;CTCFL;FEZF1;FEZF2;GFI1;GFI1B;GLI1;GLI2;GLI3;GLI4;GLIS1;GLIS2;GLIS3;HKR1;MTF1;MYNN;MZF1;OSR2;OVOL1;OVOL2;PLAG1;PLAGL1;PLAGL2;PRDM1;PRDM14;PRDM6;SCRT1;SCRT2;SNAI1;SNAI2;SNAI3;WT1;YY1;YY2;ZBTB12;ZBTB14;ZBTB18;ZBTB20;ZBTB26;ZBTB42;ZBTB45;ZBTB47;ZBTB48;ZBTB49;ZBTB6;ZBTB7A;ZBTB7B;ZBTB7C;ZFP14;ZFP2;ZFP28;ZFP30;ZFP37;ZFP42;ZFP64;ZFP69;ZFP69B;ZFP82;ZFP91;ZFX;ZIC1;ZIC2;ZIC3;ZIC4;ZIC5;ZIK1;Z…	ZNF436
SOX2_HUMAN.H11MO.0.A	258	0.142699	1.09917	1.43854	1.25951	0.000828024	0.0015533	SOX-related factors{4.1.1}	Group B{4.1.1.2}	BBX;CIC;HBP1;SOX1;SOX10;SOX11;SOX12;SOX13;SOX14;SOX15;SOX17;SOX18;SOX2;SOX21;SOX3;SOX30;SOX4;SOX5;SOX6;SOX7;SOX8;SOX9;SRY	SOX1;SOX21;SOX2;SOX3
TFAP4_HUMAN.H11MO.0.A	311	0.172013	1.09784	1.40841	1.24505	0.000587474	0.00114091	bHLH-ZIP factors{1.2.6}	AP-4{1.2.6.4}	MAX;MITF;MLX;MLXIP;MLXIPL;MNT;MXD1;MXD3;MXD4;MXI1;MYC;MYCL;MYCN;REPIN1;SREBF1;SREBF2;TFAP4;TFE3;TFEB;TFEC;USF1;USF2	TFAP4
VDR_HUMAN.H11MO.0.A	351	0.194137	1.09334	1.38639	1.2325	0.000570625	0.00111099	Thyroid hormone receptor-related factors (NR1){2.1.2}	Vitamin D receptor (NR1I){2.1.2.4}	NR1D1;NR1D2;NR1H2;NR1H3;NR1H4;NR1I2;NR1I3;PPARA;PPARD;PPARG;RARA;RARB;RARG;RORA;RORB;RORC;THRA;THRB;VDR	NR1I2;NR1I3;VDR
ASCL2_HUMAN.H11MO.0.D	447	0.247235	1.09049	1.35555	1.21672	0.000431067	0.000856578	MyoD / ASC-related factors{1.2.2}	Achaete-Scute-like factors{1.2.2.2}	ASCL1;ASCL2;ASCL3;ASCL4;ASCL5;MYF5;MYF6;MYOD1;MYOG	ASCL1;ASCL2
ELK3_HUMAN.H11MO.0.D	393	0.217367	1.08868	1.36702	1.22105	0.000599194	0.00116075	Ets-related factors{3.5.2}	Elk-like factors{3.5.2.2}	EHF;ELF1;ELF2;ELF3;ELF4;ELF5;ELK1;ELK3;ELK4;ERF;ERG;ETS1;ETS2;ETV1;ETV2;ETV3;ETV3L;ETV4;ETV5;ETV6;ETV7;FEV;FLI1;GABPA;SPDEF;SPI1;SPIB;SPIC	ELK1;ELK3;ELK4;ETV1;ETV4;ETV5
NGN2_HUMAN.H11MO.0.D	340	0.188053	1.08672	1.38217	1.22691	0.000883995	0.00164628	Tal-related factors{1.2.3}	Neurogenin / Atonal-like factors{1.2.3.4}	ATOH1;ATOH7;ATOH8;BHLHA15;BHLHA9;BHLHE22;BHLHE23;FERD3L;FIGLA;HAND1;HAND2;LYL1;MESP1;MESP2;MSC;MSGN1;NEUROD1;NEUROD2;NEUROD4;NEUROD6;NEUROG1;NEUROG2;NEUROG3;NHLH1;NHLH2;OLIG1;OLIG2;OLIG3;PTF1A;SCX;TAL1;TAL2;TCF15;TCF21;TCF23;TWIST1;TWIST2	ATOH1;BHLHA15;BHLHE22;BHLHE23;NEUROD1;NEUROD2;NEUROG2;OLIG1;OLIG2;OLIG3
ETV5_HUMAN.H11MO.0.C	534	0.295354	1.07679	1.32271	1.19402	0.000693831	0.00132412	Ets-related factors{3.5.2}	Elk-like factors{3.5.2.2}	EHF;ELF1;ELF2;ELF3;ELF4;ELF5;ELK1;ELK3;ELK4;ERF;ERG;ETS1;ETS2;ETV1;ETV2;ETV3;ETV3L;ETV4;ETV5;ETV6;ETV7;FEV;FLI1;GABPA;SPDEF;SPI1;SPIB;SPIC	ELK1;ELK3;ELK4;ETV1;ETV4;ETV5
MAFA_HUMAN.H11MO.0.D	460	0.254425	1.07525	1.33382	1.19845	0.000979526	0.00180673	Maf-related factors{1.1.3}	Large Maf factors{1.1.3.1}	MAF;MAFA;MAFB;MAFF;MAFG;MAFK;NRL	MAFA;MAFB;MAF;NRL
CXXC1_HUMAN.H11MO.0.D	519	0.287058	1.07458	1.32231	1.19274	0.000830039	0.0015533	CpG-binding proteins{2.6.1}	CpG-binding protein (CXXC1, CFP1, CGBP, PCCX1, PHF18){2.6.1.0.1}	CXXC1;DNMT1;KDM2A;KMT2A;KMT2B;MBD1;TET1	CXXC1
ZN770_HUMAN.H11MO.1.C	805	0.445243	1.07437	1.29781	1.18097	0.00051946	0.00101909	Factors with multiple dispersed zinc fingers{2.3.4}	unclassified{2.3.4.0}	BCL11A;E4F1;MECOM;HIC1;HIC2;HINFP;IKZF1;INSM1;MAZ;PATZ1;PRDM4;REST;RREB1;SALL4;VEZF1;ZBTB17;ZBTB4;HIVEP1;HIVEP2;ZNF134;ZNF219;ZNF335;ZNF341;ZNF382;ZNF418;ZNF423;ZNF467;ZNF770;ZNF784;ZNF8	E4F1;PRDM4;REST;RREB1;ZBTB17;ZBTB4;ZNF335;ZNF341;ZNF467;ZNF770;ZNF784;ZNF8
ZSC31_HUMAN.H11MO.0.C	553	0.305863	1.06751	1.30862	1.18251	0.00119875	0.00217467	More than 3 adjacent zinc finger factors{2.3.3}	ZNF24-like factors{2.3.3.10}	BCL6;BCL6B;CTCF;CTCFL;FEZF1;FEZF2;GFI1;GFI1B;GLI1;GLI2;GLI3;GLI4;GLIS1;GLIS2;GLIS3;HKR1;MTF1;MYNN;MZF1;OSR2;OVOL1;OVOL2;PLAG1;PLAGL1;PLAGL2;PRDM1;PRDM14;PRDM6;SCRT1;SCRT2;SNAI1;SNAI2;SNAI3;WT1;YY1;YY2;ZBTB12;ZBTB14;ZBTB18;ZBTB20;ZBTB26;ZBTB42;ZBTB45;ZBTB47;ZBTB48;ZBTB49;ZBTB6;ZBTB7A;ZBTB7B;ZBTB7C;ZFP14;ZFP2;ZFP28;ZFP30;ZFP37;ZFP42;ZFP64;ZFP69;ZFP69B;ZFP82;ZFP91;ZFX;ZIC1;ZIC2;ZIC3;ZIC4;ZIC5;ZIK1;Z…	ZKSCAN1;ZNF232;ZSCAN31
PAX5_HUMAN.H11MO.0.A	828	0.457965	1.06727	1.28869	1.17289	0.000857544	0.00160089	Paired domain only{3.2.2}	PAX-2-like factors (partial homeobox){3.2.2.2}	PAX1;PAX2;PAX5;PAX8;PAX9	PAX2;PAX5;PAX8
SOX10_HUMAN.H11MO.1.A	313	0.173119	1.0644	1.36458	1.20669	0.00309458	0.00533763	SOX-related factors{4.1.1}	Group E{4.1.1.5}	BBX;CIC;HBP1;SOX1;SOX10;SOX11;SOX12;SOX13;SOX14;SOX15;SOX17;SOX18;SOX2;SOX21;SOX3;SOX30;SOX4;SOX5;SOX6;SOX7;SOX8;SOX9;SRY	SOX10;SOX8;SOX9
OVOL2_HUMAN.H11MO.0.D	222	0.122788	1.06395	1.4177	1.23054	0.00502871	0.00833793	More than 3 adjacent zinc finger factors{2.3.3}	OVOL-factors{2.3.3.17}	BCL6;BCL6B;CTCF;CTCFL;FEZF1;FEZF2;GFI1;GFI1B;GLI1;GLI2;GLI3;GLI4;GLIS1;GLIS2;GLIS3;HKR1;MTF1;MYNN;MZF1;OSR2;OVOL1;OVOL2;PLAG1;PLAGL1;PLAGL2;PRDM1;PRDM14;PRDM6;SCRT1;SCRT2;SNAI1;SNAI2;SNAI3;WT1;YY1;YY2;ZBTB12;ZBTB14;ZBTB18;ZBTB20;ZBTB26;ZBTB42;ZBTB45;ZBTB47;ZBTB48;ZBTB49;ZBTB6;ZBTB7A;ZBTB7B;ZBTB7C;ZFP14;ZFP2;ZFP28;ZFP30;ZFP37;ZFP42;ZFP64;ZFP69;ZFP69B;ZFP82;ZFP91;ZFX;ZIC1;ZIC2;ZIC3;ZIC4;ZIC5;ZIK1;Z…	OVOL1;OVOL2
ZN322_HUMAN.H11MO.0.B	623	0.34458	1.06029	1.29173	1.17075	0.00167838	0.00296795	More than 3 adjacent zinc finger factors{2.3.3}	ZNF322-like factors{2.3.3.52}	BCL6;BCL6B;CTCF;CTCFL;FEZF1;FEZF2;GFI1;GFI1B;GLI1;GLI2;GLI3;GLI4;GLIS1;GLIS2;GLIS3;HKR1;MTF1;MYNN;MZF1;OSR2;OVOL1;OVOL2;PLAG1;PLAGL1;PLAGL2;PRDM1;PRDM14;PRDM6;SCRT1;SCRT2;SNAI1;SNAI2;SNAI3;WT1;YY1;YY2;ZBTB12;ZBTB14;ZBTB18;ZBTB20;ZBTB26;ZBTB42;ZBTB45;ZBTB47;ZBTB48;ZBTB49;ZBTB6;ZBTB7A;ZBTB7B;ZBTB7C;ZFP14;ZFP2;ZFP28;ZFP30;ZFP37;ZFP42;ZFP64;ZFP69;ZFP69B;ZFP82;ZFP91;ZFX;ZIC1;ZIC2;ZIC3;ZIC4;ZIC5;ZIK1;Z…	ZNF322
ZBT48_HUMAN.H11MO.0.C	292	0.161504	1.05946	1.36791	1.20551	0.00405007	0.00684781	More than 3 adjacent zinc finger factors{2.3.3}	unclassified{2.3.3.0}	BCL6B;BCL6;CTCFL;CTCF;FEZF1;GFI1B;GFI1;GLI1;GLI2;GLI3;GLIS1;GLIS2;GLIS3;MTF1;MYNN;MZF1;OSR2;OVOL1;OVOL2;ZNF146;PLAG1;PLAGL1;PRDM14;PRDM1;PRDM6;SCRT1;SCRT2;SNAI1;SNAI2;YY1;YY2;WT1;ZNF324;ZNF354A;ZBTB14;ZBTB18;ZBTB48;ZBTB49;ZBTB7A;ZBTB7B;ZBTB6;ZFP64;ZFP28;ZFP42;ZFP82;ZFX;ZIC1;ZIC2;ZIC3;ZIC4;ZIM3;ZKSCAN1;ZKSCAN3;ZNF121;ZNF136;ZNF140;ZNF143;ZNF148;ZNF214;ZNF232;ZNF250;ZNF257;ZNF260;ZNF263;ZNF264;ZNF2…	MYNN;MZF1;OSR2;PRDM14;PRDM6;WT1;ZBTB14;ZBTB48;ZBTB49;ZFP64;ZFP28;ZIM3;ZNF121;ZNF250;ZNF257;ZNF263;ZNF274;ZNF317;ZNF320;ZNF329;ZNF331;ZNF394;ZNF449;ZNF502;ZNF528;ZNF547;ZNF549;ZNF554;ZNF586;ZNF589;ZNF667;ZNF680;ZNF708;ZNF713;ZNF768;ZNF18;ZNF85;ZSCAN16;ZSCAN22
ZN384_HUMAN.H11MO.0.C	137	0.0757743	1.05834	1.51302	1.26976	0.00882729	0.0140038	More than 3 adjacent zinc finger factors{2.3.3}	ZNF362-like factors{2.3.3.37}	BCL6;BCL6B;CTCF;CTCFL;FEZF1;FEZF2;GFI1;GFI1B;GLI1;GLI2;GLI3;GLI4;GLIS1;GLIS2;GLIS3;HKR1;MTF1;MYNN;MZF1;OSR2;OVOL1;OVOL2;PLAG1;PLAGL1;PLAGL2;PRDM1;PRDM14;PRDM6;SCRT1;SCRT2;SNAI1;SNAI2;SNAI3;WT1;YY1;YY2;ZBTB12;ZBTB14;ZBTB18;ZBTB20;ZBTB26;ZBTB42;ZBTB45;ZBTB47;ZBTB48;ZBTB49;ZBTB6;ZBTB7A;ZBTB7B;ZBTB7C;ZFP14;ZFP2;ZFP28;ZFP30;ZFP37;ZFP42;ZFP64;ZFP69;ZFP69B;ZFP82;ZFP91;ZFX;ZIC1;ZIC2;ZIC3;ZIC4;ZIC5;ZIK1;Z…	ZNF384
ZN589_HUMAN.H11MO.0.D	277	0.153208	1.04817	1.36092	1.19613	0.00717584	0.011623	More than 3 adjacent zinc finger factors{2.3.3}	unclassified{2.3.3.0}	BCL6B;BCL6;CTCFL;CTCF;FEZF1;GFI1B;GFI1;GLI1;GLI2;GLI3;GLIS1;GLIS2;GLIS3;MTF1;MYNN;MZF1;OSR2;OVOL1;OVOL2;ZNF146;PLAG1;PLAGL1;PRDM14;PRDM1;PRDM6;SCRT1;SCRT2;SNAI1;SNAI2;YY1;YY2;WT1;ZNF324;ZNF354A;ZBTB14;ZBTB18;ZBTB48;ZBTB49;ZBTB7A;ZBTB7B;ZBTB6;ZFP64;ZFP28;ZFP42;ZFP82;ZFX;ZIC1;ZIC2;ZIC3;ZIC4;ZIM3;ZKSCAN1;ZKSCAN3;ZNF121;ZNF136;ZNF140;ZNF143;ZNF148;ZNF214;ZNF232;ZNF250;ZNF257;ZNF260;ZNF263;ZNF264;ZNF2…	MYNN;MZF1;OSR2;PRDM14;PRDM6;WT1;ZBTB14;ZBTB48;ZBTB49;ZFP64;ZFP28;ZIM3;ZNF121;ZNF250;ZNF257;ZNF263;ZNF274;ZNF317;ZNF320;ZNF329;ZNF331;ZNF394;ZNF449;ZNF502;ZNF528;ZNF547;ZNF549;ZNF554;ZNF586;ZNF589;ZNF667;ZNF680;ZNF708;ZNF713;ZNF768;ZNF18;ZNF85;ZSCAN16;ZSCAN22
EGR3_HUMAN.H11MO.0.D	393	0.217367	1.04744	1.31521	1.17474	0.00576444	0.0094763	Three-zinc finger Krüppel-related factors{2.3.1}	EGR factors{2.3.1.3}	EGR1;EGR2;EGR3;EGR4;KLF1;KLF10;KLF11;KLF12;KLF13;KLF14;KLF15;KLF16;KLF17;KLF2;KLF3;KLF4;KLF5;KLF6;KLF7;KLF8;KLF9;SP1;SP2;SP3;SP4;SP5;SP6;SP7;SP8;SP9	EGR1;EGR2;EGR3;EGR4
SOX3_HUMAN.H11MO.0.B	185	0.102323	1.04651	1.42868	1.22573	0.00996137	0.0157382	SOX-related factors{4.1.1}	Group B{4.1.1.2}	BBX;CIC;HBP1;SOX1;SOX10;SOX11;SOX12;SOX13;SOX14;SOX15;SOX17;SOX18;SOX2;SOX21;SOX3;SOX30;SOX4;SOX5;SOX6;SOX7;SOX8;SOX9;SRY	SOX1;SOX21;SOX2;SOX3
ZN563_HUMAN.H11MO.1.C	572	0.316372	1.04529	1.27894	1.15674	0.00438969	0.00738963	More than 3 adjacent zinc finger factors{2.3.3}	ZNF763-like factors{2.3.3.33}	BCL6;BCL6B;CTCF;CTCFL;FEZF1;FEZF2;GFI1;GFI1B;GLI1;GLI2;GLI3;GLI4;GLIS1;GLIS2;GLIS3;HKR1;MTF1;MYNN;MZF1;OSR2;OVOL1;OVOL2;PLAG1;PLAGL1;PLAGL2;PRDM1;PRDM14;PRDM6;SCRT1;SCRT2;SNAI1;SNAI2;SNAI3;WT1;YY1;YY2;ZBTB12;ZBTB14;ZBTB18;ZBTB20;ZBTB26;ZBTB42;ZBTB45;ZBTB47;ZBTB48;ZBTB49;ZBTB6;ZBTB7A;ZBTB7B;ZBTB7C;ZFP14;ZFP2;ZFP28;ZFP30;ZFP37;ZFP42;ZFP64;ZFP69;ZFP69B;ZFP82;ZFP91;ZFX;ZIC1;ZIC2;ZIC3;ZIC4;ZIC5;ZIK1;Z…	ZNF136;ZNF490;ZNF563
ZKSC3_HUMAN.H11MO.0.D	184	0.10177	1.04389	1.42617	1.22315	0.0110952	0.0172468	More than 3 adjacent zinc finger factors{2.3.3}	ZKSCAN3-like factors{2.3.3.26}	BCL6;BCL6B;CTCF;CTCFL;FEZF1;FEZF2;GFI1;GFI1B;GLI1;GLI2;GLI3;GLI4;GLIS1;GLIS2;GLIS3;HKR1;MTF1;MYNN;MZF1;OSR2;OVOL1;OVOL2;PLAG1;PLAGL1;PLAGL2;PRDM1;PRDM14;PRDM6;SCRT1;SCRT2;SNAI1;SNAI2;SNAI3;WT1;YY1;YY2;ZBTB12;ZBTB14;ZBTB18;ZBTB20;ZBTB26;ZBTB42;ZBTB45;ZBTB47;ZBTB48;ZBTB49;ZBTB6;ZBTB7A;ZBTB7B;ZBTB7C;ZFP14;ZFP2;ZFP28;ZFP30;ZFP37;ZFP42;ZFP64;ZFP69;ZFP69B;ZFP82;ZFP91;ZFX;ZIC1;ZIC2;ZIC3;ZIC4;ZIC5;ZIK1;Z…	ZKSCAN3
ELK4_HUMAN.H11MO.0.A	531	0.293695	1.04312	1.28174	1.15689	0.00536598	0.00885903	Ets-related factors{3.5.2}	Elk-like factors{3.5.2.2}	EHF;ELF1;ELF2;ELF3;ELF4;ELF5;ELK1;ELK3;ELK4;ERF;ERG;ETS1;ETS2;ETV1;ETV2;ETV3;ETV3L;ETV4;ETV5;ETV6;ETV7;FEV;FLI1;GABPA;SPDEF;SPI1;SPIB;SPIC	ELK1;ELK3;ELK4;ETV1;ETV4;ETV5
ASCL1_HUMAN.H11MO.0.A	512	0.283186	1.03994	1.28071	1.15471	0.00674669	0.0109509	MyoD / ASC-related factors{1.2.2}	Achaete-Scute-like factors{1.2.2.2}	ASCL1;ASCL2;ASCL3;ASCL4;ASCL5;MYF5;MYF6;MYOD1;MYOG	ASCL1;ASCL2
TBX21_HUMAN.H11MO.0.A	425	0.235066	1.03735	1.29438	1.15973	0.00832848	0.0132979	TBrain-related factors{6.5.2}	TBX21 (T-bet){6.5.2.0.3}	EOMES;TBR1;TBX21	TBX21
LEF1_HUMAN.H11MO.0.A	178	0.0984513	1.03673	1.42298	1.21768	0.0144582	0.021772	TCF-7-related factors{4.1.3}	LEF-1 (TCF-1alpha) [1]{4.1.3.0.4}	LEF1;TAF1;TCF7;TCF7L1;TCF7L2	LEF1
ERG_HUMAN.H11MO.0.A	557	0.308075	1.03567	1.26902	1.14697	0.00787972	0.0127098	Ets-related factors{3.5.2}	Ets-like factors{3.5.2.1}	EHF;ELF1;ELF2;ELF3;ELF4;ELF5;ELK1;ELK3;ELK4;ERF;ERG;ETS1;ETS2;ETV1;ETV2;ETV3;ETV3L;ETV4;ETV5;ETV6;ETV7;FEV;FLI1;GABPA;SPDEF;SPI1;SPIB;SPIC	ERG;ETS1;ETS2;ETV2;ETV3;FEV;FLI1;GABPA
SMAD1_HUMAN.H11MO.0.D	406	0.224558	1.03437	1.29533	1.15856	0.0102652	0.0161675	SMAD factors{7.1.1}	Regulatory Smads (R-Smad){7.1.1.1}	SMAD1;SMAD2;SMAD3;SMAD4;SMAD5;SMAD9	SMAD1;SMAD2;SMAD3
STAT4_HUMAN.H11MO.0.A	168	0.0929204	1.03402	1.4313	1.21986	0.0171755	0.0254172	STAT factors{6.2.1}	STAT4{6.2.1.0.4}	STAT1;STAT2;STAT3;STAT4;STAT5A;STAT5B;STAT6	STAT4
TBX3_HUMAN.H11MO.0.C	387	0.214049	1.03275	1.29842	1.15912	0.0115567	0.0177849	TBX2-related factors{6.5.4}	TBX3{6.5.4.0.2}	TBX2;TBX3;TBX4;TBX5	TBX3
NFIB_HUMAN.H11MO.0.D	346	0.191372	1.03205	1.31044	1.16419	0.0128568	0.0195514	Nuclear factor 1{7.1.2}	NF-1B (NF-IB){7.1.2.0.2}	NFIA;NFIB;NFIC	NFIB
NFAT5_HUMAN.H11MO.0.D	354	0.195796	1.03174	1.30729	1.16257	0.0126096	0.0192362	NFAT-related factors{6.1.3}	NFAT5 (TonEBP){6.1.3.0.5}	NFAT5;NFATC1;NFATC2;NFATC3;NFATC4	NFAT5
ELF5_HUMAN.H11MO.0.A	480	0.265487	1.03104	1.27513	1.14735	0.0109496	0.0170548	Ets-related factors{3.5.2}	EHF-like factors{3.5.2.4}	EHF;ELF1;ELF2;ELF3;ELF4;ELF5;ELK1;ELK3;ELK4;ERF;ERG;ETS1;ETS2;ETV1;ETV2;ETV3;ETV3L;ETV4;ETV5;ETV6;ETV7;FEV;FLI1;GABPA;SPDEF;SPI1;SPIB;SPIC	EHF;ELF3;ELF5
HEY1_HUMAN.H11MO.0.D	529	0.292588	1.03076	1.26684	1.14333	0.010299	0.0161685	Hairy-related factors{1.2.4}	Hairy-like factors{1.2.4.1}	BHLHE40;BHLHE41;HELT;HES1;HES2;HES3;HES4;HES5;HES6;HES7;HEY1;HEY2;HEYL	BHLHE40;BHLHE41;HES1;HES5;HES7;HEY1;HEY2
SMAD3_HUMAN.H11MO.0.B	605	0.334624	1.02922	1.25563	1.13725	0.0112063	0.0173495	SMAD factors{7.1.1}	Regulatory Smads (R-Smad){7.1.1.1}	SMAD1;SMAD2;SMAD3;SMAD4;SMAD5;SMAD9	SMAD1;SMAD2;SMAD3
MYCN_HUMAN.H11MO.0.A	564	0.311947	1.02873	1.25966	1.13888	0.0111602	0.0173129	bHLH-ZIP factors{1.2.6}	Myc / Max factors{1.2.6.5}	MAX;MITF;MLX;MLXIP;MLXIPL;MNT;MXD1;MXD3;MXD4;MXI1;MYC;MYCL;MYCN;REPIN1;SREBF1;SREBF2;TFAP4;TFE3;TFEB;TFEC;USF1;USF2	MAX;MYCN;MYC
EPAS1_HUMAN.H11MO.0.B	526	0.290929	1.02838	1.26436	1.1409	0.011872	0.0182337	PAS domain factors{1.2.5}	Ahr-like factors{1.2.5.1}	AHR;AHRR;ARNT;ARNT2;ARNTL;ARNTL2;CLOCK;EPAS1;HIF1A;HIF3A;NCOA1;NCOA2;NCOA3;NPAS1;NPAS2;NPAS3;NPAS4;SIM1;SIM2;SOHLH1;SOHLH2;TCFL5	AHR;EPAS1;HIF1A
GLI1_HUMAN.H11MO.0.D	471	0.260509	1.02771	1.27266	1.14446	0.0132721	0.0201433	More than 3 adjacent zinc finger factors{2.3.3}	GLI-like factors{2.3.3.1}	BCL6;BCL6B;CTCF;CTCFL;FEZF1;FEZF2;GFI1;GFI1B;GLI1;GLI2;GLI3;GLI4;GLIS1;GLIS2;GLIS3;HKR1;MTF1;MYNN;MZF1;OSR2;OVOL1;OVOL2;PLAG1;PLAGL1;PLAGL2;PRDM1;PRDM14;PRDM6;SCRT1;SCRT2;SNAI1;SNAI2;SNAI3;WT1;YY1;YY2;ZBTB12;ZBTB14;ZBTB18;ZBTB20;ZBTB26;ZBTB42;ZBTB45;ZBTB47;ZBTB48;ZBTB49;ZBTB6;ZBTB7A;ZBTB7B;ZBTB7C;ZFP14;ZFP2;ZFP28;ZFP30;ZFP37;ZFP42;ZFP64;ZFP69;ZFP69B;ZFP82;ZFP91;ZFX;ZIC1;ZIC2;ZIC3;ZIC4;ZIC5;ZIK1;Z…	GLI1;GLI2;GLI3;GLIS1;GLIS2;GLIS3;ZIC1;ZIC2;ZIC3;ZIC4
CR3L1_HUMAN.H11MO.0.D	705	0.389934	1.02757	1.24559	1.13161	0.0112571	0.0173932	CREB-related factors{1.1.7}	CREB-3-like factors{1.1.7.2}	ATF1;ATF6;ATF6B;CREB1;CREB3;CREB3L1;CREB3L2;CREB3L3;CREB3L4;CREBL2;CREBZF;CREM	CREB3L1;CREB3L2;CREB3
FOSL1_HUMAN.H11MO.0.A	162	0.0896018	1.02327	1.42423	1.21064	0.0225845	0.0329162	Fos-related factors{1.1.2}	Fos factors{1.1.2.1}	ATF3;FOS;FOSB;FOSL1;FOSL2;JDP2	FOSB;FOSL1;FOSL2;FOS
NKX22_HUMAN.H11MO.0.D	374	0.206858	1.02195	1.28859	1.14872	0.0192965	0.0283923	NK-related factors{3.1.2}	NK-2.2{3.1.2.15}	BARHL1;BARHL2;BARX1;BARX2;BSX;DBX1;DBX2;DLX1;DLX2;DLX3;DLX4;DLX5;DLX6;EMX1;EMX2;EN1;EN2;HHEX;HLX;HMX1;HMX2;HMX3;LBX1;LBX2;MSX1;MSX2;NANOG;NKX1-1;NKX1-2;NKX2-1;NKX2-2;NKX2-3;NKX2-4;NKX2-5;NKX2-6;NKX2-8;NKX3-1;NKX3-2;NKX6-1;NKX6-2;NKX6-3;NOTO;TLX1;TLX2;TLX3;VAX1;VAX2;VENTX	NKX2-2;NKX2-8
HTF4_HUMAN.H11MO.0.A	473	0.261615	1.01408	1.25548	1.12914	0.0249512	0.0360081	E2A-related factors{1.2.1}	HTF-4 (TCF-12, HEB){1.2.1.0.3}	TCF12;TCF4;TCF3	TCF12
MAX_HUMAN.H11MO.0.A	513	0.283739	1.01233	1.24657	1.124	0.0274213	0.0392242	bHLH-ZIP factors{1.2.6}	Myc / Max factors{1.2.6.5}	MAX;MITF;MLX;MLXIP;MLXIPL;MNT;MXD1;MXD3;MXD4;MXI1;MYC;MYCL;MYCN;REPIN1;SREBF1;SREBF2;TFAP4;TFE3;TFEB;TFEC;USF1;USF2	MAX;MYCN;MYC
ZN449_HUMAN.H11MO.0.C	349	0.193031	1.00841	1.27943	1.13713	0.0342427	0.0482654	More than 3 adjacent zinc finger factors{2.3.3}	unclassified{2.3.3.0}	BCL6B;BCL6;CTCFL;CTCF;FEZF1;GFI1B;GFI1;GLI1;GLI2;GLI3;GLIS1;GLIS2;GLIS3;MTF1;MYNN;MZF1;OSR2;OVOL1;OVOL2;ZNF146;PLAG1;PLAGL1;PRDM14;PRDM1;PRDM6;SCRT1;SCRT2;SNAI1;SNAI2;YY1;YY2;WT1;ZNF324;ZNF354A;ZBTB14;ZBTB18;ZBTB48;ZBTB49;ZBTB7A;ZBTB7B;ZBTB6;ZFP64;ZFP28;ZFP42;ZFP82;ZFX;ZIC1;ZIC2;ZIC3;ZIC4;ZIM3;ZKSCAN1;ZKSCAN3;ZNF121;ZNF136;ZNF140;ZNF143;ZNF148;ZNF214;ZNF232;ZNF250;ZNF257;ZNF260;ZNF263;ZNF264;ZNF2…	MYNN;MZF1;OSR2;PRDM14;PRDM6;WT1;ZBTB14;ZBTB48;ZBTB49;ZFP64;ZFP28;ZIM3;ZNF121;ZNF250;ZNF257;ZNF263;ZNF274;ZNF317;ZNF320;ZNF329;ZNF331;ZNF394;ZNF449;ZNF502;ZNF528;ZNF547;ZNF549;ZNF554;ZNF586;ZNF589;ZNF667;ZNF680;ZNF708;ZNF713;ZNF768;ZNF18;ZNF85;ZSCAN16;ZSCAN22
ELF2_HUMAN.H11MO.0.C	561	0.310288	1.00642	1.23269	1.11438	0.0346237	0.0487133	Ets-related factors{3.5.2}	Elf-1-like factors{3.5.2.3}	EHF;ELF1;ELF2;ELF3;ELF4;ELF5;ELK1;ELK3;ELK4;ERF;ERG;ETS1;ETS2;ETV1;ETV2;ETV3;ETV3L;ETV4;ETV5;ETV6;ETV7;FEV;FLI1;GABPA;SPDEF;SPI1;SPIB;SPIC	ELF1;ELF2
ELK1_HUMAN.H11MO.0.B	337	0.186394	0.772916	0.983714	0.872962	0.0250656	0.0360552	Ets-related factors{3.5.2}	Elk-like factors{3.5.2.2}	EHF;ELF1;ELF2;ELF3;ELF4;ELF5;ELK1;ELK3;ELK4;ERF;ERG;ETS1;ETS2;ETV1;ETV2;ETV3;ETV3L;ETV4;ETV5;ETV6;ETV7;FEV;FLI1;GABPA;SPDEF;SPI1;SPIB;SPIC	ELK1;ELK3;ELK4;ETV1;ETV4;ETV5
STAT1_HUMAN.H11MO.1.A	294	0.162611	0.752143	0.970287	0.855454	0.0138116	0.0208799	STAT factors{6.2.1}	STAT1{6.2.1.0.1}	STAT1;STAT2;STAT3;STAT4;STAT5A;STAT5B;STAT6	STAT1
MLX_HUMAN.H11MO.0.D	722	0.399336	0.734865	0.890065	0.808932	1.06483e-05	2.76426e-05	bHLH-ZIP factors{1.2.6}	Mondo-like factors{1.2.6.6}	MAX;MITF;MLX;MLXIP;MLXIPL;MNT;MXD1;MXD3;MXD4;MXI1;MYC;MYCL;MYCN;REPIN1;SREBF1;SREBF2;TFAP4;TFE3;TFEB;TFEC;USF1;USF2	MLXIPL;MLX
ID4_HUMAN.H11MO.0.D	280	0.154867	0.731032	0.947929	0.833665	0.00471968	0.0078424	HLH domain only{1.2.8}	Id4{1.2.8.0.4}	ID4	ID4
ZEB1_HUMAN.H11MO.0.A	309	0.170907	0.730725	0.93788	0.828912	0.00255654	0.00442942	HD-ZF factors{3.1.8}	ZEB{3.1.8.3}	ADNP;ADNP2;HOMEZ;NANOGNB;TSHZ1;TSHZ2;TSHZ3;ZEB1;ZEB2;ZFHX2;ZFHX3;ZFHX4;ZHX1;ZHX2;ZHX3	ZEB1
ESR1_HUMAN.H11MO.1.A	238	0.131637	0.730563	0.96495	0.841142	0.0126246	0.0192362	Steroid hormone receptors (NR3){2.1.1}	ER-like receptors (NR3A&B){2.1.1.2}	AR;ESR1;ESR2;ESRRA;ESRRB;ESRRG;NR3C1;NR3C2;PGR	ESRRA;ESRRB;ESRRG;ESR1;ESR2
EHF_HUMAN.H11MO.0.B	238	0.131637	0.727475	0.960918	0.837585	0.0105818	0.0165154	Ets-related factors{3.5.2}	EHF-like factors{3.5.2.4}	EHF;ELF1;ELF2;ELF3;ELF4;ELF5;ELK1;ELK3;ELK4;ERF;ERG;ETS1;ETS2;ETV1;ETV2;ETV3;ETV3L;ETV4;ETV5;ETV6;ETV7;FEV;FLI1;GABPA;SPDEF;SPI1;SPIB;SPIC	EHF;ELF3;ELF5
RARB_HUMAN.H11MO.0.D	246	0.136062	0.723901	0.952446	0.831786	0.00672835	0.0109442	Thyroid hormone receptor-related factors (NR1){2.1.2}	Retinoic acid receptors (NR1B){2.1.2.1}	NR1D1;NR1D2;NR1H2;NR1H3;NR1H4;NR1I2;NR1I3;PPARA;PPARD;PPARG;RARA;RARB;RARG;RORA;RORB;RORC;THRA;THRB;VDR	RARA;RARB;RARG
ZN713_HUMAN.H11MO.0.D	187	0.103429	0.722713	0.984845	0.845703	0.0293908	0.0416549	More than 3 adjacent zinc finger factors{2.3.3}	unclassified{2.3.3.0}	BCL6B;BCL6;CTCFL;CTCF;FEZF1;GFI1B;GFI1;GLI1;GLI2;GLI3;GLIS1;GLIS2;GLIS3;MTF1;MYNN;MZF1;OSR2;OVOL1;OVOL2;ZNF146;PLAG1;PLAGL1;PRDM14;PRDM1;PRDM6;SCRT1;SCRT2;SNAI1;SNAI2;YY1;YY2;WT1;ZNF324;ZNF354A;ZBTB14;ZBTB18;ZBTB48;ZBTB49;ZBTB7A;ZBTB7B;ZBTB6;ZFP64;ZFP28;ZFP42;ZFP82;ZFX;ZIC1;ZIC2;ZIC3;ZIC4;ZIM3;ZKSCAN1;ZKSCAN3;ZNF121;ZNF136;ZNF140;ZNF143;ZNF148;ZNF214;ZNF232;ZNF250;ZNF257;ZNF260;ZNF263;ZNF264;ZNF2…	MYNN;MZF1;OSR2;PRDM14;PRDM6;WT1;ZBTB14;ZBTB48;ZBTB49;ZFP64;ZFP28;ZIM3;ZNF121;ZNF250;ZNF257;ZNF263;ZNF274;ZNF317;ZNF320;ZNF329;ZNF331;ZNF394;ZNF449;ZNF502;ZNF528;ZNF547;ZNF549;ZNF554;ZNF586;ZNF589;ZNF667;ZNF680;ZNF708;ZNF713;ZNF768;ZNF18;ZNF85;ZSCAN16;ZSCAN22
ZN708_HUMAN.H11MO.1.D	253	0.139934	0.716445	0.939562	0.821824	0.00345132	0.00593966	More than 3 adjacent zinc finger factors{2.3.3}	unclassified{2.3.3.0}	BCL6B;BCL6;CTCFL;CTCF;FEZF1;GFI1B;GFI1;GLI1;GLI2;GLI3;GLIS1;GLIS2;GLIS3;MTF1;MYNN;MZF1;OSR2;OVOL1;OVOL2;ZNF146;PLAG1;PLAGL1;PRDM14;PRDM1;PRDM6;SCRT1;SCRT2;SNAI1;SNAI2;YY1;YY2;WT1;ZNF324;ZNF354A;ZBTB14;ZBTB18;ZBTB48;ZBTB49;ZBTB7A;ZBTB7B;ZBTB6;ZFP64;ZFP28;ZFP42;ZFP82;ZFX;ZIC1;ZIC2;ZIC3;ZIC4;ZIM3;ZKSCAN1;ZKSCAN3;ZNF121;ZNF136;ZNF140;ZNF143;ZNF148;ZNF214;ZNF232;ZNF250;ZNF257;ZNF260;ZNF263;ZNF264;ZNF2…	MYNN;MZF1;OSR2;PRDM14;PRDM6;WT1;ZBTB14;ZBTB48;ZBTB49;ZFP64;ZFP28;ZIM3;ZNF121;ZNF250;ZNF257;ZNF263;ZNF274;ZNF317;ZNF320;ZNF329;ZNF331;ZNF394;ZNF449;ZNF502;ZNF528;ZNF547;ZNF549;ZNF554;ZNF586;ZNF589;ZNF667;ZNF680;ZNF708;ZNF713;ZNF768;ZNF18;ZNF85;ZSCAN16;ZSCAN22
THB_HUMAN.H11MO.0.C	283	0.156527	0.714964	0.926037	0.814864	0.00142023	0.0025584	Thyroid hormone receptor-related factors (NR1){2.1.2}	Thyroid hormone receptors (NR1A){2.1.2.2}	NR1D1;NR1D2;NR1H2;NR1H3;NR1H4;NR1I2;NR1I3;PPARA;PPARD;PPARG;RARA;RARB;RARG;RORA;RORB;RORC;THRA;THRB;VDR	THRA;THRB
PRGR_HUMAN.H11MO.1.A	196	0.108407	0.712257	0.964355	0.830688	0.0133245	0.020183	Steroid hormone receptors (NR3){2.1.1}	GR-like receptors (NR3C){2.1.1.1}	AR;ESR1;ESR2;ESRRA;ESRRB;ESRRG;NR3C1;NR3C2;PGR	AR;NR3C1;NR3C2;PGR
SRBP1_HUMAN.H11MO.0.A	275	0.152102	0.709415	0.921669	0.809816	0.00115629	0.00210259	bHLH-ZIP factors{1.2.6}	SREBP factors{1.2.6.3}	MAX;MITF;MLX;MLXIP;MLXIPL;MNT;MXD1;MXD3;MXD4;MXI1;MYC;MYCL;MYCN;REPIN1;SREBF1;SREBF2;TFAP4;TFE3;TFEB;TFEC;USF1;USF2	SREBF1;SREBF2
ZN708_HUMAN.H11MO.0.C	201	0.111173	0.701314	0.94637	0.816488	0.00665433	0.0108467	More than 3 adjacent zinc finger factors{2.3.3}	unclassified{2.3.3.0}	BCL6B;BCL6;CTCFL;CTCF;FEZF1;GFI1B;GFI1;GLI1;GLI2;GLI3;GLIS1;GLIS2;GLIS3;MTF1;MYNN;MZF1;OSR2;OVOL1;OVOL2;ZNF146;PLAG1;PLAGL1;PRDM14;PRDM1;PRDM6;SCRT1;SCRT2;SNAI1;SNAI2;YY1;YY2;WT1;ZNF324;ZNF354A;ZBTB14;ZBTB18;ZBTB48;ZBTB49;ZBTB7A;ZBTB7B;ZBTB6;ZFP64;ZFP28;ZFP42;ZFP82;ZFX;ZIC1;ZIC2;ZIC3;ZIC4;ZIM3;ZKSCAN1;ZKSCAN3;ZNF121;ZNF136;ZNF140;ZNF143;ZNF148;ZNF214;ZNF232;ZNF250;ZNF257;ZNF260;ZNF263;ZNF264;ZNF2…	MYNN;MZF1;OSR2;PRDM14;PRDM6;WT1;ZBTB14;ZBTB48;ZBTB49;ZFP64;ZFP28;ZIM3;ZNF121;ZNF250;ZNF257;ZNF263;ZNF274;ZNF317;ZNF320;ZNF329;ZNF331;ZNF394;ZNF449;ZNF502;ZNF528;ZNF547;ZNF549;ZNF554;ZNF586;ZNF589;ZNF667;ZNF680;ZNF708;ZNF713;ZNF768;ZNF18;ZNF85;ZSCAN16;ZSCAN22
SNAI2_HUMAN.H11MO.0.A	291	0.160951	0.700965	0.905226	0.797687	0.000336604	0.000679377	More than 3 adjacent zinc finger factors{2.3.3}	Snail-like factors{2.3.3.2}	BCL6;BCL6B;CTCF;CTCFL;FEZF1;FEZF2;GFI1;GFI1B;GLI1;GLI2;GLI3;GLI4;GLIS1;GLIS2;GLIS3;HKR1;MTF1;MYNN;MZF1;OSR2;OVOL1;OVOL2;PLAG1;PLAGL1;PLAGL2;PRDM1;PRDM14;PRDM6;SCRT1;SCRT2;SNAI1;SNAI2;SNAI3;WT1;YY1;YY2;ZBTB12;ZBTB14;ZBTB18;ZBTB20;ZBTB26;ZBTB42;ZBTB45;ZBTB47;ZBTB48;ZBTB49;ZBTB6;ZBTB7A;ZBTB7B;ZBTB7C;ZFP14;ZFP2;ZFP28;ZFP30;ZFP37;ZFP42;ZFP64;ZFP69;ZFP69B;ZFP82;ZFP91;ZFX;ZIC1;ZIC2;ZIC3;ZIC4;ZIC5;ZIK1;Z…	SCRT1;SCRT2;SNAI1;SNAI2
CREB1_HUMAN.H11MO.0.A	184	0.10177	0.700296	0.956506	0.82045	0.0102751	0.0161675	CREB-related factors{1.1.7}	CREB-like factors{1.1.7.1}	ATF1;ATF6;ATF6B;CREB1;CREB3;CREB3L1;CREB3L2;CREB3L3;CREB3L4;CREBL2;CREBZF;CREM	ATF1;CREB1;CREM
NR1H3_HUMAN.H11MO.1.B	157	0.0868363	0.697094	0.97465	0.826674	0.022075	0.0322345	Thyroid hormone receptor-related factors (NR1){2.1.2}	LXR (NR1H){2.1.2.7}	NR1D1;NR1D2;NR1H2;NR1H3;NR1H4;NR1I2;NR1I3;PPARA;PPARD;PPARG;RARA;RARB;RARG;RORA;RORB;RORC;THRA;THRB;VDR	NR1H2;NR1H3;NR1H4
RFX5_HUMAN.H11MO.1.A	165	0.0912611	0.687338	0.953815	0.811965	0.0103176	0.0161685	RFX-related factors{3.3.3}	RFX5{3.3.3.0.5}	RFX1;RFX2;RFX3;RFX4;RFX5;RFX6;RFX7;RFX8	RFX5
USF1_HUMAN.H11MO.0.A	233	0.128872	0.686792	0.909526	0.791816	0.000744181	0.0014167	bHLH-ZIP factors{1.2.6}	USF factors{1.2.6.2}	MAX;MITF;MLX;MLXIP;MLXIPL;MNT;MXD1;MXD3;MXD4;MXI1;MYC;MYCL;MYCN;REPIN1;SREBF1;SREBF2;TFAP4;TFE3;TFEB;TFEC;USF1;USF2	USF1;USF2
TLX1_HUMAN.H11MO.0.D	151	0.0835177	0.680203	0.956842	0.809228	0.0122461	0.0187708	NK-related factors{3.1.2}	TLX{3.1.2.21}	BARHL1;BARHL2;BARX1;BARX2;BSX;DBX1;DBX2;DLX1;DLX2;DLX3;DLX4;DLX5;DLX6;EMX1;EMX2;EN1;EN2;HHEX;HLX;HMX1;HMX2;HMX3;LBX1;LBX2;MSX1;MSX2;NANOG;NKX1-1;NKX1-2;NKX2-1;NKX2-2;NKX2-3;NKX2-4;NKX2-5;NKX2-6;NKX2-8;NKX3-1;NKX3-2;NKX6-1;NKX6-2;NKX6-3;NOTO;TLX1;TLX2;TLX3;VAX1;VAX2;VENTX	TLX1
ATF3_HUMAN.H11MO.0.A	250	0.138274	0.679314	0.892057	0.779765	0.00021079	0.000435708	Fos-related factors{1.1.2}	ATF-3-like factors{1.1.2.2}	ATF3;FOS;FOSB;FOSL1;FOSL2;JDP2	ATF3;JDP2
ZBED1_HUMAN.H11MO.0.D	135	0.0746681	0.671212	0.961662	0.806231	0.0154453	0.0232131	BED zinc finger factors{2.3.5}	ZBED1 (ALTE, DREF, TRAMP){2.3.5.0.1}	ZBED1;ZBED2;ZBED3;ZBED4;ZBED5;ZBED6	ZBED1
STAT2_HUMAN.H11MO.0.A	244	0.134956	0.670134	0.882518	0.770369	0.0001171	0.00025722	STAT factors{6.2.1}	STAT2{6.2.1.0.2}	STAT1;STAT2;STAT3;STAT4;STAT5A;STAT5B;STAT6	STAT2
PKNX1_HUMAN.H11MO.0.B	194	0.107301	0.669598	0.907873	0.781487	0.000964417	0.00178313	TALE-type homeo domain factors{3.1.4}	PKNOX{3.1.4.5}	IRX1;IRX2;IRX3;IRX4;IRX5;IRX6;MEIS1;MEIS2;MEIS3;MKX;PBX1;PBX2;PBX3;PKNOX1;PKNOX2;TGIF1;TGIF2;TGIF2LX;TGIF2LY	PKNOX1
NR4A3_HUMAN.H11MO.0.D	129	0.0713496	0.667122	0.963257	0.804585	0.017049	0.0252785	NGFI-B-related receptors (NR4){2.1.4}	NOR1 (NR4A3){2.1.4.0.3}	NR4A1;NR4A2;NR4A3	NR4A3
TBX2_HUMAN.H11MO.0.D	185	0.102323	0.66429	0.906609	0.777946	0.00100211	0.00183959	TBX2-related factors{6.5.4}	TBX2{6.5.4.0.1}	TBX2;TBX3;TBX4;TBX5	TBX2
SMCA5_HUMAN.H11MO.0.C	131	0.0724558	0.661833	0.953071	0.79709	0.011554	0.0177849	Myb/SANT domain factors{3.5.1}	SMARCA-like factors{3.5.1.5}	CDC5L;MYBL1;MYBL2;MYB;SMARCA1;SMARCA5	SMARCA1;SMARCA5
ZN121_HUMAN.H11MO.0.C	357	0.197456	0.657884	0.832873	0.740999	2.36566e-07	8.14252e-07	More than 3 adjacent zinc finger factors{2.3.3}	unclassified{2.3.3.0}	BCL6B;BCL6;CTCFL;CTCF;FEZF1;GFI1B;GFI1;GLI1;GLI2;GLI3;GLIS1;GLIS2;GLIS3;MTF1;MYNN;MZF1;OSR2;OVOL1;OVOL2;ZNF146;PLAG1;PLAGL1;PRDM14;PRDM1;PRDM6;SCRT1;SCRT2;SNAI1;SNAI2;YY1;YY2;WT1;ZNF324;ZNF354A;ZBTB14;ZBTB18;ZBTB48;ZBTB49;ZBTB7A;ZBTB7B;ZBTB6;ZFP64;ZFP28;ZFP42;ZFP82;ZFX;ZIC1;ZIC2;ZIC3;ZIC4;ZIM3;ZKSCAN1;ZKSCAN3;ZNF121;ZNF136;ZNF140;ZNF143;ZNF148;ZNF214;ZNF232;ZNF250;ZNF257;ZNF260;ZNF263;ZNF264;ZNF2…	MYNN;MZF1;OSR2;PRDM14;PRDM6;WT1;ZBTB14;ZBTB48;ZBTB49;ZFP64;ZFP28;ZIM3;ZNF121;ZNF250;ZNF257;ZNF263;ZNF274;ZNF317;ZNF320;ZNF329;ZNF331;ZNF394;ZNF449;ZNF502;ZNF528;ZNF547;ZNF549;ZNF554;ZNF586;ZNF589;ZNF667;ZNF680;ZNF708;ZNF713;ZNF768;ZNF18;ZNF85;ZSCAN16;ZSCAN22
E4F1_HUMAN.H11MO.0.D	228	0.126106	0.656389	0.871523	0.757789	6.41056e-05	0.000149221	Factors with multiple dispersed zinc fingers{2.3.4}	unclassified{2.3.4.0}	BCL11A;E4F1;MECOM;HIC1;HIC2;HINFP;IKZF1;INSM1;MAZ;PATZ1;PRDM4;REST;RREB1;SALL4;VEZF1;ZBTB17;ZBTB4;HIVEP1;HIVEP2;ZNF134;ZNF219;ZNF335;ZNF341;ZNF382;ZNF418;ZNF423;ZNF467;ZNF770;ZNF784;ZNF8	E4F1;PRDM4;REST;RREB1;ZBTB17;ZBTB4;ZNF335;ZNF341;ZNF467;ZNF770;ZNF784;ZNF8
ATF1_HUMAN.H11MO.0.B	211	0.116704	0.65616	0.879785	0.761379	0.000147912	0.000314159	CREB-related factors{1.1.7}	CREB-like factors{1.1.7.1}	ATF1;ATF6;ATF6B;CREB1;CREB3;CREB3L1;CREB3L2;CREB3L3;CREB3L4;CREBL2;CREBZF;CREM	ATF1;CREB1;CREM
ERR2_HUMAN.H11MO.0.A	111	0.0613938	0.655974	0.973245	0.802495	0.0253262	0.0363622	Steroid hormone receptors (NR3){2.1.1}	ER-like receptors (NR3A&B){2.1.1.2}	AR;ESR1;ESR2;ESRRA;ESRRB;ESRRG;NR3C1;NR3C2;PGR	ESRRA;ESRRB;ESRRG;ESR1;ESR2
RFX3_HUMAN.H11MO.0.B	110	0.0608407	0.655369	0.974023	0.802485	0.024776	0.0358392	RFX-related factors{3.3.3}	RFX3{3.3.3.0.3}	RFX1;RFX2;RFX3;RFX4;RFX5;RFX6;RFX7;RFX8	RFX3
FEZF1_HUMAN.H11MO.0.C	105	0.0580752	0.650426	0.975421	0.80024	0.0278625	0.0397079	More than 3 adjacent zinc finger factors{2.3.3}	FEZF factors{2.3.3.20}	BCL6;BCL6B;CTCF;CTCFL;FEZF1;FEZF2;GFI1;GFI1B;GLI1;GLI2;GLI3;GLI4;GLIS1;GLIS2;GLIS3;HKR1;MTF1;MYNN;MZF1;OSR2;OVOL1;OVOL2;PLAG1;PLAGL1;PLAGL2;PRDM1;PRDM14;PRDM6;SCRT1;SCRT2;SNAI1;SNAI2;SNAI3;WT1;YY1;YY2;ZBTB12;ZBTB14;ZBTB18;ZBTB20;ZBTB26;ZBTB42;ZBTB45;ZBTB47;ZBTB48;ZBTB49;ZBTB6;ZBTB7A;ZBTB7B;ZBTB7C;ZFP14;ZFP2;ZFP28;ZFP30;ZFP37;ZFP42;ZFP64;ZFP69;ZFP69B;ZFP82;ZFP91;ZFX;ZIC1;ZIC2;ZIC3;ZIC4;ZIC5;ZIK1;Z…	FEZF1
IRF5_HUMAN.H11MO.0.D	170	0.0940265	0.64829	0.895555	0.764006	0.000624872	0.00120444	Interferon-regulatory factors{3.5.3}	IRF-5{3.5.3.0.5}	IRF1;IRF2;IRF3;IRF4;IRF5;IRF6;IRF7;IRF8;IRF9	IRF5
STAT6_HUMAN.H11MO.0.B	109	0.0602876	0.647972	0.964697	0.794153	0.0195578	0.028722	STAT factors{6.2.1}	STAT6{6.2.1.0.7}	STAT1;STAT2;STAT3;STAT4;STAT5A;STAT5B;STAT6	STAT6
ZFP82_HUMAN.H11MO.0.C	168	0.0929204	0.646428	0.894567	0.762521	0.000673238	0.00128801	More than 3 adjacent zinc finger factors{2.3.3}	ZFP30-like factors{2.3.3.63}	BCL6;BCL6B;CTCF;CTCFL;FEZF1;FEZF2;GFI1;GFI1B;GLI1;GLI2;GLI3;GLI4;GLIS1;GLIS2;GLIS3;HKR1;MTF1;MYNN;MZF1;OSR2;OVOL1;OVOL2;PLAG1;PLAGL1;PLAGL2;PRDM1;PRDM14;PRDM6;SCRT1;SCRT2;SNAI1;SNAI2;SNAI3;WT1;YY1;YY2;ZBTB12;ZBTB14;ZBTB18;ZBTB20;ZBTB26;ZBTB42;ZBTB45;ZBTB47;ZBTB48;ZBTB49;ZBTB6;ZBTB7A;ZBTB7B;ZBTB7C;ZFP14;ZFP2;ZFP28;ZFP30;ZFP37;ZFP42;ZFP64;ZFP69;ZFP69B;ZFP82;ZFP91;ZFX;ZIC1;ZIC2;ZIC3;ZIC4;ZIC5;ZIK1;Z…	ZFP82
FOXI1_HUMAN.H11MO.0.B	100	0.0553097	0.643584	0.97446	0.795819	0.0249862	0.0360081	Forkhead box (FOX) factors{3.3.1}	FOXI{3.3.1.9}	FOXA1;FOXA2;FOXA3;FOXB1;FOXB2;FOXC1;FOXC2;FOXD1;FOXD2;FOXD3;FOXD4;FOXD4L1;FOXD4L3;FOXD4L4;FOXD4L5;FOXD4L6;FOXE1;FOXE3;FOXF1;FOXF2;FOXG1;FOXH1;FOXI1;FOXI2;FOXI3;FOXJ1;FOXJ2;FOXJ3;FOXK1;FOXK2;FOXL1;FOXL2;FOXM1;FOXN1;FOXN2;FOXN3;FOXN4;FOXO1;FOXO3;FOXO4;FOXO6;FOXP1;FOXP2;FOXP3;FOXP4;FOXQ1;FOXR1;FOXR2;FOXS1	FOXI1
ANDR_HUMAN.H11MO.2.A	132	0.0730088	0.642786	0.924411	0.773595	0.00380044	0.00645405	Steroid hormone receptors (NR3){2.1.1}	GR-like receptors (NR3C){2.1.1.1}	AR;ESR1;ESR2;ESRRA;ESRRB;ESRRG;NR3C1;NR3C2;PGR	AR;NR3C1;NR3C2;PGR
ZKSC1_HUMAN.H11MO.0.B	179	0.0990044	0.642281	0.880667	0.753987	0.000259656	0.000533853	More than 3 adjacent zinc finger factors{2.3.3}	ZNF24-like factors{2.3.3.10}	BCL6;BCL6B;CTCF;CTCFL;FEZF1;FEZF2;GFI1;GFI1B;GLI1;GLI2;GLI3;GLI4;GLIS1;GLIS2;GLIS3;HKR1;MTF1;MYNN;MZF1;OSR2;OVOL1;OVOL2;PLAG1;PLAGL1;PLAGL2;PRDM1;PRDM14;PRDM6;SCRT1;SCRT2;SNAI1;SNAI2;SNAI3;WT1;YY1;YY2;ZBTB12;ZBTB14;ZBTB18;ZBTB20;ZBTB26;ZBTB42;ZBTB45;ZBTB47;ZBTB48;ZBTB49;ZBTB6;ZBTB7A;ZBTB7B;ZBTB7C;ZFP14;ZFP2;ZFP28;ZFP30;ZFP37;ZFP42;ZFP64;ZFP69;ZFP69B;ZFP82;ZFP91;ZFX;ZIC1;ZIC2;ZIC3;ZIC4;ZIC5;ZIK1;Z…	ZKSCAN1;ZNF232;ZSCAN31
BRAC_HUMAN.H11MO.1.B	119	0.0658186	0.641415	0.939415	0.779363	0.00792795	0.0127609	Brachyury-related factors{6.5.1}	T (Brachyury){6.5.1.0.1}	T;TBX19	T
ZN394_HUMAN.H11MO.0.C	164	0.090708	0.640961	0.890239	0.757522	0.00053448	0.0010459	More than 3 adjacent zinc finger factors{2.3.3}	unclassified{2.3.3.0}	BCL6B;BCL6;CTCFL;CTCF;FEZF1;GFI1B;GFI1;GLI1;GLI2;GLI3;GLIS1;GLIS2;GLIS3;MTF1;MYNN;MZF1;OSR2;OVOL1;OVOL2;ZNF146;PLAG1;PLAGL1;PRDM14;PRDM1;PRDM6;SCRT1;SCRT2;SNAI1;SNAI2;YY1;YY2;WT1;ZNF324;ZNF354A;ZBTB14;ZBTB18;ZBTB48;ZBTB49;ZBTB7A;ZBTB7B;ZBTB6;ZFP64;ZFP28;ZFP42;ZFP82;ZFX;ZIC1;ZIC2;ZIC3;ZIC4;ZIM3;ZKSCAN1;ZKSCAN3;ZNF121;ZNF136;ZNF140;ZNF143;ZNF148;ZNF214;ZNF232;ZNF250;ZNF257;ZNF260;ZNF263;ZNF264;ZNF2…	MYNN;MZF1;OSR2;PRDM14;PRDM6;WT1;ZBTB14;ZBTB48;ZBTB49;ZFP64;ZFP28;ZIM3;ZNF121;ZNF250;ZNF257;ZNF263;ZNF274;ZNF317;ZNF320;ZNF329;ZNF331;ZNF394;ZNF449;ZNF502;ZNF528;ZNF547;ZNF549;ZNF554;ZNF586;ZNF589;ZNF667;ZNF680;ZNF708;ZNF713;ZNF768;ZNF18;ZNF85;ZSCAN16;ZSCAN22
TBR1_HUMAN.H11MO.0.D	95	0.0525442	0.639379	0.978183	0.794939	0.0279442	0.0397509	TBrain-related factors{6.5.2}	TBR-1{6.5.2.0.1}	EOMES;TBR1;TBX21	TBR1
EOMES_HUMAN.H11MO.0.D	115	0.0636062	0.638256	0.940665	0.778083	0.00806561	0.0129554	TBrain-related factors{6.5.2}	TBR-2 (EOMES){6.5.2.0.2}	EOMES;TBR1;TBX21	EOMES
BRAC_HUMAN.H11MO.0.A	101	0.0558628	0.633325	0.956999	0.782303	0.0163146	0.024377	Brachyury-related factors{6.5.1}	T (Brachyury){6.5.1.0.1}	T;TBX19	T
RXRA_HUMAN.H11MO.1.A	182	0.100664	0.63267	0.865434	0.741786	8.82297e-05	0.000200074	RXR-related receptors (NR2){2.1.3}	Retinoid X receptors (NR2B){2.1.3.1}	HNF4A;HNF4G;NR2C1;NR2C2;NR2E1;NR2E3;NR2F1;NR2F2;NR2F6;RXRA;RXRB;RXRG	RXRA;RXRB;RXRG
TBX20_HUMAN.H11MO.0.D	157	0.0868363	0.632636	0.884537	0.750257	0.000440198	0.000868011	TBX1-related factors{6.5.3}	TBX20{6.5.3.0.5}	TBX1;TBX10;TBX15;TBX18;TBX20;TBX22	TBX20
GCR_HUMAN.H11MO.1.A	131	0.0724558	0.629814	0.90696	0.758546	0.00178388	0.0031473	Steroid hormone receptors (NR3){2.1.1}	GR-like receptors (NR3C){2.1.1.1}	AR;ESR1;ESR2;ESRRA;ESRRB;ESRRG;NR3C1;NR3C2;PGR	AR;NR3C1;NR3C2;PGR
HSF1_HUMAN.H11MO.0.A	118	0.0652655	0.62639	0.91889	0.76176	0.00377711	0.0064286	HSF factors{3.4.1}	HSF1 (HSTF1){3.4.1.0.1}	HSF1;HSF2;HSF4;HSF5;HSFX1;HSFY1;HSFY1; HSFY2	HSF1
PEBB_HUMAN.H11MO.0.C	149	0.0824115	0.624861	0.8809	0.744237	0.000394141	0.000791362			CBFB	CBFB
CREM_HUMAN.H11MO.0.C	168	0.0929204	0.624674	0.864487	0.736873	0.000112109	0.000247668	CREB-related factors{1.1.7}	CREB-like factors{1.1.7.1}	ATF1;ATF6;ATF6B;CREB1;CREB3;CREB3L1;CREB3L2;CREB3L3;CREB3L4;CREBL2;CREBZF;CREM	ATF1;CREB1;CREM
GRHL1_HUMAN.H11MO.0.D	112	0.0619469	0.624363	0.924783	0.763156	0.00460336	0.00768223	Grainyhead-related factors{6.7.1}	GRH-like proteins{6.7.1.1}	GRHL1;GRHL2;GRHL3	GRHL1;GRHL2
GFI1_HUMAN.H11MO.0.C	99	0.0547566	0.624041	0.946752	0.772468	0.0122906	0.0188017	More than 3 adjacent zinc finger factors{2.3.3}	GFI1 factors{2.3.3.21}	BCL6;BCL6B;CTCF;CTCFL;FEZF1;FEZF2;GFI1;GFI1B;GLI1;GLI2;GLI3;GLI4;GLIS1;GLIS2;GLIS3;HKR1;MTF1;MYNN;MZF1;OSR2;OVOL1;OVOL2;PLAG1;PLAGL1;PLAGL2;PRDM1;PRDM14;PRDM6;SCRT1;SCRT2;SNAI1;SNAI2;SNAI3;WT1;YY1;YY2;ZBTB12;ZBTB14;ZBTB18;ZBTB20;ZBTB26;ZBTB42;ZBTB45;ZBTB47;ZBTB48;ZBTB49;ZBTB6;ZBTB7A;ZBTB7B;ZBTB7C;ZFP14;ZFP2;ZFP28;ZFP30;ZFP37;ZFP42;ZFP64;ZFP69;ZFP69B;ZFP82;ZFP91;ZFX;ZIC1;ZIC2;ZIC3;ZIC4;ZIC5;ZIK1;Z…	GFI1B;GFI1
NFAC1_HUMAN.H11MO.0.B	174	0.0962389	0.623197	0.857966	0.733149	6.0287e-05	0.000142145	NFAT-related factors{6.1.3}	NFATc1{6.1.3.0.1}	NFAT5;NFATC1;NFATC2;NFATC3;NFATC4	NFATC1
NR1I2_HUMAN.H11MO.0.C	91	0.0503319	0.621406	0.959284	0.7763	0.017997	0.0265818	Thyroid hormone receptor-related factors (NR1){2.1.2}	Vitamin D receptor (NR1I){2.1.2.4}	NR1D1;NR1D2;NR1H2;NR1H3;NR1H4;NR1I2;NR1I3;PPARA;PPARD;PPARG;RARA;RARB;RARG;RORA;RORB;RORC;THRA;THRB;VDR	NR1I2;NR1I3;VDR
FOXP2_HUMAN.H11MO.0.C	91	0.0503319	0.619259	0.955955	0.773608	0.0159592	0.0239388	Forkhead box (FOX) factors{3.3.1}	FOXP{3.3.1.16}	FOXA1;FOXA2;FOXA3;FOXB1;FOXB2;FOXC1;FOXC2;FOXD1;FOXD2;FOXD3;FOXD4;FOXD4L1;FOXD4L3;FOXD4L4;FOXD4L5;FOXD4L6;FOXE1;FOXE3;FOXF1;FOXF2;FOXG1;FOXH1;FOXI1;FOXI2;FOXI3;FOXJ1;FOXJ2;FOXJ3;FOXK1;FOXK2;FOXL1;FOXL2;FOXM1;FOXN1;FOXN2;FOXN3;FOXN4;FOXO1;FOXO3;FOXO4;FOXO6;FOXP1;FOXP2;FOXP3;FOXP4;FOXQ1;FOXR1;FOXR2;FOXS1	FOXP1;FOXP2;FOXP3
COT2_HUMAN.H11MO.0.A	165	0.0912611	0.614378	0.852517	0.725729	5.12606e-05	0.000122739	RXR-related receptors (NR2){2.1.3}	COUP-like receptors (NR2F){2.1.3.5}	HNF4A;HNF4G;NR2C1;NR2C2;NR2E1;NR2E3;NR2F1;NR2F2;NR2F6;RXRA;RXRB;RXRG	NR2F1;NR2F2;NR2F6
NR1H4_HUMAN.H11MO.1.B	115	0.0636062	0.613485	0.90422	0.747939	0.00208219	0.0036403	Thyroid hormone receptor-related factors (NR1){2.1.2}	LXR (NR1H){2.1.2.7}	NR1D1;NR1D2;NR1H2;NR1H3;NR1H4;NR1I2;NR1I3;PPARA;PPARD;PPARG;RARA;RARB;RARG;RORA;RORB;RORC;THRA;THRB;VDR	NR1H2;NR1H3;NR1H4
ZN582_HUMAN.H11MO.0.C	82	0.045354	0.613279	0.968395	0.775372	0.0227937	0.0331584	More than 3 adjacent zinc finger factors{2.3.3}	ZNF620-like factors{2.3.3.35}	BCL6;BCL6B;CTCF;CTCFL;FEZF1;FEZF2;GFI1;GFI1B;GLI1;GLI2;GLI3;GLI4;GLIS1;GLIS2;GLIS3;HKR1;MTF1;MYNN;MZF1;OSR2;OVOL1;OVOL2;PLAG1;PLAGL1;PLAGL2;PRDM1;PRDM14;PRDM6;SCRT1;SCRT2;SNAI1;SNAI2;SNAI3;WT1;YY1;YY2;ZBTB12;ZBTB14;ZBTB18;ZBTB20;ZBTB26;ZBTB42;ZBTB45;ZBTB47;ZBTB48;ZBTB49;ZBTB6;ZBTB7A;ZBTB7B;ZBTB7C;ZFP14;ZFP2;ZFP28;ZFP30;ZFP37;ZFP42;ZFP64;ZFP69;ZFP69B;ZFP82;ZFP91;ZFX;ZIC1;ZIC2;ZIC3;ZIC4;ZIC5;ZIK1;Z…	ZNF582
ZNF41_HUMAN.H11MO.1.C	120	0.0663717	0.61312	0.896622	0.744384	0.00145736	0.00261308	More than 3 adjacent zinc finger factors{2.3.3}	ZFN81-like factors{2.3.3.68}	BCL6;BCL6B;CTCF;CTCFL;FEZF1;FEZF2;GFI1;GFI1B;GLI1;GLI2;GLI3;GLI4;GLIS1;GLIS2;GLIS3;HKR1;MTF1;MYNN;MZF1;OSR2;OVOL1;OVOL2;PLAG1;PLAGL1;PLAGL2;PRDM1;PRDM14;PRDM6;SCRT1;SCRT2;SNAI1;SNAI2;SNAI3;WT1;YY1;YY2;ZBTB12;ZBTB14;ZBTB18;ZBTB20;ZBTB26;ZBTB42;ZBTB45;ZBTB47;ZBTB48;ZBTB49;ZBTB6;ZBTB7A;ZBTB7B;ZBTB7C;ZFP14;ZFP2;ZFP28;ZFP30;ZFP37;ZFP42;ZFP64;ZFP69;ZFP69B;ZFP82;ZFP91;ZFX;ZIC1;ZIC2;ZIC3;ZIC4;ZIC5;ZIK1;Z…	ZNF41
PRDM6_HUMAN.H11MO.0.C	199	0.110066	0.610857	0.825347	0.711637	3.14791e-06	9.19333e-06	More than 3 adjacent zinc finger factors{2.3.3}	unclassified{2.3.3.0}	BCL6B;BCL6;CTCFL;CTCF;FEZF1;GFI1B;GFI1;GLI1;GLI2;GLI3;GLIS1;GLIS2;GLIS3;MTF1;MYNN;MZF1;OSR2;OVOL1;OVOL2;ZNF146;PLAG1;PLAGL1;PRDM14;PRDM1;PRDM6;SCRT1;SCRT2;SNAI1;SNAI2;YY1;YY2;WT1;ZNF324;ZNF354A;ZBTB14;ZBTB18;ZBTB48;ZBTB49;ZBTB7A;ZBTB7B;ZBTB6;ZFP64;ZFP28;ZFP42;ZFP82;ZFX;ZIC1;ZIC2;ZIC3;ZIC4;ZIM3;ZKSCAN1;ZKSCAN3;ZNF121;ZNF136;ZNF140;ZNF143;ZNF148;ZNF214;ZNF232;ZNF250;ZNF257;ZNF260;ZNF263;ZNF264;ZNF2…	MYNN;MZF1;OSR2;PRDM14;PRDM6;WT1;ZBTB14;ZBTB48;ZBTB49;ZFP64;ZFP28;ZIM3;ZNF121;ZNF250;ZNF257;ZNF263;ZNF274;ZNF317;ZNF320;ZNF329;ZNF331;ZNF394;ZNF449;ZNF502;ZNF528;ZNF547;ZNF549;ZNF554;ZNF586;ZNF589;ZNF667;ZNF680;ZNF708;ZNF713;ZNF768;ZNF18;ZNF85;ZSCAN16;ZSCAN22
NR2F6_HUMAN.H11MO.0.D	104	0.0575221	0.607807	0.913152	0.748496	0.00363208	0.00620917	RXR-related receptors (NR2){2.1.3}	COUP-like receptors (NR2F){2.1.3.5}	HNF4A;HNF4G;NR2C1;NR2C2;NR2E1;NR2E3;NR2F1;NR2F2;NR2F6;RXRA;RXRB;RXRG	NR2F1;NR2F2;NR2F6
SPDEF_HUMAN.H11MO.0.D	145	0.0801991	0.607448	0.86006	0.725153	0.000134659	0.000287596	Ets-related factors{3.5.2}	SPDEF-like factors{3.5.2.7}	EHF;ELF1;ELF2;ELF3;ELF4;ELF5;ELK1;ELK3;ELK4;ERF;ERG;ETS1;ETS2;ETV1;ETV2;ETV3;ETV3L;ETV4;ETV5;ETV6;ETV7;FEV;FLI1;GABPA;SPDEF;SPI1;SPIB;SPIC	SPDEF
SOX18_HUMAN.H11MO.0.D	76	0.0420354	0.605266	0.972479	0.772328	0.0278535	0.0397079	SOX-related factors{4.1.1}	Group F{4.1.1.6}	BBX;CIC;HBP1;SOX1;SOX10;SOX11;SOX12;SOX13;SOX14;SOX15;SOX17;SOX18;SOX2;SOX21;SOX3;SOX30;SOX4;SOX5;SOX6;SOX7;SOX8;SOX9;SRY	SOX17;SOX18;SOX7
MAF_HUMAN.H11MO.1.B	101	0.0558628	0.604454	0.913368	0.746631	0.00374807	0.00639328	Maf-related factors{1.1.3}	Large Maf factors{1.1.3.1}	MAF;MAFA;MAFB;MAFF;MAFG;MAFK;NRL	MAFA;MAFB;MAF;NRL
FIGLA_HUMAN.H11MO.0.D	158	0.0873894	0.598533	0.835945	0.709424	1.94199e-05	4.92282e-05	Tal-related factors{1.2.3}	Twist-like factors{1.2.3.2}	ATOH1;ATOH7;ATOH8;BHLHA15;BHLHA9;BHLHE22;BHLHE23;FERD3L;FIGLA;HAND1;HAND2;LYL1;MESP1;MESP2;MSC;MSGN1;NEUROD1;NEUROD2;NEUROD4;NEUROD6;NEUROG1;NEUROG2;NEUROG3;NHLH1;NHLH2;OLIG1;OLIG2;OLIG3;PTF1A;SCX;TAL1;TAL2;TCF15;TCF21;TCF23;TWIST1;TWIST2	FIGLA;HAND1;PTF1A;TWIST1
RUNX2_HUMAN.H11MO.0.A	152	0.0840708	0.598241	0.840652	0.711324	3.18076e-05	7.86014e-05	Runt-related factors{6.4.1}	Runx2 (PEBP2alphaA, CBF-alpha1){6.4.1.0.1}	RUNX1;RUNX2;RUNX3	RUNX2
TYY2_HUMAN.H11MO.0.D	191	0.105642	0.596191	0.810044	0.69658	9.43435e-07	3.00574e-06	More than 3 adjacent zinc finger factors{2.3.3}	YY1-like factors{2.3.3.9}	BCL6;BCL6B;CTCF;CTCFL;FEZF1;FEZF2;GFI1;GFI1B;GLI1;GLI2;GLI3;GLI4;GLIS1;GLIS2;GLIS3;HKR1;MTF1;MYNN;MZF1;OSR2;OVOL1;OVOL2;PLAG1;PLAGL1;PLAGL2;PRDM1;PRDM14;PRDM6;SCRT1;SCRT2;SNAI1;SNAI2;SNAI3;WT1;YY1;YY2;ZBTB12;ZBTB14;ZBTB18;ZBTB20;ZBTB26;ZBTB42;ZBTB45;ZBTB47;ZBTB48;ZBTB49;ZBTB6;ZBTB7A;ZBTB7B;ZBTB7C;ZFP14;ZFP2;ZFP28;ZFP30;ZFP37;ZFP42;ZFP64;ZFP69;ZFP69B;ZFP82;ZFP91;ZFX;ZIC1;ZIC2;ZIC3;ZIC4;ZIC5;ZIK1;Z…	YY1;YY2;ZFP42
ZNF18_HUMAN.H11MO.0.C	165	0.0912611	0.593285	0.823214	0.700806	6.80922e-06	1.84207e-05	More than 3 adjacent zinc finger factors{2.3.3}	unclassified{2.3.3.0}	BCL6B;BCL6;CTCFL;CTCF;FEZF1;GFI1B;GFI1;GLI1;GLI2;GLI3;GLIS1;GLIS2;GLIS3;MTF1;MYNN;MZF1;OSR2;OVOL1;OVOL2;ZNF146;PLAG1;PLAGL1;PRDM14;PRDM1;PRDM6;SCRT1;SCRT2;SNAI1;SNAI2;YY1;YY2;WT1;ZNF324;ZNF354A;ZBTB14;ZBTB18;ZBTB48;ZBTB49;ZBTB7A;ZBTB7B;ZBTB6;ZFP64;ZFP28;ZFP42;ZFP82;ZFX;ZIC1;ZIC2;ZIC3;ZIC4;ZIM3;ZKSCAN1;ZKSCAN3;ZNF121;ZNF136;ZNF140;ZNF143;ZNF148;ZNF214;ZNF232;ZNF250;ZNF257;ZNF260;ZNF263;ZNF264;ZNF2…	MYNN;MZF1;OSR2;PRDM14;PRDM6;WT1;ZBTB14;ZBTB48;ZBTB49;ZFP64;ZFP28;ZIM3;ZNF121;ZNF250;ZNF257;ZNF263;ZNF274;ZNF317;ZNF320;ZNF329;ZNF331;ZNF394;ZNF449;ZNF502;ZNF528;ZNF547;ZNF549;ZNF554;ZNF586;ZNF589;ZNF667;ZNF680;ZNF708;ZNF713;ZNF768;ZNF18;ZNF85;ZSCAN16;ZSCAN22
MAFF_HUMAN.H11MO.0.B	100	0.0553097	0.589239	0.892125	0.728587	0.00162178	0.00287447	Maf-related factors{1.1.3}	Small Maf factors{1.1.3.2}	MAF;MAFA;MAFB;MAFF;MAFG;MAFK;NRL	MAFF;MAFG;MAFK
NR4A2_HUMAN.H11MO.0.C	98	0.0542035	0.589197	0.895694	0.7301	0.00198203	0.00347305	NGFI-B-related receptors (NR4){2.1.4}	NURR1 (NR4A2){2.1.4.0.2}	NR4A1;NR4A2;NR4A3	NR4A2
MITF_HUMAN.H11MO.0.A	203	0.112279	0.589016	0.793733	0.685244	1.27733e-07	4.60198e-07	bHLH-ZIP factors{1.2.6}	TFE3-like factors{1.2.6.1}	MAX;MITF;MLX;MLXIP;MLXIPL;MNT;MXD1;MXD3;MXD4;MXI1;MYC;MYCL;MYCN;REPIN1;SREBF1;SREBF2;TFAP4;TFE3;TFEB;TFEC;USF1;USF2	MITF;TFE3;TFEB
MEIS2_HUMAN.H11MO.0.B	87	0.0481195	0.586542	0.914151	0.736451	0.0044757	0.007518	TALE-type homeo domain factors{3.1.4}	MEIS{3.1.4.2}	IRX1;IRX2;IRX3;IRX4;IRX5;IRX6;MEIS1;MEIS2;MEIS3;MKX;PBX1;PBX2;PBX3;PKNOX1;PKNOX2;TGIF1;TGIF2;TGIF2LX;TGIF2LY	MEIS1;MEIS2;MEIS3
NKX23_HUMAN.H11MO.0.D	70	0.0387168	0.586483	0.960948	0.756202	0.0204995	0.0299908	NK-related factors{3.1.2}	NK-4{3.1.2.17}	BARHL1;BARHL2;BARX1;BARX2;BSX;DBX1;DBX2;DLX1;DLX2;DLX3;DLX4;DLX5;DLX6;EMX1;EMX2;EN1;EN2;HHEX;HLX;HMX1;HMX2;HMX3;LBX1;LBX2;MSX1;MSX2;NANOG;NKX1-1;NKX1-2;NKX2-1;NKX2-2;NKX2-3;NKX2-4;NKX2-5;NKX2-6;NKX2-8;NKX3-1;NKX3-2;NKX6-1;NKX6-2;NKX6-3;NOTO;TLX1;TLX2;TLX3;VAX1;VAX2;VENTX	NKX2-3;NKX2-5
GATA2_HUMAN.H11MO.1.A	84	0.0464602	0.584235	0.917557	0.736536	0.00525532	0.00869497	GATA-type zinc fingers{2.2.1}	Two zinc-finger GATA factors{2.2.1.1}	GATA1;GATA2;GATA3;GATA4;GATA5;GATA6;GATAD2A;GATAD2B;TRPS1;ZGLP1	GATA1;GATA2;GATA3;GATA4;GATA5;GATA6
RARG_HUMAN.H11MO.1.B	183	0.101217	0.583891	0.798053	0.684319	4.21716e-07	1.40148e-06	Thyroid hormone receptor-related factors (NR1){2.1.2}	Retinoic acid receptors (NR1B){2.1.2.1}	NR1D1;NR1D2;NR1H2;NR1H3;NR1H4;NR1I2;NR1I3;PPARA;PPARD;PPARG;RARA;RARB;RARG;RORA;RORB;RORC;THRA;THRB;VDR	RARA;RARB;RARG
HXB2_HUMAN.H11MO.0.D	81	0.0448009	0.581704	0.921005	0.736497	0.00617061	0.0100795	HOX-related factors{3.1.1}	HOX2{3.1.1.2}	CDX1;CDX2;CDX4;EVX1;EVX2;GBX1;GBX2;GSX1;GSX2;HDX;HMBOX1;HNF1A;HNF1B;HOXA1;HOXA10;HOXA11;HOXA13;HOXA2;HOXA3;HOXA4;HOXA5;HOXA6;HOXA7;HOXA9;HOXB1;HOXB13;HOXB2;HOXB3;HOXB4;HOXB5;HOXB6;HOXB7;HOXB8;HOXB9;HOXC10;HOXC11;HOXC12;HOXC13;HOXC4;HOXC5;HOXC6;HOXC8;HOXC9;HOXD1;HOXD10;HOXD11;HOXD12;HOXD13;HOXD3;HOXD4;HOXD8;HOXD9;MEOX1;MEOX2;MNX1;PDX1;POU1F1;POU2F1;POU2F2;POU2F3;POU3F1;POU3F2;POU3F3;POU3F4;POU4F1;…	HOXA2;HOXB2
GATA1_HUMAN.H11MO.1.A	78	0.0431416	0.580752	0.927419	0.738649	0.00832173	0.0132979	GATA-type zinc fingers{2.2.1}	Two zinc-finger GATA factors{2.2.1.1}	GATA1;GATA2;GATA3;GATA4;GATA5;GATA6;GATAD2A;GATAD2B;TRPS1;ZGLP1	GATA1;GATA2;GATA3;GATA4;GATA5;GATA6
MYNN_HUMAN.H11MO.0.D	64	0.0353982	0.579987	0.971845	0.756818	0.0282816	0.0401568	More than 3 adjacent zinc finger factors{2.3.3}	unclassified{2.3.3.0}	BCL6B;BCL6;CTCFL;CTCF;FEZF1;GFI1B;GFI1;GLI1;GLI2;GLI3;GLIS1;GLIS2;GLIS3;MTF1;MYNN;MZF1;OSR2;OVOL1;OVOL2;ZNF146;PLAG1;PLAGL1;PRDM14;PRDM1;PRDM6;SCRT1;SCRT2;SNAI1;SNAI2;YY1;YY2;WT1;ZNF324;ZNF354A;ZBTB14;ZBTB18;ZBTB48;ZBTB49;ZBTB7A;ZBTB7B;ZBTB6;ZFP64;ZFP28;ZFP42;ZFP82;ZFX;ZIC1;ZIC2;ZIC3;ZIC4;ZIM3;ZKSCAN1;ZKSCAN3;ZNF121;ZNF136;ZNF140;ZNF143;ZNF148;ZNF214;ZNF232;ZNF250;ZNF257;ZNF260;ZNF263;ZNF264;ZNF2…	MYNN;MZF1;OSR2;PRDM14;PRDM6;WT1;ZBTB14;ZBTB48;ZBTB49;ZFP64;ZFP28;ZIM3;ZNF121;ZNF250;ZNF257;ZNF263;ZNF274;ZNF317;ZNF320;ZNF329;ZNF331;ZNF394;ZNF449;ZNF502;ZNF528;ZNF547;ZNF549;ZNF554;ZNF586;ZNF589;ZNF667;ZNF680;ZNF708;ZNF713;ZNF768;ZNF18;ZNF85;ZSCAN16;ZSCAN22
ZN549_HUMAN.H11MO.0.C	98	0.0542035	0.579391	0.880751	0.717917	0.000983816	0.00181032	More than 3 adjacent zinc finger factors{2.3.3}	unclassified{2.3.3.0}	BCL6B;BCL6;CTCFL;CTCF;FEZF1;GFI1B;GFI1;GLI1;GLI2;GLI3;GLIS1;GLIS2;GLIS3;MTF1;MYNN;MZF1;OSR2;OVOL1;OVOL2;ZNF146;PLAG1;PLAGL1;PRDM14;PRDM1;PRDM6;SCRT1;SCRT2;SNAI1;SNAI2;YY1;YY2;WT1;ZNF324;ZNF354A;ZBTB14;ZBTB18;ZBTB48;ZBTB49;ZBTB7A;ZBTB7B;ZBTB6;ZFP64;ZFP28;ZFP42;ZFP82;ZFX;ZIC1;ZIC2;ZIC3;ZIC4;ZIM3;ZKSCAN1;ZKSCAN3;ZNF121;ZNF136;ZNF140;ZNF143;ZNF148;ZNF214;ZNF232;ZNF250;ZNF257;ZNF260;ZNF263;ZNF264;ZNF2…	MYNN;MZF1;OSR2;PRDM14;PRDM6;WT1;ZBTB14;ZBTB48;ZBTB49;ZFP64;ZFP28;ZIM3;ZNF121;ZNF250;ZNF257;ZNF263;ZNF274;ZNF317;ZNF320;ZNF329;ZNF331;ZNF394;ZNF449;ZNF502;ZNF528;ZNF547;ZNF549;ZNF554;ZNF586;ZNF589;ZNF667;ZNF680;ZNF708;ZNF713;ZNF768;ZNF18;ZNF85;ZSCAN16;ZSCAN22
MAF_HUMAN.H11MO.0.A	122	0.0674779	0.579212	0.844491	0.702145	9.65428e-05	0.00021701	Maf-related factors{1.1.3}	Large Maf factors{1.1.3.1}	MAF;MAFA;MAFB;MAFF;MAFG;MAFK;NRL	MAFA;MAFB;MAF;NRL
HXA1_HUMAN.H11MO.0.C	61	0.0337389	0.57813	0.980899	0.759445	0.0331403	0.0467969	HOX-related factors{3.1.1}	HOX1{3.1.1.1}	CDX1;CDX2;CDX4;EVX1;EVX2;GBX1;GBX2;GSX1;GSX2;HDX;HMBOX1;HNF1A;HNF1B;HOXA1;HOXA10;HOXA11;HOXA13;HOXA2;HOXA3;HOXA4;HOXA5;HOXA6;HOXA7;HOXA9;HOXB1;HOXB13;HOXB2;HOXB3;HOXB4;HOXB5;HOXB6;HOXB7;HOXB8;HOXB9;HOXC10;HOXC11;HOXC12;HOXC13;HOXC4;HOXC5;HOXC6;HOXC8;HOXC9;HOXD1;HOXD10;HOXD11;HOXD12;HOXD13;HOXD3;HOXD4;HOXD8;HOXD9;MEOX1;MEOX2;MNX1;PDX1;POU1F1;POU2F1;POU2F2;POU2F3;POU3F1;POU3F2;POU3F3;POU3F4;POU4F1;…	HOXA1;HOXB1
NR4A1_HUMAN.H11MO.0.A	90	0.0497788	0.577137	0.893031	0.721895	0.00191209	0.00335814	NGFI-B-related receptors (NR4){2.1.4}	NGFI-B (NR4A1){2.1.4.0.1}	NR4A1;NR4A2;NR4A3	NR4A1
GATA6_HUMAN.H11MO.0.A	68	0.0376106	0.576948	0.952052	0.746715	0.016834	0.0250561	GATA-type zinc fingers{2.2.1}	Two zinc-finger GATA factors{2.2.1.1}	GATA1;GATA2;GATA3;GATA4;GATA5;GATA6;GATAD2A;GATAD2B;TRPS1;ZGLP1	GATA1;GATA2;GATA3;GATA4;GATA5;GATA6
ZN382_HUMAN.H11MO.0.C	99	0.0547566	0.576797	0.875084	0.713985	0.000770746	0.00146366	Factors with multiple dispersed zinc fingers{2.3.4}	ZNF37A-like factors{2.3.4.25}	BCL11A;BCL11B;BNC1;BNC2;E4F1;HIC1;HIC2;HINFP;HIVEP1;HIVEP2;HIVEP3;IKZF1;IKZF2;IKZF3;IKZF4;IKZF5;INSM1;INSM2;MAZ;MECOM;PATZ1;PRDM16;PRDM4;REST;RLF;RREB1;SALL1;SALL2;SALL3;SALL4;VEZF1;ZBTB1;ZBTB17;ZBTB2;ZBTB25;ZBTB4;ZFAT;ZNF134;ZNF211;ZNF217;ZNF219;ZNF248;ZNF256;ZNF292;ZNF296;ZNF319;ZNF334;ZNF335;ZNF341;ZNF37A;ZNF382;ZNF417;ZNF418;ZNF423;ZNF467;ZNF510;ZNF512;ZNF512B;ZNF516;ZNF518A;ZNF518B;ZNF521;ZN…	ZNF382
THB_HUMAN.H11MO.1.D	179	0.0990044	0.57119	0.783149	0.670543	1.12831e-07	4.10341e-07	Thyroid hormone receptor-related factors (NR1){2.1.2}	Thyroid hormone receptors (NR1A){2.1.2.2}	NR1D1;NR1D2;NR1H2;NR1H3;NR1H4;NR1I2;NR1I3;PPARA;PPARD;PPARG;RARA;RARB;RARG;RORA;RORB;RORC;THRA;THRB;VDR	THRA;THRB
TF7L1_HUMAN.H11MO.0.B	64	0.0353982	0.570815	0.956484	0.744862	0.0190572	0.0280938	TCF-7-related factors{4.1.3}	TCF-7L1 (TCF-3) [1]{4.1.3.0.2}	LEF1;TAF1;TCF7;TCF7L1;TCF7L2	TCF7L1
THA_HUMAN.H11MO.0.C	186	0.102876	0.568121	0.774731	0.665038	3.56719e-08	1.41768e-07	Thyroid hormone receptor-related factors (NR1){2.1.2}	Thyroid hormone receptors (NR1A){2.1.2.2}	NR1D1;NR1D2;NR1H2;NR1H3;NR1H4;NR1I2;NR1I3;PPARA;PPARD;PPARG;RARA;RARB;RARG;RORA;RORB;RORC;THRA;THRB;VDR	THRA;THRB
RUNX1_HUMAN.H11MO.0.A	116	0.0641593	0.566465	0.833492	0.690001	6.33585e-05	0.000148479	Runt-related factors{6.4.1}	Runx1 (PEBP2alphaB, CBF-alpha2, AML-1){6.4.1.0.2}	RUNX1;RUNX2;RUNX3	RUNX1
PBX1_HUMAN.H11MO.0.A	132	0.0730088	0.566246	0.814284	0.681458	9.7464e-06	2.54728e-05	TALE-type homeo domain factors{3.1.4}	PBX{3.1.4.4}	IRX2;IRX3;MEIS1;MEIS2;MEIS3;PBX1;PBX2;PBX3;PKNOX1;TGIF2LX;TGIF1;TGIF2	PBX1;PBX2;PBX3
NR1H3_HUMAN.H11MO.0.B	134	0.074115	0.565199	0.810711	0.679294	6.69405e-06	1.81729e-05	Thyroid hormone receptor-related factors (NR1){2.1.2}	LXR (NR1H){2.1.2.7}	NR1D1;NR1D2;NR1H2;NR1H3;NR1H4;NR1I2;NR1I3;PPARA;PPARD;PPARG;RARA;RARB;RARG;RORA;RORB;RORC;THRA;THRB;VDR	NR1H2;NR1H3;NR1H4
ESR2_HUMAN.H11MO.1.A	94	0.0519912	0.564624	0.865689	0.702801	0.000623049	0.00120394	Steroid hormone receptors (NR3){2.1.1}	ER-like receptors (NR3A&B){2.1.1.2}	AR;ESR1;ESR2;ESRRA;ESRRB;ESRRG;NR3C1;NR3C2;PGR	ESRRA;ESRRB;ESRRG;ESR1;ESR2
ERR1_HUMAN.H11MO.0.A	124	0.0685841	0.564302	0.820412	0.683038	1.97262e-05	4.95404e-05	Steroid hormone receptors (NR3){2.1.1}	ER-like receptors (NR3A&B){2.1.1.2}	AR;ESR1;ESR2;ESRRA;ESRRB;ESRRG;NR3C1;NR3C2;PGR	ESRRA;ESRRB;ESRRG;ESR1;ESR2
ZN140_HUMAN.H11MO.0.C	100	0.0553097	0.558338	0.845314	0.69036	0.000182496	0.000381313	More than 3 adjacent zinc finger factors{2.3.3}	ZNF302-like factors{2.3.3.44}	BCL6;BCL6B;CTCF;CTCFL;FEZF1;FEZF2;GFI1;GFI1B;GLI1;GLI2;GLI3;GLI4;GLIS1;GLIS2;GLIS3;HKR1;MTF1;MYNN;MZF1;OSR2;OVOL1;OVOL2;PLAG1;PLAGL1;PLAGL2;PRDM1;PRDM14;PRDM6;SCRT1;SCRT2;SNAI1;SNAI2;SNAI3;WT1;YY1;YY2;ZBTB12;ZBTB14;ZBTB18;ZBTB20;ZBTB26;ZBTB42;ZBTB45;ZBTB47;ZBTB48;ZBTB49;ZBTB6;ZBTB7A;ZBTB7B;ZBTB7C;ZFP14;ZFP2;ZFP28;ZFP30;ZFP37;ZFP42;ZFP64;ZFP69;ZFP69B;ZFP82;ZFP91;ZFX;ZIC1;ZIC2;ZIC3;ZIC4;ZIC5;ZIK1;Z…	ZNF140
RUNX3_HUMAN.H11MO.0.A	106	0.0586283	0.557089	0.833808	0.684717	8.35172e-05	0.000190508	Runt-related factors{6.4.1}	Runx3 (PEBP2alphaC, CBF-alpha3, AML-2){6.4.1.0.3}	RUNX1;RUNX2;RUNX3	RUNX3
GATA4_HUMAN.H11MO.0.A	69	0.0381637	0.555159	0.912799	0.71712	0.00583161	0.00956632	GATA-type zinc fingers{2.2.1}	Two zinc-finger GATA factors{2.2.1.1}	GATA1;GATA2;GATA3;GATA4;GATA5;GATA6;GATAD2A;GATAD2B;TRPS1;ZGLP1	GATA1;GATA2;GATA3;GATA4;GATA5;GATA6
VDR_HUMAN.H11MO.1.A	144	0.079646	0.551663	0.781887	0.658912	5.08848e-07	1.66946e-06	Thyroid hormone receptor-related factors (NR1){2.1.2}	Vitamin D receptor (NR1I){2.1.2.4}	NR1D1;NR1D2;NR1H2;NR1H3;NR1H4;NR1I2;NR1I3;PPARA;PPARD;PPARG;RARA;RARB;RARG;RORA;RORB;RORC;THRA;THRB;VDR	NR1I2;NR1I3;VDR
FOXO6_HUMAN.H11MO.0.D	78	0.0431416	0.550833	0.879689	0.700625	0.00150931	0.00269996	Forkhead box (FOX) factors{3.3.1}	FOXO{3.3.1.15}	FOXA1;FOXA2;FOXA3;FOXB1;FOXB2;FOXC1;FOXC2;FOXD1;FOXD2;FOXD3;FOXD4;FOXD4L1;FOXD4L3;FOXD4L4;FOXD4L5;FOXD4L6;FOXE1;FOXE3;FOXF1;FOXF2;FOXG1;FOXH1;FOXI1;FOXI2;FOXI3;FOXJ1;FOXJ2;FOXJ3;FOXK1;FOXK2;FOXL1;FOXL2;FOXM1;FOXN1;FOXN2;FOXN3;FOXN4;FOXO1;FOXO3;FOXO4;FOXO6;FOXP1;FOXP2;FOXP3;FOXP4;FOXQ1;FOXR1;FOXR2;FOXS1	FOXO1;FOXO3;FOXO4;FOXO6
GATA2_HUMAN.H11MO.0.A	79	0.0436947	0.549815	0.875474	0.698242	0.00137222	0.00247771	GATA-type zinc fingers{2.2.1}	Two zinc-finger GATA factors{2.2.1.1}	GATA1;GATA2;GATA3;GATA4;GATA5;GATA6;GATAD2A;GATAD2B;TRPS1;ZGLP1	GATA1;GATA2;GATA3;GATA4;GATA5;GATA6
TF2LX_HUMAN.H11MO.0.D	83	0.0459071	0.547034	0.861416	0.690606	0.000670517	0.00128599	TALE-type homeo domain factors{3.1.4}	TGIF{3.1.4.6}	IRX1;IRX2;IRX3;IRX4;IRX5;IRX6;MEIS1;MEIS2;MEIS3;MKX;PBX1;PBX2;PBX3;PKNOX1;PKNOX2;TGIF1;TGIF2;TGIF2LX;TGIF2LY	TGIF2LX;TGIF1;TGIF2
MNX1_HUMAN.H11MO.0.D	89	0.0492257	0.546886	0.848169	0.684868	0.000309283	0.000625872	HOX-related factors{3.1.1}	MNX{3.1.1.13}	CDX1;CDX2;CDX4;EVX1;EVX2;GBX1;GBX2;GSX1;GSX2;HDX;HMBOX1;HNF1A;HNF1B;HOXA1;HOXA10;HOXA11;HOXA13;HOXA2;HOXA3;HOXA4;HOXA5;HOXA6;HOXA7;HOXA9;HOXB1;HOXB13;HOXB2;HOXB3;HOXB4;HOXB5;HOXB6;HOXB7;HOXB8;HOXB9;HOXC10;HOXC11;HOXC12;HOXC13;HOXC4;HOXC5;HOXC6;HOXC8;HOXC9;HOXD1;HOXD10;HOXD11;HOXD12;HOXD13;HOXD3;HOXD4;HOXD8;HOXD9;MEOX1;MEOX2;MNX1;PDX1;POU1F1;POU2F1;POU2F2;POU2F3;POU3F1;POU3F2;POU3F3;POU3F4;POU4F1;…	MNX1
MCR_HUMAN.H11MO.0.D	86	0.0475664	0.546749	0.854229	0.687388	0.000420574	0.000837888	Steroid hormone receptors (NR3){2.1.1}	GR-like receptors (NR3C){2.1.1.1}	AR;ESR1;ESR2;ESRRA;ESRRB;ESRRG;NR3C1;NR3C2;PGR	AR;NR3C1;NR3C2;PGR
ZN394_HUMAN.H11MO.1.D	80	0.0442478	0.54611	0.867094	0.692472	0.000911502	0.00169342	More than 3 adjacent zinc finger factors{2.3.3}	unclassified{2.3.3.0}	BCL6B;BCL6;CTCFL;CTCF;FEZF1;GFI1B;GFI1;GLI1;GLI2;GLI3;GLIS1;GLIS2;GLIS3;MTF1;MYNN;MZF1;OSR2;OVOL1;OVOL2;ZNF146;PLAG1;PLAGL1;PRDM14;PRDM1;PRDM6;SCRT1;SCRT2;SNAI1;SNAI2;YY1;YY2;WT1;ZNF324;ZNF354A;ZBTB14;ZBTB18;ZBTB48;ZBTB49;ZBTB7A;ZBTB7B;ZBTB6;ZFP64;ZFP28;ZFP42;ZFP82;ZFX;ZIC1;ZIC2;ZIC3;ZIC4;ZIM3;ZKSCAN1;ZKSCAN3;ZNF121;ZNF136;ZNF140;ZNF143;ZNF148;ZNF214;ZNF232;ZNF250;ZNF257;ZNF260;ZNF263;ZNF264;ZNF2…	MYNN;MZF1;OSR2;PRDM14;PRDM6;WT1;ZBTB14;ZBTB48;ZBTB49;ZFP64;ZFP28;ZIM3;ZNF121;ZNF250;ZNF257;ZNF263;ZNF274;ZNF317;ZNF320;ZNF329;ZNF331;ZNF394;ZNF449;ZNF502;ZNF528;ZNF547;ZNF549;ZNF554;ZNF586;ZNF589;ZNF667;ZNF680;ZNF708;ZNF713;ZNF768;ZNF18;ZNF85;ZSCAN16;ZSCAN22
FOXH1_HUMAN.H11MO.0.A	80	0.0442478	0.544885	0.86515	0.690917	0.000779846	0.0014773	Forkhead box (FOX) factors{3.3.1}	FOXH{3.3.1.8}	FOXA1;FOXA2;FOXA3;FOXB1;FOXB2;FOXC1;FOXC2;FOXD1;FOXD2;FOXD3;FOXD4;FOXD4L1;FOXD4L3;FOXD4L4;FOXD4L5;FOXD4L6;FOXE1;FOXE3;FOXF1;FOXF2;FOXG1;FOXH1;FOXI1;FOXI2;FOXI3;FOXJ1;FOXJ2;FOXJ3;FOXK1;FOXK2;FOXL1;FOXL2;FOXM1;FOXN1;FOXN2;FOXN3;FOXN4;FOXO1;FOXO3;FOXO4;FOXO6;FOXP1;FOXP2;FOXP3;FOXP4;FOXQ1;FOXR1;FOXR2;FOXS1	FOXH1
ZN680_HUMAN.H11MO.0.C	102	0.0564159	0.544807	0.821586	0.672285	4.93479e-05	0.000118898	More than 3 adjacent zinc finger factors{2.3.3}	unclassified{2.3.3.0}	BCL6B;BCL6;CTCFL;CTCF;FEZF1;GFI1B;GFI1;GLI1;GLI2;GLI3;GLIS1;GLIS2;GLIS3;MTF1;MYNN;MZF1;OSR2;OVOL1;OVOL2;ZNF146;PLAG1;PLAGL1;PRDM14;PRDM1;PRDM6;SCRT1;SCRT2;SNAI1;SNAI2;YY1;YY2;WT1;ZNF324;ZNF354A;ZBTB14;ZBTB18;ZBTB48;ZBTB49;ZBTB7A;ZBTB7B;ZBTB6;ZFP64;ZFP28;ZFP42;ZFP82;ZFX;ZIC1;ZIC2;ZIC3;ZIC4;ZIM3;ZKSCAN1;ZKSCAN3;ZNF121;ZNF136;ZNF140;ZNF143;ZNF148;ZNF214;ZNF232;ZNF250;ZNF257;ZNF260;ZNF263;ZNF264;ZNF2…	MYNN;MZF1;OSR2;PRDM14;PRDM6;WT1;ZBTB14;ZBTB48;ZBTB49;ZFP64;ZFP28;ZIM3;ZNF121;ZNF250;ZNF257;ZNF263;ZNF274;ZNF317;ZNF320;ZNF329;ZNF331;ZNF394;ZNF449;ZNF502;ZNF528;ZNF547;ZNF549;ZNF554;ZNF586;ZNF589;ZNF667;ZNF680;ZNF708;ZNF713;ZNF768;ZNF18;ZNF85;ZSCAN16;ZSCAN22
SOX8_HUMAN.H11MO.0.D	52	0.0287611	0.542409	0.961599	0.729515	0.0239602	0.0347242	SOX-related factors{4.1.1}	Group E{4.1.1.5}	BBX;CIC;HBP1;SOX1;SOX10;SOX11;SOX12;SOX13;SOX14;SOX15;SOX17;SOX18;SOX2;SOX21;SOX3;SOX30;SOX4;SOX5;SOX6;SOX7;SOX8;SOX9;SRY	SOX10;SOX8;SOX9
TFE3_HUMAN.H11MO.0.B	166	0.0918142	0.539302	0.74763	0.636751	5.94372e-09	2.64891e-08	bHLH-ZIP factors{1.2.6}	TFE3-like factors{1.2.6.1}	MAX;MITF;MLX;MLXIP;MLXIPL;MNT;MXD1;MXD3;MXD4;MXI1;MYC;MYCL;MYCN;REPIN1;SREBF1;SREBF2;TFAP4;TFE3;TFEB;TFEC;USF1;USF2	MITF;TFE3;TFEB
NFAC1_HUMAN.H11MO.1.B	82	0.045354	0.538278	0.849914	0.680517	0.000398099	0.000797233	NFAT-related factors{6.1.3}	NFATc1{6.1.3.0.1}	NFAT5;NFATC1;NFATC2;NFATC3;NFATC4	NFATC1
ATF7_HUMAN.H11MO.0.D	132	0.0730088	0.538097	0.773825	0.647617	4.19743e-07	1.40096e-06	Jun-related factors{1.1.1}	ATF-2-like factors{1.1.1.3}	ATF2;ATF7;BACH1;BACH2;CREB5;JUN;JUNB;JUND;NFE2;NFE2L1;NFE2L2;NFE2L3	ATF2;ATF7;CREB5
ATF2_HUMAN.H11MO.2.C	134	0.074115	0.537513	0.771013	0.646049	3.38122e-07	1.14338e-06	Jun-related factors{1.1.1}	ATF-2-like factors{1.1.1.3}	ATF2;ATF7;BACH1;BACH2;CREB5;JUN;JUNB;JUND;NFE2;NFE2L1;NFE2L2;NFE2L3	ATF2;ATF7;CREB5
SOX11_HUMAN.H11MO.0.D	50	0.0276549	0.537376	0.963603	0.727201	0.0254203	0.0364295	SOX-related factors{4.1.1}	Group C{4.1.1.3}	BBX;CIC;HBP1;SOX1;SOX10;SOX11;SOX12;SOX13;SOX14;SOX15;SOX17;SOX18;SOX2;SOX21;SOX3;SOX30;SOX4;SOX5;SOX6;SOX7;SOX8;SOX9;SRY	SOX11;SOX4
TGIF2_HUMAN.H11MO.0.D	106	0.0586283	0.535514	0.80148	0.658191	1.2037e-05	3.10386e-05	TALE-type homeo domain factors{3.1.4}	TGIF{3.1.4.6}	IRX1;IRX2;IRX3;IRX4;IRX5;IRX6;MEIS1;MEIS2;MEIS3;MKX;PBX1;PBX2;PBX3;PKNOX1;PKNOX2;TGIF1;TGIF2;TGIF2LX;TGIF2LY	TGIF2LX;TGIF1;TGIF2
TYY1_HUMAN.H11MO.0.A	144	0.079646	0.533244	0.755792	0.636921	4.48876e-08	1.75677e-07	More than 3 adjacent zinc finger factors{2.3.3}	YY1-like factors{2.3.3.9}	BCL6;BCL6B;CTCF;CTCFL;FEZF1;FEZF2;GFI1;GFI1B;GLI1;GLI2;GLI3;GLI4;GLIS1;GLIS2;GLIS3;HKR1;MTF1;MYNN;MZF1;OSR2;OVOL1;OVOL2;PLAG1;PLAGL1;PLAGL2;PRDM1;PRDM14;PRDM6;SCRT1;SCRT2;SNAI1;SNAI2;SNAI3;WT1;YY1;YY2;ZBTB12;ZBTB14;ZBTB18;ZBTB20;ZBTB26;ZBTB42;ZBTB45;ZBTB47;ZBTB48;ZBTB49;ZBTB6;ZBTB7A;ZBTB7B;ZBTB7C;ZFP14;ZFP2;ZFP28;ZFP30;ZFP37;ZFP42;ZFP64;ZFP69;ZFP69B;ZFP82;ZFP91;ZFX;ZIC1;ZIC2;ZIC3;ZIC4;ZIC5;ZIK1;Z…	YY1;YY2;ZFP42
NR2E1_HUMAN.H11MO.0.D	56	0.0309735	0.533026	0.925429	0.70888	0.0104684	0.0163715	RXR-related receptors (NR2){2.1.3}	Tailless-like receptors (NR2E){2.1.3.3}	HNF4A;HNF4G;NR2C1;NR2C2;NR2E1;NR2E3;NR2F1;NR2F2;NR2F6;RXRA;RXRB;RXRG	NR2E1;NR2E3
OTX1_HUMAN.H11MO.0.D	62	0.034292	0.530674	0.896473	0.695481	0.0036049	0.00617639	Paired-related HD factors{3.1.3}	OTX{3.1.3.17}	ALX1;ALX3;ALX4;ARGFX;ARX;CRX;DMBX1;DPRX;DRGX;DUX4;DUXA;ESX1;GSC;GSC2;HESX1;ISX;LEUTX;MIXL1;NOBOX;OTP;OTX1;OTX2;PHOX2A;PHOX2B;PITX1;PITX2;PITX3;PROP1;PRRX1;PRRX2;RAX;RAX2;RHOXF1;RHOXF2;SEBOX;SHOX;SHOX2;TPRX1;UNCX;VSX1;VSX2	CRX;OTX1;OTX2
FOXP1_HUMAN.H11MO.0.A	109	0.0602876	0.530586	0.789881	0.650287	4.42738e-06	1.23678e-05	Forkhead box (FOX) factors{3.3.1}	FOXP{3.3.1.16}	FOXA1;FOXA2;FOXA3;FOXB1;FOXB2;FOXC1;FOXC2;FOXD1;FOXD2;FOXD3;FOXD4;FOXD4L1;FOXD4L3;FOXD4L4;FOXD4L5;FOXD4L6;FOXE1;FOXE3;FOXF1;FOXF2;FOXG1;FOXH1;FOXI1;FOXI2;FOXI3;FOXJ1;FOXJ2;FOXJ3;FOXK1;FOXK2;FOXL1;FOXL2;FOXM1;FOXN1;FOXN2;FOXN3;FOXN4;FOXO1;FOXO3;FOXO4;FOXO6;FOXP1;FOXP2;FOXP3;FOXP4;FOXQ1;FOXR1;FOXR2;FOXS1	FOXP1;FOXP2;FOXP3
ZN317_HUMAN.H11MO.0.C	67	0.0370575	0.526949	0.872685	0.683323	0.00159293	0.00282984	More than 3 adjacent zinc finger factors{2.3.3}	unclassified{2.3.3.0}	BCL6B;BCL6;CTCFL;CTCF;FEZF1;GFI1B;GFI1;GLI1;GLI2;GLI3;GLIS1;GLIS2;GLIS3;MTF1;MYNN;MZF1;OSR2;OVOL1;OVOL2;ZNF146;PLAG1;PLAGL1;PRDM14;PRDM1;PRDM6;SCRT1;SCRT2;SNAI1;SNAI2;YY1;YY2;WT1;ZNF324;ZNF354A;ZBTB14;ZBTB18;ZBTB48;ZBTB49;ZBTB7A;ZBTB7B;ZBTB6;ZFP64;ZFP28;ZFP42;ZFP82;ZFX;ZIC1;ZIC2;ZIC3;ZIC4;ZIM3;ZKSCAN1;ZKSCAN3;ZNF121;ZNF136;ZNF140;ZNF143;ZNF148;ZNF214;ZNF232;ZNF250;ZNF257;ZNF260;ZNF263;ZNF264;ZNF2…	MYNN;MZF1;OSR2;PRDM14;PRDM6;WT1;ZBTB14;ZBTB48;ZBTB49;ZFP64;ZFP28;ZIM3;ZNF121;ZNF250;ZNF257;ZNF263;ZNF274;ZNF317;ZNF320;ZNF329;ZNF331;ZNF394;ZNF449;ZNF502;ZNF528;ZNF547;ZNF549;ZNF554;ZNF586;ZNF589;ZNF667;ZNF680;ZNF708;ZNF713;ZNF768;ZNF18;ZNF85;ZSCAN16;ZSCAN22
HXA2_HUMAN.H11MO.0.D	54	0.0298673	0.526342	0.923144	0.703823	0.00946463	0.014984	HOX-related factors{3.1.1}	HOX2{3.1.1.2}	CDX1;CDX2;CDX4;EVX1;EVX2;GBX1;GBX2;GSX1;GSX2;HDX;HMBOX1;HNF1A;HNF1B;HOXA1;HOXA10;HOXA11;HOXA13;HOXA2;HOXA3;HOXA4;HOXA5;HOXA6;HOXA7;HOXA9;HOXB1;HOXB13;HOXB2;HOXB3;HOXB4;HOXB5;HOXB6;HOXB7;HOXB8;HOXB9;HOXC10;HOXC11;HOXC12;HOXC13;HOXC4;HOXC5;HOXC6;HOXC8;HOXC9;HOXD1;HOXD10;HOXD11;HOXD12;HOXD13;HOXD3;HOXD4;HOXD8;HOXD9;MEOX1;MEOX2;MNX1;PDX1;POU1F1;POU2F1;POU2F2;POU2F3;POU3F1;POU3F2;POU3F3;POU3F4;POU4F1;…	HOXA2;HOXB2
HSF4_HUMAN.H11MO.0.D	84	0.0464602	0.526195	0.826412	0.663378	0.000123018	0.00026793	HSF factors{3.4.1}	HSF4 (HSTF4){3.4.1.0.3}	HSF1;HSF2;HSF4;HSF5;HSFX1;HSFY1;HSFY1; HSFY2	HSF4
GRHL2_HUMAN.H11MO.0.A	103	0.056969	0.525495	0.790942	0.647797	7.14497e-06	1.91277e-05	Grainyhead-related factors{6.7.1}	GRH-like proteins{6.7.1.1}	GRHL1;GRHL2;GRHL3	GRHL1;GRHL2
ATF4_HUMAN.H11MO.0.A	59	0.0326327	0.524326	0.897471	0.692025	0.0041997	0.00708526	ATF-4-related factors{1.1.6}	ATF-4{1.1.6.0.1}	ATF4;ATF5	ATF4
NFIL3_HUMAN.H11MO.0.D	57	0.0315265	0.524067	0.905464	0.695159	0.00604389	0.0098935	C/EBP-related{1.1.8}	PAR factors{1.1.8.2}	CEBPA;CEBPB;CEBPD;CEBPE;CEBPG;DBP;DDIT3;HLF;NFIL3;TEF	DBP;HLF;NFIL3;TEF
TBX4_HUMAN.H11MO.0.D	88	0.0486726	0.523774	0.814217	0.656719	5.82922e-05	0.000138287	TBX2-related factors{6.5.4}	TBX4{6.5.4.0.3}	TBX2;TBX3;TBX4;TBX5	TBX4
NR2E3_HUMAN.H11MO.0.C	67	0.0370575	0.523536	0.867077	0.678908	0.0013675	0.00247499	RXR-related receptors (NR2){2.1.3}	Tailless-like receptors (NR2E){2.1.3.3}	HNF4A;HNF4G;NR2C1;NR2C2;NR2E1;NR2E3;NR2F1;NR2F2;NR2F6;RXRA;RXRB;RXRG	NR2E1;NR2E3
HSFY1_HUMAN.H11MO.0.D	59	0.0326327	0.521871	0.893276	0.688791	0.00359358	0.00617072	HSF factors{3.4.1}	HSFY1 (HSFY2, HSF2L){3.4.1.0.6}	HSF1;HSF2;HSF4;HSFY1; HSFY2	HSFY1; HSFY2
ISL2_HUMAN.H11MO.0.D	45	0.0248894	0.51382	0.951216	0.707415	0.0203129	0.0297742	HD-LIM factors{3.1.5}	ISL{3.1.5.1}	ISL1;ISL2;LHX1;LHX2;LHX3;LHX4;LHX5;LHX6;LHX8;LHX9;LMX1A;LMX1B	ISL1;ISL2
DDIT3_HUMAN.H11MO.0.D	64	0.0353982	0.510026	0.854546	0.665488	0.000824153	0.00154981	C/EBP-related{1.1.8}	C/EBP{1.1.8.1}	CEBPA;CEBPB;CEBPD;CEBPE;CEBPG;DBP;DDIT3;HLF;NFIL3;TEF	CEBPA;CEBPB;CEBPD;CEBPE;CEBPG;DDIT3
PO5F1_HUMAN.H11MO.1.A	71	0.0392699	0.509804	0.83233	0.656091	0.000289559	0.000590608	POU domain factors{3.1.10}	POU5 (Oct-3/4-like factors){3.1.10.5}	CDX1;CDX2;CDX4;EVX1;EVX2;GBX1;GBX2;GSX1;GSX2;HDX;HMBOX1;HNF1A;HNF1B;HOXA1;HOXA10;HOXA11;HOXA13;HOXA2;HOXA3;HOXA4;HOXA5;HOXA6;HOXA7;HOXA9;HOXB1;HOXB13;HOXB2;HOXB3;HOXB4;HOXB5;HOXB6;HOXB7;HOXB8;HOXB9;HOXC10;HOXC11;HOXC12;HOXC13;HOXC4;HOXC5;HOXC6;HOXC8;HOXC9;HOXD1;HOXD10;HOXD11;HOXD12;HOXD13;HOXD3;HOXD4;HOXD8;HOXD9;MEOX1;MEOX2;MNX1;PDX1;POU1F1;POU2F1;POU2F2;POU2F3;POU3F1;POU3F2;POU3F3;POU3F4;POU4F1;…	POU5F1B;POU5F1
THA_HUMAN.H11MO.1.D	141	0.0779867	0.50828	0.722865	0.608182	1.91123e-09	8.77117e-09	Thyroid hormone receptor-related factors (NR1){2.1.2}	Thyroid hormone receptors (NR1A){2.1.2.2}	NR1D1;NR1D2;NR1H2;NR1H3;NR1H4;NR1I2;NR1I3;PPARA;PPARD;PPARG;RARA;RARB;RARG;RORA;RORB;RORC;THRA;THRB;VDR	THRA;THRB
OTX2_HUMAN.H11MO.0.A	58	0.0320796	0.506235	0.870469	0.669796	0.00179478	0.0031593	Paired-related HD factors{3.1.3}	OTX{3.1.3.17}	ALX1;ALX3;ALX4;ARGFX;ARX;CRX;DMBX1;DPRX;DRGX;DUX4;DUXA;ESX1;GSC;GSC2;HESX1;ISX;LEUTX;MIXL1;NOBOX;OTP;OTX1;OTX2;PHOX2A;PHOX2B;PITX1;PITX2;PITX3;PROP1;PRRX1;PRRX2;RAX;RAX2;RHOXF1;RHOXF2;SEBOX;SHOX;SHOX2;TPRX1;UNCX;VSX1;VSX2	CRX;OTX1;OTX2
RXRB_HUMAN.H11MO.0.C	155	0.0857301	0.504751	0.707064	0.599198	9.38008e-11	4.98762e-10	RXR-related receptors (NR2){2.1.3}	Retinoid X receptors (NR2B){2.1.3.1}	HNF4A;HNF4G;NR2C1;NR2C2;NR2E1;NR2E3;NR2F1;NR2F2;NR2F6;RXRA;RXRB;RXRG	RXRA;RXRB;RXRG
PITX1_HUMAN.H11MO.0.D	61	0.0337389	0.504424	0.855789	0.6626	0.000950165	0.001761	Paired-related HD factors{3.1.3}	PITX{3.1.3.19}	ALX1;ALX3;ALX4;ARGFX;ARX;CRX;DMBX1;DPRX;DRGX;DUX4;DUXA;ESX1;GSC;GSC2;HESX1;ISX;LEUTX;MIXL1;NOBOX;OTP;OTX1;OTX2;PHOX2A;PHOX2B;PITX1;PITX2;PITX3;PROP1;PRRX1;PRRX2;RAX;RAX2;RHOXF1;RHOXF2;SEBOX;SHOX;SHOX2;TPRX1;UNCX;VSX1;VSX2	PITX1;PITX2;PITX3
PO2F2_HUMAN.H11MO.0.A	66	0.0365044	0.503971	0.837793	0.654854	0.000407504	0.000813952	POU domain factors{3.1.10}	POU2 (Oct-1/2-like factors){3.1.10.2}	CDX1;CDX2;CDX4;EVX1;EVX2;GBX1;GBX2;GSX1;GSX2;HDX;HMBOX1;HNF1A;HNF1B;HOXA1;HOXA10;HOXA11;HOXA13;HOXA2;HOXA3;HOXA4;HOXA5;HOXA6;HOXA7;HOXA9;HOXB1;HOXB13;HOXB2;HOXB3;HOXB4;HOXB5;HOXB6;HOXB7;HOXB8;HOXB9;HOXC10;HOXC11;HOXC12;HOXC13;HOXC4;HOXC5;HOXC6;HOXC8;HOXC9;HOXD1;HOXD10;HOXD11;HOXD12;HOXD13;HOXD3;HOXD4;HOXD8;HOXD9;MEOX1;MEOX2;MNX1;PDX1;POU1F1;POU2F1;POU2F2;POU2F3;POU3F1;POU3F2;POU3F3;POU3F4;POU4F1;…	POU2F1;POU2F2;POU2F3
MYBB_HUMAN.H11MO.0.D	55	0.0304204	0.503614	0.878721	0.671571	0.00243777	0.00423316	Myb/SANT domain factors{3.5.1}	Myb-like factors{3.5.1.1}	CDC5L;DMTF1;MYB;MYBL1;MYBL2;SMARCA1;SMARCA5;SNAPC4;TRERF1;ZNF541	CDC5L;MYBL1;MYBL2;MYB
NFYC_HUMAN.H11MO.0.A	98	0.0542035	0.503013	0.764651	0.623343	1.46776e-06	4.54475e-06	Heteromeric CCAAT-binding factors{4.2.1}	NF-YC{4.2.1.0.3}	NFYA;NFYB;NFYC	NFYC
ATF2_HUMAN.H11MO.0.B	120	0.0663717	0.502091	0.734247	0.609615	2.49734e-08	1.02417e-07	Jun-related factors{1.1.1}	ATF-2-like factors{1.1.1.3}	ATF2;ATF7;BACH1;BACH2;CREB5;JUN;JUNB;JUND;NFE2;NFE2L1;NFE2L2;NFE2L3	ATF2;ATF7;CREB5
ANDR_HUMAN.H11MO.1.A	110	0.0608407	0.501993	0.745988	0.614667	1.60341e-07	5.64488e-07	Steroid hormone receptors (NR3){2.1.1}	GR-like receptors (NR3C){2.1.1.1}	AR;ESR1;ESR2;ESRRA;ESRRB;ESRRG;NR3C1;NR3C2;PGR	AR;NR3C1;NR3C2;PGR
SOX13_HUMAN.H11MO.0.D	50	0.0276549	0.500992	0.89832	0.677955	0.00565014	0.00930825	SOX-related factors{4.1.1}	Group D{4.1.1.4}	BBX;CIC;HBP1;SOX1;SOX10;SOX11;SOX12;SOX13;SOX14;SOX15;SOX17;SOX18;SOX2;SOX21;SOX3;SOX30;SOX4;SOX5;SOX6;SOX7;SOX8;SOX9;SRY	SOX13;SOX5
SMCA1_HUMAN.H11MO.0.C	87	0.0481195	0.500796	0.780453	0.628753	8.09252e-06	2.13676e-05	Myb/SANT domain factors{3.5.1}	SMARCA-like factors{3.5.1.5}	CDC5L;MYBL1;MYBL2;MYB;SMARCA1;SMARCA5	SMARCA1;SMARCA5
HMX3_HUMAN.H11MO.0.D	39	0.0215708	0.500585	0.970707	0.706772	0.0323531	0.0457692	NK-related factors{3.1.2}	NK-5/HMX{3.1.2.18}	BARHL1;BARHL2;BARX1;BARX2;BSX;DBX1;DBX2;DLX1;DLX2;DLX3;DLX4;DLX5;DLX6;EMX1;EMX2;EN1;EN2;HHEX;HLX;HMX1;HMX2;HMX3;LBX1;LBX2;MSX1;MSX2;NANOG;NKX1-1;NKX1-2;NKX2-1;NKX2-2;NKX2-3;NKX2-4;NKX2-5;NKX2-6;NKX2-8;NKX3-1;NKX3-2;NKX6-1;NKX6-2;NKX6-3;NOTO;TLX1;TLX2;TLX3;VAX1;VAX2;VENTX	HMX1;HMX2;HMX3
TBX19_HUMAN.H11MO.0.D	56	0.0309735	0.497762	0.864152	0.661986	0.00158647	0.00282984	Brachyury-related factors{6.5.1}	TBX19{6.5.1.0.2}	T;TBX19	TBX19
CEBPZ_HUMAN.H11MO.0.D	91	0.0503319	0.4972	0.767465	0.621129	2.57265e-06	7.71796e-06			CEBPZ	CEBPZ
NKX32_HUMAN.H11MO.0.C	56	0.0309735	0.497096	0.862993	0.661102	0.00159103	0.00282984	NK-related factors{3.1.2}	NK-3{3.1.2.16}	BARHL1;BARHL2;BARX1;BARX2;BSX;DBX1;DBX2;DLX1;DLX2;DLX3;DLX4;DLX5;DLX6;EMX1;EMX2;EN1;EN2;HHEX;HLX;HMX1;HMX2;HMX3;LBX1;LBX2;MSX1;MSX2;NANOG;NKX1-1;NKX1-2;NKX2-1;NKX2-2;NKX2-3;NKX2-4;NKX2-5;NKX2-6;NKX2-8;NKX3-1;NKX3-2;NKX6-1;NKX6-2;NKX6-3;NOTO;TLX1;TLX2;TLX3;VAX1;VAX2;VENTX	NKX3-1;NKX3-2
BPTF_HUMAN.H11MO.0.D	139	0.0768805	0.497076	0.708635	0.595532	4.18823e-10	2.08331e-09			BPTF	BPTF
DLX3_HUMAN.H11MO.0.C	47	0.0259956	0.496851	0.907581	0.679133	0.00767456	0.0124048	NK-related factors{3.1.2}	DLX{3.1.2.5}	BARHL1;BARHL2;BARX1;BARX2;BSX;DBX1;DBX2;DLX1;DLX2;DLX3;DLX4;DLX5;DLX6;EMX1;EMX2;EN1;EN2;HHEX;HLX;HMX1;HMX2;HMX3;LBX1;LBX2;MSX1;MSX2;NANOG;NKX1-1;NKX1-2;NKX2-1;NKX2-2;NKX2-3;NKX2-4;NKX2-5;NKX2-6;NKX2-8;NKX3-1;NKX3-2;NKX6-1;NKX6-2;NKX6-3;NOTO;TLX1;TLX2;TLX3;VAX1;VAX2;VENTX	DLX1;DLX2;DLX3;DLX4;DLX5;DLX6
NKX62_HUMAN.H11MO.0.D	49	0.0271018	0.494076	0.89124	0.670768	0.00451011	0.00755934	NK-related factors{3.1.2}	NK-6{3.1.2.19}	BARHL1;BARHL2;BARX1;BARX2;BSX;DBX1;DBX2;DLX1;DLX2;DLX3;DLX4;DLX5;DLX6;EMX1;EMX2;EN1;EN2;HHEX;HLX;HMX1;HMX2;HMX3;LBX1;LBX2;MSX1;MSX2;NANOG;NKX1-1;NKX1-2;NKX2-1;NKX2-2;NKX2-3;NKX2-4;NKX2-5;NKX2-6;NKX2-8;NKX3-1;NKX3-2;NKX6-1;NKX6-2;NKX6-3;NOTO;TLX1;TLX2;TLX3;VAX1;VAX2;VENTX	NKX6-1;NKX6-2
HLF_HUMAN.H11MO.0.C	57	0.0315265	0.493636	0.852825	0.654762	0.00102454	0.0018763	C/EBP-related{1.1.8}	PAR factors{1.1.8.2}	CEBPA;CEBPB;CEBPD;CEBPE;CEBPG;DBP;DDIT3;HLF;NFIL3;TEF	DBP;HLF;NFIL3;TEF
GCR_HUMAN.H11MO.0.A	98	0.0542035	0.493392	0.749951	0.611358	4.85989e-07	1.60127e-06	Steroid hormone receptors (NR3){2.1.1}	GR-like receptors (NR3C){2.1.1.1}	AR;ESR1;ESR2;ESRRA;ESRRB;ESRRG;NR3C1;NR3C2;PGR	AR;NR3C1;NR3C2;PGR
HXC9_HUMAN.H11MO.0.C	49	0.0271018	0.493123	0.889534	0.669483	0.00453157	0.00757883	HOX-related factors{3.1.1}	HOX9-13{3.1.1.8}	CDX1;CDX2;CDX4;EVX1;EVX2;GBX1;GBX2;GSX1;GSX2;HDX;HMBOX1;HNF1A;HNF1B;HOXA1;HOXA10;HOXA11;HOXA13;HOXA2;HOXA3;HOXA4;HOXA5;HOXA6;HOXA7;HOXA9;HOXB1;HOXB13;HOXB2;HOXB3;HOXB4;HOXB5;HOXB6;HOXB7;HOXB8;HOXB9;HOXC10;HOXC11;HOXC12;HOXC13;HOXC4;HOXC5;HOXC6;HOXC8;HOXC9;HOXD1;HOXD10;HOXD11;HOXD12;HOXD13;HOXD3;HOXD4;HOXD8;HOXD9;MEOX1;MEOX2;MNX1;PDX1;POU1F1;POU2F1;POU2F2;POU2F3;POU3F1;POU3F2;POU3F3;POU3F4;POU4F1;…	HOXA10;HOXA11;HOXA13;HOXA9;HOXB13;HOXC10;HOXC11;HOXC12;HOXC13;HOXC9;HOXD10;HOXD11;HOXD12;HOXD13;HOXD9
JDP2_HUMAN.H11MO.0.D	108	0.0597345	0.492778	0.73483	0.604456	6.41483e-08	2.40089e-07	Fos-related factors{1.1.2}	ATF-3-like factors{1.1.2.2}	ATF3;FOS;FOSB;FOSL1;FOSL2;JDP2	ATF3;JDP2
FOXM1_HUMAN.H11MO.0.A	91	0.0503319	0.491799	0.759071	0.614371	1.48175e-06	4.56972e-06	Forkhead box (FOX) factors{3.3.1}	FOXM{3.3.1.13}	FOXA1;FOXA2;FOXA3;FOXB1;FOXB2;FOXC1;FOXC2;FOXD1;FOXD2;FOXD3;FOXD4;FOXD4L1;FOXD4L3;FOXD4L4;FOXD4L5;FOXD4L6;FOXE1;FOXE3;FOXF1;FOXF2;FOXG1;FOXH1;FOXI1;FOXI2;FOXI3;FOXJ1;FOXJ2;FOXJ3;FOXK1;FOXK2;FOXL1;FOXL2;FOXM1;FOXN1;FOXN2;FOXN3;FOXN4;FOXO1;FOXO3;FOXO4;FOXO6;FOXP1;FOXP2;FOXP3;FOXP4;FOXQ1;FOXR1;FOXR2;FOXS1	FOXM1
ZN418_HUMAN.H11MO.1.D	71	0.0392699	0.491748	0.802893	0.632882	7.32768e-05	0.000167645	Factors with multiple dispersed zinc fingers{2.3.4}	ZNF417-like factors{2.3.4.1}	BCL11A;BCL11B;BNC1;BNC2;E4F1;HIC1;HIC2;HINFP;HIVEP1;HIVEP2;HIVEP3;IKZF1;IKZF2;IKZF3;IKZF4;IKZF5;INSM1;INSM2;MAZ;MECOM;PATZ1;PRDM16;PRDM4;REST;RLF;RREB1;SALL1;SALL2;SALL3;SALL4;VEZF1;ZBTB1;ZBTB17;ZBTB2;ZBTB25;ZBTB4;ZFAT;ZNF134;ZNF211;ZNF217;ZNF219;ZNF248;ZNF256;ZNF292;ZNF296;ZNF319;ZNF334;ZNF335;ZNF341;ZNF37A;ZNF382;ZNF417;ZNF418;ZNF423;ZNF467;ZNF510;ZNF512;ZNF512B;ZNF516;ZNF518A;ZNF518B;ZNF521;ZN…	ZNF418
ZFP42_HUMAN.H11MO.0.A	114	0.0630531	0.491573	0.725568	0.599767	1.87746e-08	7.82443e-08	More than 3 adjacent zinc finger factors{2.3.3}	YY1-like factors{2.3.3.9}	BCL6;BCL6B;CTCF;CTCFL;FEZF1;FEZF2;GFI1;GFI1B;GLI1;GLI2;GLI3;GLI4;GLIS1;GLIS2;GLIS3;HKR1;MTF1;MYNN;MZF1;OSR2;OVOL1;OVOL2;PLAG1;PLAGL1;PLAGL2;PRDM1;PRDM14;PRDM6;SCRT1;SCRT2;SNAI1;SNAI2;SNAI3;WT1;YY1;YY2;ZBTB12;ZBTB14;ZBTB18;ZBTB20;ZBTB26;ZBTB42;ZBTB45;ZBTB47;ZBTB48;ZBTB49;ZBTB6;ZBTB7A;ZBTB7B;ZBTB7C;ZFP14;ZFP2;ZFP28;ZFP30;ZFP37;ZFP42;ZFP64;ZFP69;ZFP69B;ZFP82;ZFP91;ZFX;ZIC1;ZIC2;ZIC3;ZIC4;ZIC5;ZIK1;Z…	YY1;YY2;ZFP42
EVI1_HUMAN.H11MO.0.B	62	0.034292	0.490463	0.828553	0.642801	0.00037212	0.000749099	Factors with multiple dispersed zinc fingers{2.3.4}	Evi-1-like factors{2.3.4.14}	BCL11A;BCL11B;BNC1;BNC2;E4F1;HIC1;HIC2;HINFP;HIVEP1;HIVEP2;HIVEP3;IKZF1;IKZF2;IKZF3;IKZF4;IKZF5;INSM1;INSM2;MAZ;MECOM;PATZ1;PRDM16;PRDM4;REST;RLF;RREB1;SALL1;SALL2;SALL3;SALL4;VEZF1;ZBTB1;ZBTB17;ZBTB2;ZBTB25;ZBTB4;ZFAT;ZNF134;ZNF211;ZNF217;ZNF219;ZNF248;ZNF256;ZNF292;ZNF296;ZNF319;ZNF334;ZNF335;ZNF341;ZNF37A;ZNF382;ZNF417;ZNF418;ZNF423;ZNF467;ZNF510;ZNF512;ZNF512B;ZNF516;ZNF518A;ZNF518B;ZNF521;ZN…	MECOM
MEIS3_HUMAN.H11MO.0.D	83	0.0459071	0.48973	0.771112	0.618219	5.9874e-06	1.64281e-05	TALE-type homeo domain factors{3.1.4}	MEIS{3.1.4.2}	IRX1;IRX2;IRX3;IRX4;IRX5;IRX6;MEIS1;MEIS2;MEIS3;MKX;PBX1;PBX2;PBX3;PKNOX1;PKNOX2;TGIF1;TGIF2;TGIF2LX;TGIF2LY	MEIS1;MEIS2;MEIS3
ERR3_HUMAN.H11MO.0.B	65	0.0359513	0.488343	0.814998	0.635879	0.000160802	0.0003406	Steroid hormone receptors (NR3){2.1.1}	ER-like receptors (NR3A&B){2.1.1.2}	AR;ESR1;ESR2;ESRRA;ESRRB;ESRRG;NR3C1;NR3C2;PGR	ESRRA;ESRRB;ESRRG;ESR1;ESR2
GATA3_HUMAN.H11MO.0.A	89	0.0492257	0.486637	0.754679	0.609441	1.2613e-06	3.95309e-06	GATA-type zinc fingers{2.2.1}	Two zinc-finger GATA factors{2.2.1.1}	GATA1;GATA2;GATA3;GATA4;GATA5;GATA6;GATAD2A;GATAD2B;TRPS1;ZGLP1	GATA1;GATA2;GATA3;GATA4;GATA5;GATA6
NFYA_HUMAN.H11MO.0.A	91	0.0503319	0.486322	0.75064	0.607526	8.48634e-07	2.72624e-06	Heteromeric CCAAT-binding factors{4.2.1}	NF-YA (CP1A, CBF-B){4.2.1.0.1}	NFYA;NFYB;NFYC	NFYA
VSX2_HUMAN.H11MO.0.D	43	0.0237832	0.484247	0.909421	0.671922	0.00833057	0.0132979	Paired-related HD factors{3.1.3}	VSX{3.1.3.28}	ALX1;ALX3;ALX4;ARGFX;ARX;CRX;DMBX1;DPRX;DRGX;DUX4;DUXA;ESX1;GSC;GSC2;HESX1;ISX;LEUTX;MIXL1;NOBOX;OTP;OTX1;OTX2;PHOX2A;PHOX2B;PITX1;PITX2;PITX3;PROP1;PRRX1;PRRX2;RAX;RAX2;RHOXF1;RHOXF2;SEBOX;SHOX;SHOX2;TPRX1;UNCX;VSX1;VSX2	VSX1;VSX2
ZSC16_HUMAN.H11MO.0.D	69	0.0381637	0.482566	0.793319	0.623304	4.37299e-05	0.000106024	More than 3 adjacent zinc finger factors{2.3.3}	unclassified{2.3.3.0}	BCL6B;BCL6;CTCFL;CTCF;FEZF1;GFI1B;GFI1;GLI1;GLI2;GLI3;GLIS1;GLIS2;GLIS3;MTF1;MYNN;MZF1;OSR2;OVOL1;OVOL2;ZNF146;PLAG1;PLAGL1;PRDM14;PRDM1;PRDM6;SCRT1;SCRT2;SNAI1;SNAI2;YY1;YY2;WT1;ZNF324;ZNF354A;ZBTB14;ZBTB18;ZBTB48;ZBTB49;ZBTB7A;ZBTB7B;ZBTB6;ZFP64;ZFP28;ZFP42;ZFP82;ZFX;ZIC1;ZIC2;ZIC3;ZIC4;ZIM3;ZKSCAN1;ZKSCAN3;ZNF121;ZNF136;ZNF140;ZNF143;ZNF148;ZNF214;ZNF232;ZNF250;ZNF257;ZNF260;ZNF263;ZNF264;ZNF2…	MYNN;MZF1;OSR2;PRDM14;PRDM6;WT1;ZBTB14;ZBTB48;ZBTB49;ZFP64;ZFP28;ZIM3;ZNF121;ZNF250;ZNF257;ZNF263;ZNF274;ZNF317;ZNF320;ZNF329;ZNF331;ZNF394;ZNF449;ZNF502;ZNF528;ZNF547;ZNF549;ZNF554;ZNF586;ZNF589;ZNF667;ZNF680;ZNF708;ZNF713;ZNF768;ZNF18;ZNF85;ZSCAN16;ZSCAN22
NFAC3_HUMAN.H11MO.0.B	64	0.0353982	0.482246	0.808019	0.629265	0.000125061	0.00027081	NFAT-related factors{6.1.3}	NFATc3 (NFATx){6.1.3.0.3}	NFAT5;NFATC1;NFATC2;NFATC3;NFATC4	NFATC3
ZN502_HUMAN.H11MO.0.C	67	0.0370575	0.482078	0.798402	0.62517	6.4256e-05	0.000149221	More than 3 adjacent zinc finger factors{2.3.3}	unclassified{2.3.3.0}	BCL6B;BCL6;CTCFL;CTCF;FEZF1;GFI1B;GFI1;GLI1;GLI2;GLI3;GLIS1;GLIS2;GLIS3;MTF1;MYNN;MZF1;OSR2;OVOL1;OVOL2;ZNF146;PLAG1;PLAGL1;PRDM14;PRDM1;PRDM6;SCRT1;SCRT2;SNAI1;SNAI2;YY1;YY2;WT1;ZNF324;ZNF354A;ZBTB14;ZBTB18;ZBTB48;ZBTB49;ZBTB7A;ZBTB7B;ZBTB6;ZFP64;ZFP28;ZFP42;ZFP82;ZFX;ZIC1;ZIC2;ZIC3;ZIC4;ZIM3;ZKSCAN1;ZKSCAN3;ZNF121;ZNF136;ZNF140;ZNF143;ZNF148;ZNF214;ZNF232;ZNF250;ZNF257;ZNF260;ZNF263;ZNF264;ZNF2…	MYNN;MZF1;OSR2;PRDM14;PRDM6;WT1;ZBTB14;ZBTB48;ZBTB49;ZFP64;ZFP28;ZIM3;ZNF121;ZNF250;ZNF257;ZNF263;ZNF274;ZNF317;ZNF320;ZNF329;ZNF331;ZNF394;ZNF449;ZNF502;ZNF528;ZNF547;ZNF549;ZNF554;ZNF586;ZNF589;ZNF667;ZNF680;ZNF708;ZNF713;ZNF768;ZNF18;ZNF85;ZSCAN16;ZSCAN22
HXC8_HUMAN.H11MO.0.D	38	0.0210177	0.480131	0.939248	0.68115	0.0163071	0.024377	HOX-related factors{3.1.1}	HOX8{3.1.1.7}	CDX1;CDX2;CDX4;EVX1;EVX2;GBX1;GBX2;GSX1;GSX2;HDX;HMBOX1;HNF1A;HNF1B;HOXA1;HOXA10;HOXA11;HOXA13;HOXA2;HOXA3;HOXA4;HOXA5;HOXA6;HOXA7;HOXA9;HOXB1;HOXB13;HOXB2;HOXB3;HOXB4;HOXB5;HOXB6;HOXB7;HOXB8;HOXB9;HOXC10;HOXC11;HOXC12;HOXC13;HOXC4;HOXC5;HOXC6;HOXC8;HOXC9;HOXD1;HOXD10;HOXD11;HOXD12;HOXD13;HOXD3;HOXD4;HOXD8;HOXD9;MEOX1;MEOX2;MNX1;PDX1;POU1F1;POU2F1;POU2F2;POU2F3;POU3F1;POU3F2;POU3F3;POU3F4;POU4F1;…	HOXB8;HOXC8;HOXD8
ZFP28_HUMAN.H11MO.0.C	159	0.0879425	0.479209	0.668668	0.567736	2.80121e-13	1.72779e-12	More than 3 adjacent zinc finger factors{2.3.3}	unclassified{2.3.3.0}	BCL6B;BCL6;CTCFL;CTCF;FEZF1;GFI1B;GFI1;GLI1;GLI2;GLI3;GLIS1;GLIS2;GLIS3;MTF1;MYNN;MZF1;OSR2;OVOL1;OVOL2;ZNF146;PLAG1;PLAGL1;PRDM14;PRDM1;PRDM6;SCRT1;SCRT2;SNAI1;SNAI2;YY1;YY2;WT1;ZNF324;ZNF354A;ZBTB14;ZBTB18;ZBTB48;ZBTB49;ZBTB7A;ZBTB7B;ZBTB6;ZFP64;ZFP28;ZFP42;ZFP82;ZFX;ZIC1;ZIC2;ZIC3;ZIC4;ZIM3;ZKSCAN1;ZKSCAN3;ZNF121;ZNF136;ZNF140;ZNF143;ZNF148;ZNF214;ZNF232;ZNF250;ZNF257;ZNF260;ZNF263;ZNF264;ZNF2…	MYNN;MZF1;OSR2;PRDM14;PRDM6;WT1;ZBTB14;ZBTB48;ZBTB49;ZFP64;ZFP28;ZIM3;ZNF121;ZNF250;ZNF257;ZNF263;ZNF274;ZNF317;ZNF320;ZNF329;ZNF331;ZNF394;ZNF449;ZNF502;ZNF528;ZNF547;ZNF549;ZNF554;ZNF586;ZNF589;ZNF667;ZNF680;ZNF708;ZNF713;ZNF768;ZNF18;ZNF85;ZSCAN16;ZSCAN22
HNF6_HUMAN.H11MO.0.B	36	0.0199115	0.478474	0.953739	0.685794	0.0236121	0.0342842	HD-CUT factors{3.1.9}	ONECUT{3.1.9.1}	CUX1;CUX2;ONECUT1;ONECUT2;ONECUT3;SATB1;SATB2	ONECUT1;ONECUT2;ONECUT3
PO4F2_HUMAN.H11MO.0.D	47	0.0259956	0.477001	0.871277	0.651983	0.00285905	0.00494244	POU domain factors{3.1.10}	POU4 (Brn-3-like factors){3.1.10.4}	CDX1;CDX2;CDX4;EVX1;EVX2;GBX1;GBX2;GSX1;GSX2;HDX;HMBOX1;HNF1A;HNF1B;HOXA1;HOXA10;HOXA11;HOXA13;HOXA2;HOXA3;HOXA4;HOXA5;HOXA6;HOXA7;HOXA9;HOXB1;HOXB13;HOXB2;HOXB3;HOXB4;HOXB5;HOXB6;HOXB7;HOXB8;HOXB9;HOXC10;HOXC11;HOXC12;HOXC13;HOXC4;HOXC5;HOXC6;HOXC8;HOXC9;HOXD1;HOXD10;HOXD11;HOXD12;HOXD13;HOXD3;HOXD4;HOXD8;HOXD9;MEOX1;MEOX2;MNX1;PDX1;POU1F1;POU2F1;POU2F2;POU2F3;POU3F1;POU3F2;POU3F3;POU3F4;POU4F1;…	POU4F1;POU4F2;POU4F3
FOXD3_HUMAN.H11MO.0.D	97	0.0536504	0.47491	0.723381	0.589125	5.40677e-08	2.04627e-07	Forkhead box (FOX) factors{3.3.1}	FOXD{3.3.1.4}	FOXA1;FOXA2;FOXA3;FOXB1;FOXB2;FOXC1;FOXC2;FOXD1;FOXD2;FOXD3;FOXD4;FOXD4L1;FOXD4L3;FOXD4L4;FOXD4L5;FOXD4L6;FOXE1;FOXE3;FOXF1;FOXF2;FOXG1;FOXH1;FOXI1;FOXI2;FOXI3;FOXJ1;FOXJ2;FOXJ3;FOXK1;FOXK2;FOXL1;FOXL2;FOXM1;FOXN1;FOXN2;FOXN3;FOXN4;FOXO1;FOXO3;FOXO4;FOXO6;FOXP1;FOXP2;FOXP3;FOXP4;FOXQ1;FOXR1;FOXR2;FOXS1	FOXD1;FOXD2;FOXD3
ZN264_HUMAN.H11MO.0.C	55	0.0304204	0.473866	0.826732	0.631848	0.000446356	0.000877909	More than 3 adjacent zinc finger factors{2.3.3}	ZNF460-like factors{2.3.3.54}	BCL6;BCL6B;CTCF;CTCFL;FEZF1;FEZF2;GFI1;GFI1B;GLI1;GLI2;GLI3;GLI4;GLIS1;GLIS2;GLIS3;HKR1;MTF1;MYNN;MZF1;OSR2;OVOL1;OVOL2;PLAG1;PLAGL1;PLAGL2;PRDM1;PRDM14;PRDM6;SCRT1;SCRT2;SNAI1;SNAI2;SNAI3;WT1;YY1;YY2;ZBTB12;ZBTB14;ZBTB18;ZBTB20;ZBTB26;ZBTB42;ZBTB45;ZBTB47;ZBTB48;ZBTB49;ZBTB6;ZBTB7A;ZBTB7B;ZBTB7C;ZFP14;ZFP2;ZFP28;ZFP30;ZFP37;ZFP42;ZFP64;ZFP69;ZFP69B;ZFP82;ZFP91;ZFX;ZIC1;ZIC2;ZIC3;ZIC4;ZIC5;ZIK1;Z…	ZNF264
RX_HUMAN.H11MO.0.D	38	0.0210177	0.47292	0.92517	0.670946	0.0140071	0.0211339	Paired-related HD factors{3.1.3}	RAX{3.1.3.22}	ALX1;ALX3;ALX4;ARGFX;ARX;CRX;DMBX1;DPRX;DRGX;DUX4;DUXA;ESX1;GSC;GSC2;HESX1;ISX;LEUTX;MIXL1;NOBOX;OTP;OTX1;OTX2;PHOX2A;PHOX2B;PITX1;PITX2;PITX3;PROP1;PRRX1;PRRX2;RAX;RAX2;RHOXF1;RHOXF2;SEBOX;SHOX;SHOX2;TPRX1;UNCX;VSX1;VSX2	RAX2;RAX
HXA7_HUMAN.H11MO.0.D	36	0.0199115	0.472044	0.940873	0.676547	0.0170172	0.0252785	HOX-related factors{3.1.1}	HOX6-7{3.1.1.6}	CDX1;CDX2;CDX4;EVX1;EVX2;GBX1;GBX2;GSX1;GSX2;HDX;HMBOX1;HNF1A;HNF1B;HOXA1;HOXA10;HOXA11;HOXA13;HOXA2;HOXA3;HOXA4;HOXA5;HOXA6;HOXA7;HOXA9;HOXB1;HOXB13;HOXB2;HOXB3;HOXB4;HOXB5;HOXB6;HOXB7;HOXB8;HOXB9;HOXC10;HOXC11;HOXC12;HOXC13;HOXC4;HOXC5;HOXC6;HOXC8;HOXC9;HOXD1;HOXD10;HOXD11;HOXD12;HOXD13;HOXD3;HOXD4;HOXD8;HOXD9;MEOX1;MEOX2;MNX1;PDX1;POU1F1;POU2F1;POU2F2;POU2F3;POU3F1;POU3F2;POU3F3;POU3F4;POU4F1;…	HOXA7;HOXB6;HOXB7;HOXC6
TEAD3_HUMAN.H11MO.0.D	60	0.0331858	0.471623	0.803572	0.620916	0.000131333	0.000282844	TEF-1-related factors{3.6.1}	TEF-5 (TEAD-3, TEAD5){3.6.1.0.4}	TEAD1;TEAD2;TEAD3;TEAD4	TEAD3
ZN214_HUMAN.H11MO.0.C	51	0.028208	0.470536	0.838869	0.634804	0.000795526	0.00149963	More than 3 adjacent zinc finger factors{2.3.3}	ZNF214-like factors{2.3.3.56}	BCL6;BCL6B;CTCF;CTCFL;FEZF1;FEZF2;GFI1;GFI1B;GLI1;GLI2;GLI3;GLI4;GLIS1;GLIS2;GLIS3;HKR1;MTF1;MYNN;MZF1;OSR2;OVOL1;OVOL2;PLAG1;PLAGL1;PLAGL2;PRDM1;PRDM14;PRDM6;SCRT1;SCRT2;SNAI1;SNAI2;SNAI3;WT1;YY1;YY2;ZBTB12;ZBTB14;ZBTB18;ZBTB20;ZBTB26;ZBTB42;ZBTB45;ZBTB47;ZBTB48;ZBTB49;ZBTB6;ZBTB7A;ZBTB7B;ZBTB7C;ZFP14;ZFP2;ZFP28;ZFP30;ZFP37;ZFP42;ZFP64;ZFP69;ZFP69B;ZFP82;ZFP91;ZFX;ZIC1;ZIC2;ZIC3;ZIC4;ZIC5;ZIK1;Z…	ZNF214
PO2F1_HUMAN.H11MO.0.C	59	0.0326327	0.469523	0.803642	0.619682	0.000146	0.000310955	POU domain factors{3.1.10}	POU2 (Oct-1/2-like factors){3.1.10.2}	CDX1;CDX2;CDX4;EVX1;EVX2;GBX1;GBX2;GSX1;GSX2;HDX;HMBOX1;HNF1A;HNF1B;HOXA1;HOXA10;HOXA11;HOXA13;HOXA2;HOXA3;HOXA4;HOXA5;HOXA6;HOXA7;HOXA9;HOXB1;HOXB13;HOXB2;HOXB3;HOXB4;HOXB5;HOXB6;HOXB7;HOXB8;HOXB9;HOXC10;HOXC11;HOXC12;HOXC13;HOXC4;HOXC5;HOXC6;HOXC8;HOXC9;HOXD1;HOXD10;HOXD11;HOXD12;HOXD13;HOXD3;HOXD4;HOXD8;HOXD9;MEOX1;MEOX2;MNX1;PDX1;POU1F1;POU2F1;POU2F2;POU2F3;POU3F1;POU3F2;POU3F3;POU3F4;POU4F1;…	POU2F1;POU2F2;POU2F3
PRGR_HUMAN.H11MO.0.A	79	0.0436947	0.46951	0.747527	0.596192	1.67705e-06	5.15141e-06	Steroid hormone receptors (NR3){2.1.1}	GR-like receptors (NR3C){2.1.1.1}	AR;ESR1;ESR2;ESRRA;ESRRB;ESRRG;NR3C1;NR3C2;PGR	AR;NR3C1;NR3C2;PGR
BHE23_HUMAN.H11MO.0.D	76	0.0420354	0.469139	0.753675	0.598565	3.36626e-06	9.68427e-06	Tal-related factors{1.2.3}	Neurogenin / Atonal-like factors{1.2.3.4}	ATOH1;ATOH7;ATOH8;BHLHA15;BHLHA9;BHLHE22;BHLHE23;FERD3L;FIGLA;HAND1;HAND2;LYL1;MESP1;MESP2;MSC;MSGN1;NEUROD1;NEUROD2;NEUROD4;NEUROD6;NEUROG1;NEUROG2;NEUROG3;NHLH1;NHLH2;OLIG1;OLIG2;OLIG3;PTF1A;SCX;TAL1;TAL2;TCF15;TCF21;TCF23;TWIST1;TWIST2	ATOH1;BHLHA15;BHLHE22;BHLHE23;NEUROD1;NEUROD2;NEUROG2;OLIG1;OLIG2;OLIG3
NFYB_HUMAN.H11MO.0.A	95	0.0525442	0.467115	0.714526	0.580754	3.01894e-08	1.23153e-07	Heteromeric CCAAT-binding factors{4.2.1}	NF-YB (CP1B, CBF-A){4.2.1.0.2}	NFYA;NFYB;NFYC	NFYB
CREB5_HUMAN.H11MO.0.D	94	0.0519912	0.466006	0.714391	0.580047	3.35335e-08	1.34658e-07	Jun-related factors{1.1.1}	ATF-2-like factors{1.1.1.3}	ATF2;ATF7;BACH1;BACH2;CREB5;JUN;JUNB;JUND;NFE2;NFE2L1;NFE2L2;NFE2L3	ATF2;ATF7;CREB5
HXC6_HUMAN.H11MO.0.D	66	0.0365044	0.465977	0.774565	0.60543	1.95781e-05	4.93291e-05	HOX-related factors{3.1.1}	HOX6-7{3.1.1.6}	CDX1;CDX2;CDX4;EVX1;EVX2;GBX1;GBX2;GSX1;GSX2;HDX;HMBOX1;HNF1A;HNF1B;HOXA1;HOXA10;HOXA11;HOXA13;HOXA2;HOXA3;HOXA4;HOXA5;HOXA6;HOXA7;HOXA9;HOXB1;HOXB13;HOXB2;HOXB3;HOXB4;HOXB5;HOXB6;HOXB7;HOXB8;HOXB9;HOXC10;HOXC11;HOXC12;HOXC13;HOXC4;HOXC5;HOXC6;HOXC8;HOXC9;HOXD1;HOXD10;HOXD11;HOXD12;HOXD13;HOXD3;HOXD4;HOXD8;HOXD9;MEOX1;MEOX2;MNX1;PDX1;POU1F1;POU2F1;POU2F2;POU2F3;POU3F1;POU3F2;POU3F3;POU3F4;POU4F1;…	HOXA7;HOXB6;HOXB7;HOXC6
HMBX1_HUMAN.H11MO.0.D	48	0.0265487	0.4659	0.845559	0.634597	0.00107511	0.00195959	POU domain factors{3.1.10}	HNF1-like factors{3.1.10.7}	CDX1;CDX2;CDX4;EVX1;EVX2;GBX1;GBX2;GSX1;GSX2;HDX;HMBOX1;HNF1A;HNF1B;HOXA1;HOXA10;HOXA11;HOXA13;HOXA2;HOXA3;HOXA4;HOXA5;HOXA6;HOXA7;HOXA9;HOXB1;HOXB13;HOXB2;HOXB3;HOXB4;HOXB5;HOXB6;HOXB7;HOXB8;HOXB9;HOXC10;HOXC11;HOXC12;HOXC13;HOXC4;HOXC5;HOXC6;HOXC8;HOXC9;HOXD1;HOXD10;HOXD11;HOXD12;HOXD13;HOXD3;HOXD4;HOXD8;HOXD9;MEOX1;MEOX2;MNX1;PDX1;POU1F1;POU2F1;POU2F2;POU2F3;POU3F1;POU3F2;POU3F3;POU3F4;POU4F1;…	HMBOX1;HNF1A;HNF1B
PO6F1_HUMAN.H11MO.0.D	47	0.0259956	0.465194	0.849669	0.635818	0.00142693	0.00256448	POU domain factors{3.1.10}	POU6 (Brn-5-like factors){3.1.10.6}	CDX1;CDX2;CDX4;EVX1;EVX2;GBX1;GBX2;GSX1;GSX2;HDX;HMBOX1;HNF1A;HNF1B;HOXA1;HOXA10;HOXA11;HOXA13;HOXA2;HOXA3;HOXA4;HOXA5;HOXA6;HOXA7;HOXA9;HOXB1;HOXB13;HOXB2;HOXB3;HOXB4;HOXB5;HOXB6;HOXB7;HOXB8;HOXB9;HOXC10;HOXC11;HOXC12;HOXC13;HOXC4;HOXC5;HOXC6;HOXC8;HOXC9;HOXD1;HOXD10;HOXD11;HOXD12;HOXD13;HOXD3;HOXD4;HOXD8;HOXD9;MEOX1;MEOX2;MNX1;PDX1;POU1F1;POU2F1;POU2F2;POU2F3;POU3F1;POU3F2;POU3F3;POU3F4;POU4F1;…	POU6F1;POU6F2
CEBPG_HUMAN.H11MO.0.B	57	0.0315265	0.463416	0.800618	0.614682	0.00012268	0.00026793	C/EBP-related{1.1.8}	C/EBP{1.1.8.1}	CEBPA;CEBPB;CEBPD;CEBPE;CEBPG;DBP;DDIT3;HLF;NFIL3;TEF	CEBPA;CEBPB;CEBPD;CEBPE;CEBPG;DDIT3
ARI5B_HUMAN.H11MO.0.C	56	0.0309735	0.462843	0.803514	0.615526	0.000163663	0.000344766	ARID-related factors{3.7.1}	ARID5{3.7.1.5}	ARID2;ARID3A;ARID5A;ARID5B;KDM5B	ARID5B
FOXO4_HUMAN.H11MO.0.C	73	0.0403761	0.461958	0.749154	0.592359	3.10439e-06	9.1007e-06	Forkhead box (FOX) factors{3.3.1}	FOXO{3.3.1.15}	FOXA1;FOXA2;FOXA3;FOXB1;FOXB2;FOXC1;FOXC2;FOXD1;FOXD2;FOXD3;FOXD4;FOXD4L1;FOXD4L3;FOXD4L4;FOXD4L5;FOXD4L6;FOXE1;FOXE3;FOXF1;FOXF2;FOXG1;FOXH1;FOXI1;FOXI2;FOXI3;FOXJ1;FOXJ2;FOXJ3;FOXK1;FOXK2;FOXL1;FOXL2;FOXM1;FOXN1;FOXN2;FOXN3;FOXN4;FOXO1;FOXO3;FOXO4;FOXO6;FOXP1;FOXP2;FOXP3;FOXP4;FOXQ1;FOXR1;FOXR2;FOXS1	FOXO1;FOXO3;FOXO4;FOXO6
ATF2_HUMAN.H11MO.1.B	67	0.0370575	0.46104	0.763535	0.597842	1.00175e-05	2.6093e-05	Jun-related factors{1.1.1}	ATF-2-like factors{1.1.1.3}	ATF2;ATF7;BACH1;BACH2;CREB5;JUN;JUNB;JUND;NFE2;NFE2L1;NFE2L2;NFE2L3	ATF2;ATF7;CREB5
NFAC2_HUMAN.H11MO.0.B	59	0.0326327	0.457958	0.78379	0.604398	5.79486e-05	0.000137896	NFAT-related factors{6.1.3}	NFATc2 (NFATp, NFAT1){6.1.3.0.2}	NFAT5;NFATC1;NFATC2;NFATC3;NFATC4	NFATC2
PO2F3_HUMAN.H11MO.0.D	48	0.0265487	0.456872	0.829151	0.622288	0.000627371	0.00120624	POU domain factors{3.1.10}	POU2 (Oct-1/2-like factors){3.1.10.2}	CDX1;CDX2;CDX4;EVX1;EVX2;GBX1;GBX2;GSX1;GSX2;HDX;HMBOX1;HNF1A;HNF1B;HOXA1;HOXA10;HOXA11;HOXA13;HOXA2;HOXA3;HOXA4;HOXA5;HOXA6;HOXA7;HOXA9;HOXB1;HOXB13;HOXB2;HOXB3;HOXB4;HOXB5;HOXB6;HOXB7;HOXB8;HOXB9;HOXC10;HOXC11;HOXC12;HOXC13;HOXC4;HOXC5;HOXC6;HOXC8;HOXC9;HOXD1;HOXD10;HOXD11;HOXD12;HOXD13;HOXD3;HOXD4;HOXD8;HOXD9;MEOX1;MEOX2;MNX1;PDX1;POU1F1;POU2F1;POU2F2;POU2F3;POU3F1;POU3F2;POU3F3;POU3F4;POU4F1;…	POU2F1;POU2F2;POU2F3
ZBT49_HUMAN.H11MO.0.D	33	0.0182522	0.455571	0.937006	0.66428	0.0166107	0.0247715	More than 3 adjacent zinc finger factors{2.3.3}	unclassified{2.3.3.0}	BCL6B;BCL6;CTCFL;CTCF;FEZF1;GFI1B;GFI1;GLI1;GLI2;GLI3;GLIS1;GLIS2;GLIS3;MTF1;MYNN;MZF1;OSR2;OVOL1;OVOL2;ZNF146;PLAG1;PLAGL1;PRDM14;PRDM1;PRDM6;SCRT1;SCRT2;SNAI1;SNAI2;YY1;YY2;WT1;ZNF324;ZNF354A;ZBTB14;ZBTB18;ZBTB48;ZBTB49;ZBTB7A;ZBTB7B;ZBTB6;ZFP64;ZFP28;ZFP42;ZFP82;ZFX;ZIC1;ZIC2;ZIC3;ZIC4;ZIM3;ZKSCAN1;ZKSCAN3;ZNF121;ZNF136;ZNF140;ZNF143;ZNF148;ZNF214;ZNF232;ZNF250;ZNF257;ZNF260;ZNF263;ZNF264;ZNF2…	MYNN;MZF1;OSR2;PRDM14;PRDM6;WT1;ZBTB14;ZBTB48;ZBTB49;ZFP64;ZFP28;ZIM3;ZNF121;ZNF250;ZNF257;ZNF263;ZNF274;ZNF317;ZNF320;ZNF329;ZNF331;ZNF394;ZNF449;ZNF502;ZNF528;ZNF547;ZNF549;ZNF554;ZNF586;ZNF589;ZNF667;ZNF680;ZNF708;ZNF713;ZNF768;ZNF18;ZNF85;ZSCAN16;ZSCAN22
ZN490_HUMAN.H11MO.0.C	69	0.0381637	0.455146	0.748254	0.587891	3.80027e-06	1.07721e-05	More than 3 adjacent zinc finger factors{2.3.3}	ZNF763-like factors{2.3.3.33}	BCL6;BCL6B;CTCF;CTCFL;FEZF1;FEZF2;GFI1;GFI1B;GLI1;GLI2;GLI3;GLI4;GLIS1;GLIS2;GLIS3;HKR1;MTF1;MYNN;MZF1;OSR2;OVOL1;OVOL2;PLAG1;PLAGL1;PLAGL2;PRDM1;PRDM14;PRDM6;SCRT1;SCRT2;SNAI1;SNAI2;SNAI3;WT1;YY1;YY2;ZBTB12;ZBTB14;ZBTB18;ZBTB20;ZBTB26;ZBTB42;ZBTB45;ZBTB47;ZBTB48;ZBTB49;ZBTB6;ZBTB7A;ZBTB7B;ZBTB7C;ZFP14;ZFP2;ZFP28;ZFP30;ZFP37;ZFP42;ZFP64;ZFP69;ZFP69B;ZFP82;ZFP91;ZFX;ZIC1;ZIC2;ZIC3;ZIC4;ZIC5;ZIK1;Z…	ZNF136;ZNF490;ZNF563
CDX2_HUMAN.H11MO.0.A	51	0.028208	0.454911	0.810885	0.613647	0.000268351	0.000550262	HOX-related factors{3.1.1}	CDX (Caudal type homeobox){3.1.1.9}	CDX1;CDX2;CDX4;EVX1;EVX2;GBX1;GBX2;GSX1;GSX2;HDX;HMBOX1;HNF1A;HNF1B;HOXA1;HOXA10;HOXA11;HOXA13;HOXA2;HOXA3;HOXA4;HOXA5;HOXA6;HOXA7;HOXA9;HOXB1;HOXB13;HOXB2;HOXB3;HOXB4;HOXB5;HOXB6;HOXB7;HOXB8;HOXB9;HOXC10;HOXC11;HOXC12;HOXC13;HOXC4;HOXC5;HOXC6;HOXC8;HOXC9;HOXD1;HOXD10;HOXD11;HOXD12;HOXD13;HOXD3;HOXD4;HOXD8;HOXD9;MEOX1;MEOX2;MNX1;PDX1;POU1F1;POU2F1;POU2F2;POU2F3;POU3F1;POU3F2;POU3F3;POU3F4;POU4F1;…	CDX1;CDX2
PDX1_HUMAN.H11MO.0.A	36	0.0199115	0.453136	0.903165	0.649446	0.00874764	0.0139348	HOX-related factors{3.1.1}	PDX{3.1.1.15}	CDX1;CDX2;CDX4;EVX1;EVX2;GBX1;GBX2;GSX1;GSX2;HDX;HMBOX1;HNF1A;HNF1B;HOXA1;HOXA10;HOXA11;HOXA13;HOXA2;HOXA3;HOXA4;HOXA5;HOXA6;HOXA7;HOXA9;HOXB1;HOXB13;HOXB2;HOXB3;HOXB4;HOXB5;HOXB6;HOXB7;HOXB8;HOXB9;HOXC10;HOXC11;HOXC12;HOXC13;HOXC4;HOXC5;HOXC6;HOXC8;HOXC9;HOXD1;HOXD10;HOXD11;HOXD12;HOXD13;HOXD3;HOXD4;HOXD8;HOXD9;MEOX1;MEOX2;MNX1;PDX1;POU1F1;POU2F1;POU2F2;POU2F3;POU3F1;POU3F2;POU3F3;POU3F4;POU4F1;…	PDX1
DUXA_HUMAN.H11MO.0.D	39	0.0215708	0.449928	0.872341	0.635195	0.00382656	0.00648412	Paired-related HD factors{3.1.3}	DUX{3.1.3.7}	ALX1;ALX3;ALX4;ARGFX;ARX;CRX;DMBX1;DPRX;DRGX;DUX4;DUXA;ESX1;GSC;GSC2;HESX1;ISX;LEUTX;MIXL1;NOBOX;OTP;OTX1;OTX2;PHOX2A;PHOX2B;PITX1;PITX2;PITX3;PROP1;PRRX1;PRRX2;RAX;RAX2;RHOXF1;RHOXF2;SEBOX;SHOX;SHOX2;TPRX1;UNCX;VSX1;VSX2	DUX4;DUXA
CDX1_HUMAN.H11MO.0.C	48	0.0265487	0.449855	0.816365	0.612698	0.000437982	0.000865856	HOX-related factors{3.1.1}	CDX (Caudal type homeobox){3.1.1.9}	CDX1;CDX2;CDX4;EVX1;EVX2;GBX1;GBX2;GSX1;GSX2;HDX;HMBOX1;HNF1A;HNF1B;HOXA1;HOXA10;HOXA11;HOXA13;HOXA2;HOXA3;HOXA4;HOXA5;HOXA6;HOXA7;HOXA9;HOXB1;HOXB13;HOXB2;HOXB3;HOXB4;HOXB5;HOXB6;HOXB7;HOXB8;HOXB9;HOXC10;HOXC11;HOXC12;HOXC13;HOXC4;HOXC5;HOXC6;HOXC8;HOXC9;HOXD1;HOXD10;HOXD11;HOXD12;HOXD13;HOXD3;HOXD4;HOXD8;HOXD9;MEOX1;MEOX2;MNX1;PDX1;POU1F1;POU2F1;POU2F2;POU2F3;POU3F1;POU3F2;POU3F3;POU3F4;POU4F1;…	CDX1;CDX2
SRY_HUMAN.H11MO.0.B	89	0.0492257	0.448977	0.696257	0.56226	1.10462e-08	4.70532e-08	SOX-related factors{4.1.1}	Group A{4.1.1.1}	BBX;CIC;HBP1;SOX1;SOX10;SOX11;SOX12;SOX13;SOX14;SOX15;SOX17;SOX18;SOX2;SOX21;SOX3;SOX30;SOX4;SOX5;SOX6;SOX7;SOX8;SOX9;SRY	SRY
HXB7_HUMAN.H11MO.0.C	37	0.0204646	0.446309	0.881058	0.636316	0.00464339	0.0077323	HOX-related factors{3.1.1}	HOX6-7{3.1.1.6}	CDX1;CDX2;CDX4;EVX1;EVX2;GBX1;GBX2;GSX1;GSX2;HDX;HMBOX1;HNF1A;HNF1B;HOXA1;HOXA10;HOXA11;HOXA13;HOXA2;HOXA3;HOXA4;HOXA5;HOXA6;HOXA7;HOXA9;HOXB1;HOXB13;HOXB2;HOXB3;HOXB4;HOXB5;HOXB6;HOXB7;HOXB8;HOXB9;HOXC10;HOXC11;HOXC12;HOXC13;HOXC4;HOXC5;HOXC6;HOXC8;HOXC9;HOXD1;HOXD10;HOXD11;HOXD12;HOXD13;HOXD3;HOXD4;HOXD8;HOXD9;MEOX1;MEOX2;MNX1;PDX1;POU1F1;POU2F1;POU2F2;POU2F3;POU3F1;POU3F2;POU3F3;POU3F4;POU4F1;…	HOXA7;HOXB6;HOXB7;HOXC6
EMX1_HUMAN.H11MO.0.D	40	0.0221239	0.445557	0.856608	0.62615	0.00242583	0.00422193	NK-related factors{3.1.2}	EMX{3.1.2.6}	BARHL1;BARHL2;BARX1;BARX2;BSX;DBX1;DBX2;DLX1;DLX2;DLX3;DLX4;DLX5;DLX6;EMX1;EMX2;EN1;EN2;HHEX;HLX;HMX1;HMX2;HMX3;LBX1;LBX2;MSX1;MSX2;NANOG;NKX1-1;NKX1-2;NKX2-1;NKX2-2;NKX2-3;NKX2-4;NKX2-5;NKX2-6;NKX2-8;NKX3-1;NKX3-2;NKX6-1;NKX6-2;NKX6-3;NOTO;TLX1;TLX2;TLX3;VAX1;VAX2;VENTX	EMX1;EMX2
DUX4_HUMAN.H11MO.0.A	39	0.0215708	0.44246	0.857889	0.624672	0.00221191	0.00385833	Paired-related HD factors{3.1.3}	DUX{3.1.3.7}	ALX1;ALX3;ALX4;ARGFX;ARX;CRX;DMBX1;DPRX;DRGX;DUX4;DUXA;ESX1;GSC;GSC2;HESX1;ISX;LEUTX;MIXL1;NOBOX;OTP;OTX1;OTX2;PHOX2A;PHOX2B;PITX1;PITX2;PITX3;PROP1;PRRX1;PRRX2;RAX;RAX2;RHOXF1;RHOXF2;SEBOX;SHOX;SHOX2;TPRX1;UNCX;VSX1;VSX2	DUX4;DUXA
DLX5_HUMAN.H11MO.0.D	48	0.0265487	0.440102	0.798714	0.59945	0.000205603	0.000426128	NK-related factors{3.1.2}	DLX{3.1.2.5}	BARHL1;BARHL2;BARX1;BARX2;BSX;DBX1;DBX2;DLX1;DLX2;DLX3;DLX4;DLX5;DLX6;EMX1;EMX2;EN1;EN2;HHEX;HLX;HMX1;HMX2;HMX3;LBX1;LBX2;MSX1;MSX2;NANOG;NKX1-1;NKX1-2;NKX2-1;NKX2-2;NKX2-3;NKX2-4;NKX2-5;NKX2-6;NKX2-8;NKX3-1;NKX3-2;NKX6-1;NKX6-2;NKX6-3;NOTO;TLX1;TLX2;TLX3;VAX1;VAX2;VENTX	DLX1;DLX2;DLX3;DLX4;DLX5;DLX6
FOXC1_HUMAN.H11MO.0.C	63	0.0348451	0.438174	0.737104	0.572955	3.10385e-06	9.1007e-06	Forkhead box (FOX) factors{3.3.1}	FOXC{3.3.1.3}	FOXA1;FOXA2;FOXA3;FOXB1;FOXB2;FOXC1;FOXC2;FOXD1;FOXD2;FOXD3;FOXD4;FOXD4L1;FOXD4L3;FOXD4L4;FOXD4L5;FOXD4L6;FOXE1;FOXE3;FOXF1;FOXF2;FOXG1;FOXH1;FOXI1;FOXI2;FOXI3;FOXJ1;FOXJ2;FOXJ3;FOXK1;FOXK2;FOXL1;FOXL2;FOXM1;FOXN1;FOXN2;FOXN3;FOXN4;FOXO1;FOXO3;FOXO4;FOXO6;FOXP1;FOXP2;FOXP3;FOXP4;FOXQ1;FOXR1;FOXR2;FOXS1	FOXC1;FOXC2
PITX3_HUMAN.H11MO.0.D	46	0.0254425	0.43745	0.804239	0.600019	0.000303305	0.000615391	Paired-related HD factors{3.1.3}	PITX{3.1.3.19}	ALX1;ALX3;ALX4;ARGFX;ARX;CRX;DMBX1;DPRX;DRGX;DUX4;DUXA;ESX1;GSC;GSC2;HESX1;ISX;LEUTX;MIXL1;NOBOX;OTP;OTX1;OTX2;PHOX2A;PHOX2B;PITX1;PITX2;PITX3;PROP1;PRRX1;PRRX2;RAX;RAX2;RHOXF1;RHOXF2;SEBOX;SHOX;SHOX2;TPRX1;UNCX;VSX1;VSX2	PITX1;PITX2;PITX3
ONEC3_HUMAN.H11MO.0.D	54	0.0298673	0.436278	0.765075	0.583355	2.96506e-05	7.35068e-05	HD-CUT factors{3.1.9}	ONECUT{3.1.9.1}	CUX1;CUX2;ONECUT1;ONECUT2;ONECUT3;SATB1;SATB2	ONECUT1;ONECUT2;ONECUT3
FOXA1_HUMAN.H11MO.0.A	79	0.0436947	0.436122	0.694359	0.553837	3.04041e-08	1.23377e-07	Forkhead box (FOX) factors{3.3.1}	FOXA{3.3.1.1}	FOXA1;FOXA2;FOXA3;FOXB1;FOXB2;FOXC1;FOXC2;FOXD1;FOXD2;FOXD3;FOXD4;FOXD4L1;FOXD4L3;FOXD4L4;FOXD4L5;FOXD4L6;FOXE1;FOXE3;FOXF1;FOXF2;FOXG1;FOXH1;FOXI1;FOXI2;FOXI3;FOXJ1;FOXJ2;FOXJ3;FOXK1;FOXK2;FOXL1;FOXL2;FOXM1;FOXN1;FOXN2;FOXN3;FOXN4;FOXO1;FOXO3;FOXO4;FOXO6;FOXP1;FOXP2;FOXP3;FOXP4;FOXQ1;FOXR1;FOXR2;FOXS1	FOXA1;FOXA2;FOXA3
CDC5L_HUMAN.H11MO.0.D	51	0.028208	0.433456	0.772613	0.584673	5.89978e-05	0.000139532	Myb/SANT domain factors{3.5.1}	Myb-like factors{3.5.1.1}	CDC5L;DMTF1;MYB;MYBL1;MYBL2;SMARCA1;SMARCA5;SNAPC4;TRERF1;ZNF541	CDC5L;MYBL1;MYBL2;MYB
FOXA2_HUMAN.H11MO.0.A	73	0.0403761	0.433455	0.70295	0.555813	1.00917e-07	3.7051e-07	Forkhead box (FOX) factors{3.3.1}	FOXA{3.3.1.1}	FOXA1;FOXA2;FOXA3;FOXB1;FOXB2;FOXC1;FOXC2;FOXD1;FOXD2;FOXD3;FOXD4;FOXD4L1;FOXD4L3;FOXD4L4;FOXD4L5;FOXD4L6;FOXE1;FOXE3;FOXF1;FOXF2;FOXG1;FOXH1;FOXI1;FOXI2;FOXI3;FOXJ1;FOXJ2;FOXJ3;FOXK1;FOXK2;FOXL1;FOXL2;FOXM1;FOXN1;FOXN2;FOXN3;FOXN4;FOXO1;FOXO3;FOXO4;FOXO6;FOXP1;FOXP2;FOXP3;FOXP4;FOXQ1;FOXR1;FOXR2;FOXS1	FOXA1;FOXA2;FOXA3
HXA10_HUMAN.H11MO.0.C	51	0.028208	0.432495	0.770895	0.583374	4.81135e-05	0.000116287	HOX-related factors{3.1.1}	HOX9-13{3.1.1.8}	CDX1;CDX2;CDX4;EVX1;EVX2;GBX1;GBX2;GSX1;GSX2;HDX;HMBOX1;HNF1A;HNF1B;HOXA1;HOXA10;HOXA11;HOXA13;HOXA2;HOXA3;HOXA4;HOXA5;HOXA6;HOXA7;HOXA9;HOXB1;HOXB13;HOXB2;HOXB3;HOXB4;HOXB5;HOXB6;HOXB7;HOXB8;HOXB9;HOXC10;HOXC11;HOXC12;HOXC13;HOXC4;HOXC5;HOXC6;HOXC8;HOXC9;HOXD1;HOXD10;HOXD11;HOXD12;HOXD13;HOXD3;HOXD4;HOXD8;HOXD9;MEOX1;MEOX2;MNX1;PDX1;POU1F1;POU2F1;POU2F2;POU2F3;POU3F1;POU3F2;POU3F3;POU3F4;POU4F1;…	HOXA10;HOXA11;HOXA13;HOXA9;HOXB13;HOXC10;HOXC11;HOXC12;HOXC13;HOXC9;HOXD10;HOXD11;HOXD12;HOXD13;HOXD9
HXD8_HUMAN.H11MO.0.D	45	0.0248894	0.4296	0.795136	0.591383	0.000227921	0.000469859	HOX-related factors{3.1.1}	HOX8{3.1.1.7}	CDX1;CDX2;CDX4;EVX1;EVX2;GBX1;GBX2;GSX1;GSX2;HDX;HMBOX1;HNF1A;HNF1B;HOXA1;HOXA10;HOXA11;HOXA13;HOXA2;HOXA3;HOXA4;HOXA5;HOXA6;HOXA7;HOXA9;HOXB1;HOXB13;HOXB2;HOXB3;HOXB4;HOXB5;HOXB6;HOXB7;HOXB8;HOXB9;HOXC10;HOXC11;HOXC12;HOXC13;HOXC4;HOXC5;HOXC6;HOXC8;HOXC9;HOXD1;HOXD10;HOXD11;HOXD12;HOXD13;HOXD3;HOXD4;HOXD8;HOXD9;MEOX1;MEOX2;MNX1;PDX1;POU1F1;POU2F1;POU2F2;POU2F3;POU3F1;POU3F2;POU3F3;POU3F4;POU4F1;…	HOXB8;HOXC8;HOXD8
MEOX2_HUMAN.H11MO.0.D	49	0.0271018	0.428692	0.773249	0.581996	7.15945e-05	0.000164284	HOX-related factors{3.1.1}	MEOX{3.1.1.14}	CDX1;CDX2;CDX4;EVX1;EVX2;GBX1;GBX2;GSX1;GSX2;HDX;HMBOX1;HNF1A;HNF1B;HOXA1;HOXA10;HOXA11;HOXA13;HOXA2;HOXA3;HOXA4;HOXA5;HOXA6;HOXA7;HOXA9;HOXB1;HOXB13;HOXB2;HOXB3;HOXB4;HOXB5;HOXB6;HOXB7;HOXB8;HOXB9;HOXC10;HOXC11;HOXC12;HOXC13;HOXC4;HOXC5;HOXC6;HOXC8;HOXC9;HOXD1;HOXD10;HOXD11;HOXD12;HOXD13;HOXD3;HOXD4;HOXD8;HOXD9;MEOX1;MEOX2;MNX1;PDX1;POU1F1;POU2F1;POU2F2;POU2F3;POU3F1;POU3F2;POU3F3;POU3F4;POU4F1;…	MEOX1;MEOX2
BARH1_HUMAN.H11MO.0.D	47	0.0259956	0.428364	0.782301	0.585419	0.000104407	0.000231982	NK-related factors{3.1.2}	BARHL{3.1.2.1}	BARHL1;BARHL2;BARX1;BARX2;BSX;DBX1;DBX2;DLX1;DLX2;DLX3;DLX4;DLX5;DLX6;EMX1;EMX2;EN1;EN2;HHEX;HLX;HMX1;HMX2;HMX3;LBX1;LBX2;MSX1;MSX2;NANOG;NKX1-1;NKX1-2;NKX2-1;NKX2-2;NKX2-3;NKX2-4;NKX2-5;NKX2-6;NKX2-8;NKX3-1;NKX3-2;NKX6-1;NKX6-2;NKX6-3;NOTO;TLX1;TLX2;TLX3;VAX1;VAX2;VENTX	BARHL1;BARHL2
EMX2_HUMAN.H11MO.0.D	39	0.0215708	0.426765	0.827391	0.602476	0.00106592	0.00194746	NK-related factors{3.1.2}	EMX{3.1.2.6}	BARHL1;BARHL2;BARX1;BARX2;BSX;DBX1;DBX2;DLX1;DLX2;DLX3;DLX4;DLX5;DLX6;EMX1;EMX2;EN1;EN2;HHEX;HLX;HMX1;HMX2;HMX3;LBX1;LBX2;MSX1;MSX2;NANOG;NKX1-1;NKX1-2;NKX2-1;NKX2-2;NKX2-3;NKX2-4;NKX2-5;NKX2-6;NKX2-8;NKX3-1;NKX3-2;NKX6-1;NKX6-2;NKX6-3;NOTO;TLX1;TLX2;TLX3;VAX1;VAX2;VENTX	EMX1;EMX2
MEF2D_HUMAN.H11MO.0.A	92	0.050885	0.426616	0.656924	0.532252	1.39869e-10	7.33599e-10	Regulators of differentiation{5.1.1}	MEF-2{5.1.1.1}	MEF2A;MEF2B;MEF2C;MEF2D	MEF2A;MEF2B;MEF2C;MEF2D
BATF_HUMAN.H11MO.0.A	48	0.0265487	0.423378	0.768366	0.576686	6.50917e-05	0.000150708	B-ATF-related factors{1.1.4}	B-ATF{1.1.4.0.1}	BATF;BATF2;BATF3	BATF
PO4F3_HUMAN.H11MO.0.D	61	0.0337389	0.423227	0.717936	0.555905	1.10195e-06	3.48197e-06	POU domain factors{3.1.10}	POU4 (Brn-3-like factors){3.1.10.4}	CDX1;CDX2;CDX4;EVX1;EVX2;GBX1;GBX2;GSX1;GSX2;HDX;HMBOX1;HNF1A;HNF1B;HOXA1;HOXA10;HOXA11;HOXA13;HOXA2;HOXA3;HOXA4;HOXA5;HOXA6;HOXA7;HOXA9;HOXB1;HOXB13;HOXB2;HOXB3;HOXB4;HOXB5;HOXB6;HOXB7;HOXB8;HOXB9;HOXC10;HOXC11;HOXC12;HOXC13;HOXC4;HOXC5;HOXC6;HOXC8;HOXC9;HOXD1;HOXD10;HOXD11;HOXD12;HOXD13;HOXD3;HOXD4;HOXD8;HOXD9;MEOX1;MEOX2;MNX1;PDX1;POU1F1;POU2F1;POU2F2;POU2F3;POU3F1;POU3F2;POU3F3;POU3F4;POU4F1;…	POU4F1;POU4F2;POU4F3
ZN250_HUMAN.H11MO.0.C	58	0.0320796	0.422585	0.726577	0.559083	2.72349e-06	8.10737e-06	More than 3 adjacent zinc finger factors{2.3.3}	unclassified{2.3.3.0}	BCL6B;BCL6;CTCFL;CTCF;FEZF1;GFI1B;GFI1;GLI1;GLI2;GLI3;GLIS1;GLIS2;GLIS3;MTF1;MYNN;MZF1;OSR2;OVOL1;OVOL2;ZNF146;PLAG1;PLAGL1;PRDM14;PRDM1;PRDM6;SCRT1;SCRT2;SNAI1;SNAI2;YY1;YY2;WT1;ZNF324;ZNF354A;ZBTB14;ZBTB18;ZBTB48;ZBTB49;ZBTB7A;ZBTB7B;ZBTB6;ZFP64;ZFP28;ZFP42;ZFP82;ZFX;ZIC1;ZIC2;ZIC3;ZIC4;ZIM3;ZKSCAN1;ZKSCAN3;ZNF121;ZNF136;ZNF140;ZNF143;ZNF148;ZNF214;ZNF232;ZNF250;ZNF257;ZNF260;ZNF263;ZNF264;ZNF2…	MYNN;MZF1;OSR2;PRDM14;PRDM6;WT1;ZBTB14;ZBTB48;ZBTB49;ZFP64;ZFP28;ZIM3;ZNF121;ZNF250;ZNF257;ZNF263;ZNF274;ZNF317;ZNF320;ZNF329;ZNF331;ZNF394;ZNF449;ZNF502;ZNF528;ZNF547;ZNF549;ZNF554;ZNF586;ZNF589;ZNF667;ZNF680;ZNF708;ZNF713;ZNF768;ZNF18;ZNF85;ZSCAN16;ZSCAN22
OZF_HUMAN.H11MO.0.C	54	0.0298673	0.420219	0.736879	0.561877	7.31881e-06	1.95253e-05	More than 3 adjacent zinc finger factors{2.3.3}	ZNF146-like factors{2.3.3.55}	BCL6;BCL6B;CTCF;CTCFL;FEZF1;FEZF2;GFI1;GFI1B;GLI1;GLI2;GLI3;GLI4;GLIS1;GLIS2;GLIS3;HKR1;MTF1;MYNN;MZF1;OSR2;OVOL1;OVOL2;PLAG1;PLAGL1;PLAGL2;PRDM1;PRDM14;PRDM6;SCRT1;SCRT2;SNAI1;SNAI2;SNAI3;WT1;YY1;YY2;ZBTB12;ZBTB14;ZBTB18;ZBTB20;ZBTB26;ZBTB42;ZBTB45;ZBTB47;ZBTB48;ZBTB49;ZBTB6;ZBTB7A;ZBTB7B;ZBTB7C;ZFP14;ZFP2;ZFP28;ZFP30;ZFP37;ZFP42;ZFP64;ZFP69;ZFP69B;ZFP82;ZFP91;ZFX;ZIC1;ZIC2;ZIC3;ZIC4;ZIC5;ZIK1;Z…	ZNF146;ZNF260
FOXC2_HUMAN.H11MO.0.D	63	0.0348451	0.41744	0.702152	0.545835	3.22508e-07	1.09539e-06	Forkhead box (FOX) factors{3.3.1}	FOXC{3.3.1.3}	FOXA1;FOXA2;FOXA3;FOXB1;FOXB2;FOXC1;FOXC2;FOXD1;FOXD2;FOXD3;FOXD4;FOXD4L1;FOXD4L3;FOXD4L4;FOXD4L5;FOXD4L6;FOXE1;FOXE3;FOXF1;FOXF2;FOXG1;FOXH1;FOXI1;FOXI2;FOXI3;FOXJ1;FOXJ2;FOXJ3;FOXK1;FOXK2;FOXL1;FOXL2;FOXM1;FOXN1;FOXN2;FOXN3;FOXN4;FOXO1;FOXO3;FOXO4;FOXO6;FOXP1;FOXP2;FOXP3;FOXP4;FOXQ1;FOXR1;FOXR2;FOXS1	FOXC1;FOXC2
SOX7_HUMAN.H11MO.0.D	42	0.0232301	0.417183	0.789232	0.581144	0.000204061	0.000424072	SOX-related factors{4.1.1}	Group F{4.1.1.6}	BBX;CIC;HBP1;SOX1;SOX10;SOX11;SOX12;SOX13;SOX14;SOX15;SOX17;SOX18;SOX2;SOX21;SOX3;SOX30;SOX4;SOX5;SOX6;SOX7;SOX8;SOX9;SRY	SOX17;SOX18;SOX7
GSX1_HUMAN.H11MO.0.D	46	0.0254425	0.41615	0.765088	0.570825	6.40805e-05	0.000149221	HOX-related factors{3.1.1}	GSX{3.1.1.12}	CDX1;CDX2;CDX4;EVX1;EVX2;GBX1;GBX2;GSX1;GSX2;HDX;HMBOX1;HNF1A;HNF1B;HOXA1;HOXA10;HOXA11;HOXA13;HOXA2;HOXA3;HOXA4;HOXA5;HOXA6;HOXA7;HOXA9;HOXB1;HOXB13;HOXB2;HOXB3;HOXB4;HOXB5;HOXB6;HOXB7;HOXB8;HOXB9;HOXC10;HOXC11;HOXC12;HOXC13;HOXC4;HOXC5;HOXC6;HOXC8;HOXC9;HOXD1;HOXD10;HOXD11;HOXD12;HOXD13;HOXD3;HOXD4;HOXD8;HOXD9;MEOX1;MEOX2;MNX1;PDX1;POU1F1;POU2F1;POU2F2;POU2F3;POU3F1;POU3F2;POU3F3;POU3F4;POU4F1;…	GSX1;GSX2
ZNF8_HUMAN.H11MO.0.C	50	0.0276549	0.413523	0.741418	0.559578	1.2947e-05	3.32737e-05	Factors with multiple dispersed zinc fingers{2.3.4}	unclassified{2.3.4.0}	BCL11A;E4F1;MECOM;HIC1;HIC2;HINFP;IKZF1;INSM1;MAZ;PATZ1;PRDM4;REST;RREB1;SALL4;VEZF1;ZBTB17;ZBTB4;HIVEP1;HIVEP2;ZNF134;ZNF219;ZNF335;ZNF341;ZNF382;ZNF418;ZNF423;ZNF467;ZNF770;ZNF784;ZNF8	E4F1;PRDM4;REST;RREB1;ZBTB17;ZBTB4;ZNF335;ZNF341;ZNF467;ZNF770;ZNF784;ZNF8
ANDR_HUMAN.H11MO.0.A	103	0.056969	0.410886	0.618339	0.50645	2.01063e-13	1.25016e-12	Steroid hormone receptors (NR3){2.1.1}	GR-like receptors (NR3C){2.1.1.1}	AR;ESR1;ESR2;ESRRA;ESRRB;ESRRG;NR3C1;NR3C2;PGR	AR;NR3C1;NR3C2;PGR
OVOL1_HUMAN.H11MO.0.C	64	0.0353982	0.407123	0.682065	0.531213	6.59196e-08	2.45527e-07	More than 3 adjacent zinc finger factors{2.3.3}	OVOL-factors{2.3.3.17}	BCL6;BCL6B;CTCF;CTCFL;FEZF1;FEZF2;GFI1;GFI1B;GLI1;GLI2;GLI3;GLI4;GLIS1;GLIS2;GLIS3;HKR1;MTF1;MYNN;MZF1;OSR2;OVOL1;OVOL2;PLAG1;PLAGL1;PLAGL2;PRDM1;PRDM14;PRDM6;SCRT1;SCRT2;SNAI1;SNAI2;SNAI3;WT1;YY1;YY2;ZBTB12;ZBTB14;ZBTB18;ZBTB20;ZBTB26;ZBTB42;ZBTB45;ZBTB47;ZBTB48;ZBTB49;ZBTB6;ZBTB7A;ZBTB7B;ZBTB7C;ZFP14;ZFP2;ZFP28;ZFP30;ZFP37;ZFP42;ZFP64;ZFP69;ZFP69B;ZFP82;ZFP91;ZFX;ZIC1;ZIC2;ZIC3;ZIC4;ZIC5;ZIK1;Z…	OVOL1;OVOL2
FOXD1_HUMAN.H11MO.0.D	53	0.0293142	0.405406	0.714662	0.543608	2.30901e-06	6.98135e-06	Forkhead box (FOX) factors{3.3.1}	FOXD{3.3.1.4}	FOXA1;FOXA2;FOXA3;FOXB1;FOXB2;FOXC1;FOXC2;FOXD1;FOXD2;FOXD3;FOXD4;FOXD4L1;FOXD4L3;FOXD4L4;FOXD4L5;FOXD4L6;FOXE1;FOXE3;FOXF1;FOXF2;FOXG1;FOXH1;FOXI1;FOXI2;FOXI3;FOXJ1;FOXJ2;FOXJ3;FOXK1;FOXK2;FOXL1;FOXL2;FOXM1;FOXN1;FOXN2;FOXN3;FOXN4;FOXO1;FOXO3;FOXO4;FOXO6;FOXP1;FOXP2;FOXP3;FOXP4;FOXQ1;FOXR1;FOXR2;FOXS1	FOXD1;FOXD2;FOXD3
NR6A1_HUMAN.H11MO.0.B	62	0.034292	0.403823	0.682068	0.529191	7.8061e-08	2.87967e-07	GCNF-related receptors (NR6){2.1.6}	GCNF (NR6A1){2.1.6.0.1}	NR6A1	NR6A1
MEF2C_HUMAN.H11MO.0.A	90	0.0497788	0.402272	0.622229	0.503073	2.84868e-12	1.63905e-11	Regulators of differentiation{5.1.1}	MEF-2{5.1.1.1}	MEF2A;MEF2B;MEF2C;MEF2D	MEF2A;MEF2B;MEF2C;MEF2D
FUBP1_HUMAN.H11MO.0.D	103	0.056969	0.397325	0.597909	0.489727	9.1835e-15	6.15694e-14			FUBP1	FUBP1
PBX3_HUMAN.H11MO.1.A	59	0.0326327	0.392039	0.670942	0.517371	5.25546e-08	2.0159e-07	TALE-type homeo domain factors{3.1.4}	PBX{3.1.4.4}	IRX2;IRX3;MEIS1;MEIS2;MEIS3;PBX1;PBX2;PBX3;PKNOX1;TGIF2LX;TGIF1;TGIF2	PBX1;PBX2;PBX3
NFAC4_HUMAN.H11MO.0.C	54	0.0298673	0.391583	0.686631	0.523569	3.00623e-07	1.02558e-06	NFAT-related factors{6.1.3}	NFATc4 (NFAT3){6.1.3.0.4}	NFAT5;NFATC1;NFATC2;NFATC3;NFATC4	NFATC4
ZN136_HUMAN.H11MO.0.C	48	0.0265487	0.390497	0.708607	0.531851	2.88936e-06	8.56807e-06	More than 3 adjacent zinc finger factors{2.3.3}	ZNF763-like factors{2.3.3.33}	BCL6;BCL6B;CTCF;CTCFL;FEZF1;FEZF2;GFI1;GFI1B;GLI1;GLI2;GLI3;GLI4;GLIS1;GLIS2;GLIS3;HKR1;MTF1;MYNN;MZF1;OSR2;OVOL1;OVOL2;PLAG1;PLAGL1;PLAGL2;PRDM1;PRDM14;PRDM6;SCRT1;SCRT2;SNAI1;SNAI2;SNAI3;WT1;YY1;YY2;ZBTB12;ZBTB14;ZBTB18;ZBTB20;ZBTB26;ZBTB42;ZBTB45;ZBTB47;ZBTB48;ZBTB49;ZBTB6;ZBTB7A;ZBTB7B;ZBTB7C;ZFP14;ZFP2;ZFP28;ZFP30;ZFP37;ZFP42;ZFP64;ZFP69;ZFP69B;ZFP82;ZFP91;ZFX;ZIC1;ZIC2;ZIC3;ZIC4;ZIC5;ZIK1;Z…	ZNF136;ZNF490;ZNF563
CRX_HUMAN.H11MO.0.B	46	0.0254425	0.388392	0.713955	0.532694	4.2037e-06	1.17856e-05	Paired-related HD factors{3.1.3}	OTX{3.1.3.17}	ALX1;ALX3;ALX4;ARGFX;ARX;CRX;DMBX1;DPRX;DRGX;DUX4;DUXA;ESX1;GSC;GSC2;HESX1;ISX;LEUTX;MIXL1;NOBOX;OTP;OTX1;OTX2;PHOX2A;PHOX2B;PITX1;PITX2;PITX3;PROP1;PRRX1;PRRX2;RAX;RAX2;RHOXF1;RHOXF2;SEBOX;SHOX;SHOX2;TPRX1;UNCX;VSX1;VSX2	CRX;OTX1;OTX2
MEF2A_HUMAN.H11MO.0.A	90	0.0497788	0.388086	0.600321	0.485346	1.29223e-13	8.10005e-13	Regulators of differentiation{5.1.1}	MEF-2{5.1.1.1}	MEF2A;MEF2B;MEF2C;MEF2D	MEF2A;MEF2B;MEF2C;MEF2D
FOXF2_HUMAN.H11MO.0.D	70	0.0387168	0.386485	0.633057	0.498267	2.73032e-10	1.39409e-09	Forkhead box (FOX) factors{3.3.1}	FOXF{3.3.1.6}	FOXA1;FOXA2;FOXA3;FOXB1;FOXB2;FOXC1;FOXC2;FOXD1;FOXD2;FOXD3;FOXD4;FOXD4L1;FOXD4L3;FOXD4L4;FOXD4L5;FOXD4L6;FOXE1;FOXE3;FOXF1;FOXF2;FOXG1;FOXH1;FOXI1;FOXI2;FOXI3;FOXJ1;FOXJ2;FOXJ3;FOXK1;FOXK2;FOXL1;FOXL2;FOXM1;FOXN1;FOXN2;FOXN3;FOXN4;FOXO1;FOXO3;FOXO4;FOXO6;FOXP1;FOXP2;FOXP3;FOXP4;FOXQ1;FOXR1;FOXR2;FOXS1	FOXF1;FOXF2
VENTX_HUMAN.H11MO.0.D	43	0.0237832	0.38288	0.718904	0.531219	8.34728e-06	2.1965e-05	NK-related factors{3.1.2}	VENTX{3.1.2.23}	BARHL1;BARHL2;BARX1;BARX2;BSX;DBX1;DBX2;DLX1;DLX2;DLX3;DLX4;DLX5;DLX6;EMX1;EMX2;EN1;EN2;HHEX;HLX;HMX1;HMX2;HMX3;LBX1;LBX2;MSX1;MSX2;NANOG;NKX1-1;NKX1-2;NKX2-1;NKX2-2;NKX2-3;NKX2-4;NKX2-5;NKX2-6;NKX2-8;NKX3-1;NKX3-2;NKX6-1;NKX6-2;NKX6-3;NOTO;TLX1;TLX2;TLX3;VAX1;VAX2;VENTX	VENTX
BARX2_HUMAN.H11MO.0.D	36	0.0199115	0.381163	0.759607	0.546263	0.000102967	0.000230109	NK-related factors{3.1.2}	BARX{3.1.2.2}	BARHL1;BARHL2;BARX1;BARX2;BSX;DBX1;DBX2;DLX1;DLX2;DLX3;DLX4;DLX5;DLX6;EMX1;EMX2;EN1;EN2;HHEX;HLX;HMX1;HMX2;HMX3;LBX1;LBX2;MSX1;MSX2;NANOG;NKX1-1;NKX1-2;NKX2-1;NKX2-2;NKX2-3;NKX2-4;NKX2-5;NKX2-6;NKX2-8;NKX3-1;NKX3-2;NKX6-1;NKX6-2;NKX6-3;NOTO;TLX1;TLX2;TLX3;VAX1;VAX2;VENTX	BARX1;BARX2
ZN333_HUMAN.H11MO.0.D	37	0.0204646	0.378076	0.746282	0.539015	6.2566e-05	0.000147068	More than 3 adjacent zinc finger factors{2.3.3}	ZNF177-like factors{2.3.3.40}	BCL6;BCL6B;CTCF;CTCFL;FEZF1;FEZF2;GFI1;GFI1B;GLI1;GLI2;GLI3;GLI4;GLIS1;GLIS2;GLIS3;HKR1;MTF1;MYNN;MZF1;OSR2;OVOL1;OVOL2;PLAG1;PLAGL1;PLAGL2;PRDM1;PRDM14;PRDM6;SCRT1;SCRT2;SNAI1;SNAI2;SNAI3;WT1;YY1;YY2;ZBTB12;ZBTB14;ZBTB18;ZBTB20;ZBTB26;ZBTB42;ZBTB45;ZBTB47;ZBTB48;ZBTB49;ZBTB6;ZBTB7A;ZBTB7B;ZBTB7C;ZFP14;ZFP2;ZFP28;ZFP30;ZFP37;ZFP42;ZFP64;ZFP69;ZFP69B;ZFP82;ZFP91;ZFX;ZIC1;ZIC2;ZIC3;ZIC4;ZIC5;ZIK1;Z…	ZNF333
LHX8_HUMAN.H11MO.0.D	31	0.017146	0.377652	0.795089	0.557794	0.000557549	0.00108828	HD-LIM factors{3.1.5}	Lhx-6-like factors{3.1.5.5}	ISL1;ISL2;LHX1;LHX2;LHX3;LHX4;LHX5;LHX6;LHX8;LHX9;LMX1A;LMX1B	LHX6;LHX8
BARH2_HUMAN.H11MO.0.D	42	0.0232301	0.376595	0.712394	0.524599	7.36816e-06	1.95891e-05	NK-related factors{3.1.2}	BARHL{3.1.2.1}	BARHL1;BARHL2;BARX1;BARX2;BSX;DBX1;DBX2;DLX1;DLX2;DLX3;DLX4;DLX5;DLX6;EMX1;EMX2;EN1;EN2;HHEX;HLX;HMX1;HMX2;HMX3;LBX1;LBX2;MSX1;MSX2;NANOG;NKX1-1;NKX1-2;NKX2-1;NKX2-2;NKX2-3;NKX2-4;NKX2-5;NKX2-6;NKX2-8;NKX3-1;NKX3-2;NKX6-1;NKX6-2;NKX6-3;NOTO;TLX1;TLX2;TLX3;VAX1;VAX2;VENTX	BARHL1;BARHL2
PAX2_HUMAN.H11MO.0.D	47	0.0259956	0.376375	0.687369	0.514415	8.3374e-07	2.6896e-06	Paired domain only{3.2.2}	PAX-2-like factors (partial homeobox){3.2.2.2}	PAX1;PAX2;PAX5;PAX8;PAX9	PAX2;PAX5;PAX8
HMX2_HUMAN.H11MO.0.D	35	0.0193584	0.375465	0.755731	0.541045	0.000113578	0.000250195	NK-related factors{3.1.2}	NK-5/HMX{3.1.2.18}	BARHL1;BARHL2;BARX1;BARX2;BSX;DBX1;DBX2;DLX1;DLX2;DLX3;DLX4;DLX5;DLX6;EMX1;EMX2;EN1;EN2;HHEX;HLX;HMX1;HMX2;HMX3;LBX1;LBX2;MSX1;MSX2;NANOG;NKX1-1;NKX1-2;NKX2-1;NKX2-2;NKX2-3;NKX2-4;NKX2-5;NKX2-6;NKX2-8;NKX3-1;NKX3-2;NKX6-1;NKX6-2;NKX6-3;NOTO;TLX1;TLX2;TLX3;VAX1;VAX2;VENTX	HMX1;HMX2;HMX3
HOMEZ_HUMAN.H11MO.0.D	54	0.0298673	0.374365	0.656434	0.500539	3.17396e-08	1.28122e-07	HD-ZF factors{3.1.8}	ZHX{3.1.8.5}	ADNP;ADNP2;HOMEZ;NANOGNB;TSHZ1;TSHZ2;TSHZ3;ZEB1;ZEB2;ZFHX2;ZFHX3;ZFHX4;ZHX1;ZHX2;ZHX3	HOMEZ
PDX1_HUMAN.H11MO.1.A	35	0.0193584	0.373847	0.752524	0.538715	9.08796e-05	0.000205478	HOX-related factors{3.1.1}	PDX{3.1.1.15}	CDX1;CDX2;CDX4;EVX1;EVX2;GBX1;GBX2;GSX1;GSX2;HDX;HMBOX1;HNF1A;HNF1B;HOXA1;HOXA10;HOXA11;HOXA13;HOXA2;HOXA3;HOXA4;HOXA5;HOXA6;HOXA7;HOXA9;HOXB1;HOXB13;HOXB2;HOXB3;HOXB4;HOXB5;HOXB6;HOXB7;HOXB8;HOXB9;HOXC10;HOXC11;HOXC12;HOXC13;HOXC4;HOXC5;HOXC6;HOXC8;HOXC9;HOXD1;HOXD10;HOXD11;HOXD12;HOXD13;HOXD3;HOXD4;HOXD8;HOXD9;MEOX1;MEOX2;MNX1;PDX1;POU1F1;POU2F1;POU2F2;POU2F3;POU3F1;POU3F2;POU3F3;POU3F4;POU4F1;…	PDX1
CPEB1_HUMAN.H11MO.0.D	139	0.0768805	0.371577	0.529653	0.445145	1.53346e-24	1.42446e-23			CPEB1	CPEB1
HXA11_HUMAN.H11MO.0.D	50	0.0276549	0.371532	0.666034	0.502711	1.3668e-07	4.90141e-07	HOX-related factors{3.1.1}	HOX9-13{3.1.1.8}	CDX1;CDX2;CDX4;EVX1;EVX2;GBX1;GBX2;GSX1;GSX2;HDX;HMBOX1;HNF1A;HNF1B;HOXA1;HOXA10;HOXA11;HOXA13;HOXA2;HOXA3;HOXA4;HOXA5;HOXA6;HOXA7;HOXA9;HOXB1;HOXB13;HOXB2;HOXB3;HOXB4;HOXB5;HOXB6;HOXB7;HOXB8;HOXB9;HOXC10;HOXC11;HOXC12;HOXC13;HOXC4;HOXC5;HOXC6;HOXC8;HOXC9;HOXD1;HOXD10;HOXD11;HOXD12;HOXD13;HOXD3;HOXD4;HOXD8;HOXD9;MEOX1;MEOX2;MNX1;PDX1;POU1F1;POU2F1;POU2F2;POU2F3;POU3F1;POU3F2;POU3F3;POU3F4;POU4F1;…	HOXA10;HOXA11;HOXA13;HOXA9;HOXB13;HOXC10;HOXC11;HOXC12;HOXC13;HOXC9;HOXD10;HOXD11;HOXD12;HOXD13;HOXD9
GBX2_HUMAN.H11MO.0.D	38	0.0210177	0.370296	0.724225	0.525277	1.94393e-05	4.92282e-05	HOX-related factors{3.1.1}	GBX (Gastrulation brain homeobox){3.1.1.11}	CDX1;CDX2;CDX4;EVX1;EVX2;GBX1;GBX2;GSX1;GSX2;HDX;HMBOX1;HNF1A;HNF1B;HOXA1;HOXA10;HOXA11;HOXA13;HOXA2;HOXA3;HOXA4;HOXA5;HOXA6;HOXA7;HOXA9;HOXB1;HOXB13;HOXB2;HOXB3;HOXB4;HOXB5;HOXB6;HOXB7;HOXB8;HOXB9;HOXC10;HOXC11;HOXC12;HOXC13;HOXC4;HOXC5;HOXC6;HOXC8;HOXC9;HOXD1;HOXD10;HOXD11;HOXD12;HOXD13;HOXD3;HOXD4;HOXD8;HOXD9;MEOX1;MEOX2;MNX1;PDX1;POU1F1;POU2F1;POU2F2;POU2F3;POU3F1;POU3F2;POU3F3;POU3F4;POU4F1;…	GBX1;GBX2
NR1D1_HUMAN.H11MO.1.D	42	0.0232301	0.369201	0.698448	0.514332	3.01324e-06	8.90119e-06	Thyroid hormone receptor-related factors (NR1){2.1.2}	Rev-ErbA (NR1D){2.1.2.3}	NR1D1;NR1D2;NR1H2;NR1H3;NR1H4;NR1I2;NR1I3;PPARA;PPARD;PPARG;RARA;RARB;RARG;RORA;RORB;RORC;THRA;THRB;VDR	NR1D1
HXC11_HUMAN.H11MO.0.D	45	0.0248894	0.361719	0.669466	0.497963	3.99538e-07	1.34517e-06	HOX-related factors{3.1.1}	HOX9-13{3.1.1.8}	CDX1;CDX2;CDX4;EVX1;EVX2;GBX1;GBX2;GSX1;GSX2;HDX;HMBOX1;HNF1A;HNF1B;HOXA1;HOXA10;HOXA11;HOXA13;HOXA2;HOXA3;HOXA4;HOXA5;HOXA6;HOXA7;HOXA9;HOXB1;HOXB13;HOXB2;HOXB3;HOXB4;HOXB5;HOXB6;HOXB7;HOXB8;HOXB9;HOXC10;HOXC11;HOXC12;HOXC13;HOXC4;HOXC5;HOXC6;HOXC8;HOXC9;HOXD1;HOXD10;HOXD11;HOXD12;HOXD13;HOXD3;HOXD4;HOXD8;HOXD9;MEOX1;MEOX2;MNX1;PDX1;POU1F1;POU2F1;POU2F2;POU2F3;POU3F1;POU3F2;POU3F3;POU3F4;POU4F1;…	HOXA10;HOXA11;HOXA13;HOXA9;HOXB13;HOXC10;HOXC11;HOXC12;HOXC13;HOXC9;HOXD10;HOXD11;HOXD12;HOXD13;HOXD9
ZNF85_HUMAN.H11MO.0.C	50	0.0276549	0.361048	0.647221	0.488503	3.43935e-08	1.37396e-07	More than 3 adjacent zinc finger factors{2.3.3}	unclassified{2.3.3.0}	BCL6B;BCL6;CTCFL;CTCF;FEZF1;GFI1B;GFI1;GLI1;GLI2;GLI3;GLIS1;GLIS2;GLIS3;MTF1;MYNN;MZF1;OSR2;OVOL1;OVOL2;ZNF146;PLAG1;PLAGL1;PRDM14;PRDM1;PRDM6;SCRT1;SCRT2;SNAI1;SNAI2;YY1;YY2;WT1;ZNF324;ZNF354A;ZBTB14;ZBTB18;ZBTB48;ZBTB49;ZBTB7A;ZBTB7B;ZBTB6;ZFP64;ZFP28;ZFP42;ZFP82;ZFX;ZIC1;ZIC2;ZIC3;ZIC4;ZIM3;ZKSCAN1;ZKSCAN3;ZNF121;ZNF136;ZNF140;ZNF143;ZNF148;ZNF214;ZNF232;ZNF250;ZNF257;ZNF260;ZNF263;ZNF264;ZNF2…	MYNN;MZF1;OSR2;PRDM14;PRDM6;WT1;ZBTB14;ZBTB48;ZBTB49;ZFP64;ZFP28;ZIM3;ZNF121;ZNF250;ZNF257;ZNF263;ZNF274;ZNF317;ZNF320;ZNF329;ZNF331;ZNF394;ZNF449;ZNF502;ZNF528;ZNF547;ZNF549;ZNF554;ZNF586;ZNF589;ZNF667;ZNF680;ZNF708;ZNF713;ZNF768;ZNF18;ZNF85;ZSCAN16;ZSCAN22
PAX4_HUMAN.H11MO.0.D	37	0.0204646	0.361011	0.71255	0.514667	1.3663e-05	3.49972e-05	Paired plus homeo domain{3.2.1}	PAX-4/6{3.2.1.2}	PAX3;PAX4;PAX6;PAX7	PAX4;PAX6
FOXG1_HUMAN.H11MO.0.D	133	0.0735619	0.359393	0.516088	0.432215	1.85343e-25	1.80885e-24	Forkhead box (FOX) factors{3.3.1}	FOXG{3.3.1.7}	FOXA1;FOXA2;FOXA3;FOXB1;FOXB2;FOXC1;FOXC2;FOXD1;FOXD2;FOXD3;FOXD4;FOXD4L1;FOXD4L3;FOXD4L4;FOXD4L5;FOXD4L6;FOXE1;FOXE3;FOXF1;FOXF2;FOXG1;FOXH1;FOXI1;FOXI2;FOXI3;FOXJ1;FOXJ2;FOXJ3;FOXK1;FOXK2;FOXL1;FOXL2;FOXM1;FOXN1;FOXN2;FOXN3;FOXN4;FOXO1;FOXO3;FOXO4;FOXO6;FOXP1;FOXP2;FOXP3;FOXP4;FOXQ1;FOXR1;FOXR2;FOXS1	FOXG1
HXB13_HUMAN.H11MO.0.A	42	0.0232301	0.357273	0.675846	0.497693	7.7579e-07	2.51317e-06	HOX-related factors{3.1.1}	HOX9-13{3.1.1.8}	CDX1;CDX2;CDX4;EVX1;EVX2;GBX1;GBX2;GSX1;GSX2;HDX;HMBOX1;HNF1A;HNF1B;HOXA1;HOXA10;HOXA11;HOXA13;HOXA2;HOXA3;HOXA4;HOXA5;HOXA6;HOXA7;HOXA9;HOXB1;HOXB13;HOXB2;HOXB3;HOXB4;HOXB5;HOXB6;HOXB7;HOXB8;HOXB9;HOXC10;HOXC11;HOXC12;HOXC13;HOXC4;HOXC5;HOXC6;HOXC8;HOXC9;HOXD1;HOXD10;HOXD11;HOXD12;HOXD13;HOXD3;HOXD4;HOXD8;HOXD9;MEOX1;MEOX2;MNX1;PDX1;POU1F1;POU2F1;POU2F2;POU2F3;POU3F1;POU3F2;POU3F3;POU3F4;POU4F1;…	HOXA10;HOXA11;HOXA13;HOXA9;HOXB13;HOXC10;HOXC11;HOXC12;HOXC13;HOXC9;HOXD10;HOXD11;HOXD12;HOXD13;HOXD9
PAX7_HUMAN.H11MO.0.D	27	0.0149336	0.357226	0.794515	0.543862	0.000791284	0.00149529	Paired plus homeo domain{3.2.1}	PAX-3/7{3.2.1.1}	PAX3;PAX4;PAX6;PAX7	PAX3;PAX7
Z354A_HUMAN.H11MO.0.C	80	0.0442478	0.354461	0.562679	0.449428	4.33631e-15	3.01197e-14	More than 3 adjacent zinc finger factors{2.3.3}	ZNF354A-like factors{2.3.3.64}	BCL6;BCL6B;CTCF;CTCFL;FEZF1;FEZF2;GFI1;GFI1B;GLI1;GLI2;GLI3;GLI4;GLIS1;GLIS2;GLIS3;HKR1;MTF1;MYNN;MZF1;OSR2;OVOL1;OVOL2;PLAG1;PLAGL1;PLAGL2;PRDM1;PRDM14;PRDM6;SCRT1;SCRT2;SNAI1;SNAI2;SNAI3;WT1;YY1;YY2;ZBTB12;ZBTB14;ZBTB18;ZBTB20;ZBTB26;ZBTB42;ZBTB45;ZBTB47;ZBTB48;ZBTB49;ZBTB6;ZBTB7A;ZBTB7B;ZBTB7C;ZFP14;ZFP2;ZFP28;ZFP30;ZFP37;ZFP42;ZFP64;ZFP69;ZFP69B;ZFP82;ZFP91;ZFX;ZIC1;ZIC2;ZIC3;ZIC4;ZIC5;ZIK1;Z…	ZNF354A
AIRE_HUMAN.H11MO.0.C	33	0.0182522	0.351938	0.723662	0.513096	3.60236e-05	8.81721e-05	AIRE{5.3.1}	AIRE{5.3.1.0.1}	AIRE	AIRE
MEOX1_HUMAN.H11MO.0.D	38	0.0210177	0.349711	0.683843	0.496016	2.60369e-06	7.7808e-06	HOX-related factors{3.1.1}	MEOX{3.1.1.14}	CDX1;CDX2;CDX4;EVX1;EVX2;GBX1;GBX2;GSX1;GSX2;HDX;HMBOX1;HNF1A;HNF1B;HOXA1;HOXA10;HOXA11;HOXA13;HOXA2;HOXA3;HOXA4;HOXA5;HOXA6;HOXA7;HOXA9;HOXB1;HOXB13;HOXB2;HOXB3;HOXB4;HOXB5;HOXB6;HOXB7;HOXB8;HOXB9;HOXC10;HOXC11;HOXC12;HOXC13;HOXC4;HOXC5;HOXC6;HOXC8;HOXC9;HOXD1;HOXD10;HOXD11;HOXD12;HOXD13;HOXD3;HOXD4;HOXD8;HOXD9;MEOX1;MEOX2;MNX1;PDX1;POU1F1;POU2F1;POU2F2;POU2F3;POU3F1;POU3F2;POU3F3;POU3F4;POU4F1;…	MEOX1;MEOX2
DLX2_HUMAN.H11MO.0.D	37	0.0204646	0.349376	0.689583	0.498059	4.47058e-06	1.24434e-05	NK-related factors{3.1.2}	DLX{3.1.2.5}	BARHL1;BARHL2;BARX1;BARX2;BSX;DBX1;DBX2;DLX1;DLX2;DLX3;DLX4;DLX5;DLX6;EMX1;EMX2;EN1;EN2;HHEX;HLX;HMX1;HMX2;HMX3;LBX1;LBX2;MSX1;MSX2;NANOG;NKX1-1;NKX1-2;NKX2-1;NKX2-2;NKX2-3;NKX2-4;NKX2-5;NKX2-6;NKX2-8;NKX3-1;NKX3-2;NKX6-1;NKX6-2;NKX6-3;NOTO;TLX1;TLX2;TLX3;VAX1;VAX2;VENTX	DLX1;DLX2;DLX3;DLX4;DLX5;DLX6
FOXL1_HUMAN.H11MO.0.D	108	0.0597345	0.346549	0.516702	0.42507	2.14214e-22	1.94305e-21	Forkhead box (FOX) factors{3.3.1}	FOXL{3.3.1.12}	FOXA1;FOXA2;FOXA3;FOXB1;FOXB2;FOXC1;FOXC2;FOXD1;FOXD2;FOXD3;FOXD4;FOXD4L1;FOXD4L3;FOXD4L4;FOXD4L5;FOXD4L6;FOXE1;FOXE3;FOXF1;FOXF2;FOXG1;FOXH1;FOXI1;FOXI2;FOXI3;FOXJ1;FOXJ2;FOXJ3;FOXK1;FOXK2;FOXL1;FOXL2;FOXM1;FOXN1;FOXN2;FOXN3;FOXN4;FOXO1;FOXO3;FOXO4;FOXO6;FOXP1;FOXP2;FOXP3;FOXP4;FOXQ1;FOXR1;FOXR2;FOXS1	FOXL1
HXB3_HUMAN.H11MO.0.D	39	0.0215708	0.346319	0.671316	0.488888	9.58114e-07	3.03994e-06	HOX-related factors{3.1.1}	HOX3{3.1.1.3}	CDX1;CDX2;CDX4;EVX1;EVX2;GBX1;GBX2;GSX1;GSX2;HDX;HMBOX1;HNF1A;HNF1B;HOXA1;HOXA10;HOXA11;HOXA13;HOXA2;HOXA3;HOXA4;HOXA5;HOXA6;HOXA7;HOXA9;HOXB1;HOXB13;HOXB2;HOXB3;HOXB4;HOXB5;HOXB6;HOXB7;HOXB8;HOXB9;HOXC10;HOXC11;HOXC12;HOXC13;HOXC4;HOXC5;HOXC6;HOXC8;HOXC9;HOXD1;HOXD10;HOXD11;HOXD12;HOXD13;HOXD3;HOXD4;HOXD8;HOXD9;MEOX1;MEOX2;MNX1;PDX1;POU1F1;POU2F1;POU2F2;POU2F3;POU3F1;POU3F2;POU3F3;POU3F4;POU4F1;…	HOXB3;HOXD3
OLIG1_HUMAN.H11MO.0.D	36	0.0199115	0.345058	0.687625	0.494495	3.74589e-06	1.06571e-05	Tal-related factors{1.2.3}	Neurogenin / Atonal-like factors{1.2.3.4}	ATOH1;ATOH7;ATOH8;BHLHA15;BHLHA9;BHLHE22;BHLHE23;FERD3L;FIGLA;HAND1;HAND2;LYL1;MESP1;MESP2;MSC;MSGN1;NEUROD1;NEUROD2;NEUROD4;NEUROD6;NEUROG1;NEUROG2;NEUROG3;NHLH1;NHLH2;OLIG1;OLIG2;OLIG3;PTF1A;SCX;TAL1;TAL2;TCF15;TCF21;TCF23;TWIST1;TWIST2	ATOH1;BHLHA15;BHLHE22;BHLHE23;NEUROD1;NEUROD2;NEUROG2;OLIG1;OLIG2;OLIG3
PBX2_HUMAN.H11MO.0.C	31	0.017146	0.344751	0.725775	0.509172	5.26712e-05	0.000125726	TALE-type homeo domain factors{3.1.4}	PBX{3.1.4.4}	IRX2;IRX3;MEIS1;MEIS2;MEIS3;PBX1;PBX2;PBX3;PKNOX1;TGIF2LX;TGIF1;TGIF2	PBX1;PBX2;PBX3
GATA5_HUMAN.H11MO.0.D	37	0.0204646	0.344348	0.679615	0.490901	2.20408e-06	6.71678e-06	GATA-type zinc fingers{2.2.1}	Two zinc-finger GATA factors{2.2.1.1}	GATA1;GATA2;GATA3;GATA4;GATA5;GATA6;GATAD2A;GATAD2B;TRPS1;ZGLP1	GATA1;GATA2;GATA3;GATA4;GATA5;GATA6
ZN232_HUMAN.H11MO.0.D	38	0.0210177	0.344297	0.673302	0.488374	1.29406e-06	4.03936e-06	More than 3 adjacent zinc finger factors{2.3.3}	ZNF24-like factors{2.3.3.10}	BCL6;BCL6B;CTCF;CTCFL;FEZF1;FEZF2;GFI1;GFI1B;GLI1;GLI2;GLI3;GLI4;GLIS1;GLIS2;GLIS3;HKR1;MTF1;MYNN;MZF1;OSR2;OVOL1;OVOL2;PLAG1;PLAGL1;PLAGL2;PRDM1;PRDM14;PRDM6;SCRT1;SCRT2;SNAI1;SNAI2;SNAI3;WT1;YY1;YY2;ZBTB12;ZBTB14;ZBTB18;ZBTB20;ZBTB26;ZBTB42;ZBTB45;ZBTB47;ZBTB48;ZBTB49;ZBTB6;ZBTB7A;ZBTB7B;ZBTB7C;ZFP14;ZFP2;ZFP28;ZFP30;ZFP37;ZFP42;ZFP64;ZFP69;ZFP69B;ZFP82;ZFP91;ZFX;ZIC1;ZIC2;ZIC3;ZIC4;ZIC5;ZIK1;Z…	ZKSCAN1;ZNF232;ZSCAN31
ZN260_HUMAN.H11MO.0.C	47	0.0259956	0.343888	0.627997	0.469975	1.29413e-08	5.4823e-08	More than 3 adjacent zinc finger factors{2.3.3}	ZNF146-like factors{2.3.3.55}	BCL6;BCL6B;CTCF;CTCFL;FEZF1;FEZF2;GFI1;GFI1B;GLI1;GLI2;GLI3;GLI4;GLIS1;GLIS2;GLIS3;HKR1;MTF1;MYNN;MZF1;OSR2;OVOL1;OVOL2;PLAG1;PLAGL1;PLAGL2;PRDM1;PRDM14;PRDM6;SCRT1;SCRT2;SNAI1;SNAI2;SNAI3;WT1;YY1;YY2;ZBTB12;ZBTB14;ZBTB18;ZBTB20;ZBTB26;ZBTB42;ZBTB45;ZBTB47;ZBTB48;ZBTB49;ZBTB6;ZBTB7A;ZBTB7B;ZBTB7C;ZFP14;ZFP2;ZFP28;ZFP30;ZFP37;ZFP42;ZFP64;ZFP69;ZFP69B;ZFP82;ZFP91;ZFX;ZIC1;ZIC2;ZIC3;ZIC4;ZIC5;ZIK1;Z…	ZNF146;ZNF260
BHE22_HUMAN.H11MO.0.D	35	0.0193584	0.343263	0.690911	0.49462	6.48835e-06	1.76768e-05	Tal-related factors{1.2.3}	Neurogenin / Atonal-like factors{1.2.3.4}	ATOH1;ATOH7;ATOH8;BHLHA15;BHLHA9;BHLHE22;BHLHE23;FERD3L;FIGLA;HAND1;HAND2;LYL1;MESP1;MESP2;MSC;MSGN1;NEUROD1;NEUROD2;NEUROD4;NEUROD6;NEUROG1;NEUROG2;NEUROG3;NHLH1;NHLH2;OLIG1;OLIG2;OLIG3;PTF1A;SCX;TAL1;TAL2;TCF15;TCF21;TCF23;TWIST1;TWIST2	ATOH1;BHLHA15;BHLHE22;BHLHE23;NEUROD1;NEUROD2;NEUROG2;OLIG1;OLIG2;OLIG3
FOXJ3_HUMAN.H11MO.1.B	101	0.0558628	0.342844	0.517904	0.423432	2.65062e-21	2.29621e-20	Forkhead box (FOX) factors{3.3.1}	FOXJ{3.3.1.10}	FOXA1;FOXA2;FOXA3;FOXB1;FOXB2;FOXC1;FOXC2;FOXD1;FOXD2;FOXD3;FOXD4;FOXD4L1;FOXD4L3;FOXD4L4;FOXD4L5;FOXD4L6;FOXE1;FOXE3;FOXF1;FOXF2;FOXG1;FOXH1;FOXI1;FOXI2;FOXI3;FOXJ1;FOXJ2;FOXJ3;FOXK1;FOXK2;FOXL1;FOXL2;FOXM1;FOXN1;FOXN2;FOXN3;FOXN4;FOXO1;FOXO3;FOXO4;FOXO6;FOXP1;FOXP2;FOXP3;FOXP4;FOXQ1;FOXR1;FOXR2;FOXS1	FOXJ2;FOXJ3
HXD10_HUMAN.H11MO.0.D	43	0.0237832	0.3419	0.641895	0.474319	6.97599e-08	2.58581e-07	HOX-related factors{3.1.1}	HOX9-13{3.1.1.8}	CDX1;CDX2;CDX4;EVX1;EVX2;GBX1;GBX2;GSX1;GSX2;HDX;HMBOX1;HNF1A;HNF1B;HOXA1;HOXA10;HOXA11;HOXA13;HOXA2;HOXA3;HOXA4;HOXA5;HOXA6;HOXA7;HOXA9;HOXB1;HOXB13;HOXB2;HOXB3;HOXB4;HOXB5;HOXB6;HOXB7;HOXB8;HOXB9;HOXC10;HOXC11;HOXC12;HOXC13;HOXC4;HOXC5;HOXC6;HOXC8;HOXC9;HOXD1;HOXD10;HOXD11;HOXD12;HOXD13;HOXD3;HOXD4;HOXD8;HOXD9;MEOX1;MEOX2;MNX1;PDX1;POU1F1;POU2F1;POU2F2;POU2F3;POU3F1;POU3F2;POU3F3;POU3F4;POU4F1;…	HOXA10;HOXA11;HOXA13;HOXA9;HOXB13;HOXC10;HOXC11;HOXC12;HOXC13;HOXC9;HOXD10;HOXD11;HOXD12;HOXD13;HOXD9
SOX21_HUMAN.H11MO.0.D	34	0.0188053	0.341477	0.6945	0.494869	8.70119e-06	2.28184e-05	SOX-related factors{4.1.1}	Group B{4.1.1.2}	BBX;CIC;HBP1;SOX1;SOX10;SOX11;SOX12;SOX13;SOX14;SOX15;SOX17;SOX18;SOX2;SOX21;SOX3;SOX30;SOX4;SOX5;SOX6;SOX7;SOX8;SOX9;SRY	SOX1;SOX21;SOX2;SOX3
HMGA2_HUMAN.H11MO.0.D	33	0.0182522	0.341159	0.701485	0.497385	1.15608e-05	2.99107e-05	HMGA factors{8.2.1}	HMGA2 (HMGI-C){8.2.1.0.2}	HMGA1;HMGA2	HMGA2
MEF2B_HUMAN.H11MO.0.A	79	0.0436947	0.341032	0.542886	0.433039	2.06299e-16	1.48651e-15	Regulators of differentiation{5.1.1}	MEF-2{5.1.1.1}	MEF2A;MEF2B;MEF2C;MEF2D	MEF2A;MEF2B;MEF2C;MEF2D
HXA5_HUMAN.H11MO.0.D	28	0.0154867	0.340197	0.745428	0.51368	0.000161356	0.000340837	HOX-related factors{3.1.1}	HOX5{3.1.1.5}	CDX1;CDX2;CDX4;EVX1;EVX2;GBX1;GBX2;GSX1;GSX2;HDX;HMBOX1;HNF1A;HNF1B;HOXA1;HOXA10;HOXA11;HOXA13;HOXA2;HOXA3;HOXA4;HOXA5;HOXA6;HOXA7;HOXA9;HOXB1;HOXB13;HOXB2;HOXB3;HOXB4;HOXB5;HOXB6;HOXB7;HOXB8;HOXB9;HOXC10;HOXC11;HOXC12;HOXC13;HOXC4;HOXC5;HOXC6;HOXC8;HOXC9;HOXD1;HOXD10;HOXD11;HOXD12;HOXD13;HOXD3;HOXD4;HOXD8;HOXD9;MEOX1;MEOX2;MNX1;PDX1;POU1F1;POU2F1;POU2F2;POU2F3;POU3F1;POU3F2;POU3F3;POU3F4;POU4F1;…	HOXA5
LHX3_HUMAN.H11MO.0.C	36	0.0199115	0.339194	0.675856	0.486082	2.3871e-06	7.18928e-06	HD-LIM factors{3.1.5}	Lhx-3-like factors{3.1.5.4}	ISL1;ISL2;LHX1;LHX2;LHX3;LHX4;LHX5;LHX6;LHX8;LHX9;LMX1A;LMX1B	LHX3;LHX4
HXD13_HUMAN.H11MO.0.D	59	0.0326327	0.339122	0.580355	0.447567	7.85688e-12	4.45416e-11	HOX-related factors{3.1.1}	HOX9-13{3.1.1.8}	CDX1;CDX2;CDX4;EVX1;EVX2;GBX1;GBX2;GSX1;GSX2;HDX;HMBOX1;HNF1A;HNF1B;HOXA1;HOXA10;HOXA11;HOXA13;HOXA2;HOXA3;HOXA4;HOXA5;HOXA6;HOXA7;HOXA9;HOXB1;HOXB13;HOXB2;HOXB3;HOXB4;HOXB5;HOXB6;HOXB7;HOXB8;HOXB9;HOXC10;HOXC11;HOXC12;HOXC13;HOXC4;HOXC5;HOXC6;HOXC8;HOXC9;HOXD1;HOXD10;HOXD11;HOXD12;HOXD13;HOXD3;HOXD4;HOXD8;HOXD9;MEOX1;MEOX2;MNX1;PDX1;POU1F1;POU2F1;POU2F2;POU2F3;POU3F1;POU3F2;POU3F3;POU3F4;POU4F1;…	HOXA10;HOXA11;HOXA13;HOXA9;HOXB13;HOXC10;HOXC11;HOXC12;HOXC13;HOXC9;HOXD10;HOXD11;HOXD12;HOXD13;HOXD9
FOXA3_HUMAN.H11MO.0.B	53	0.0293142	0.338419	0.596502	0.453759	1.76954e-10	9.15647e-10	Forkhead box (FOX) factors{3.3.1}	FOXA{3.3.1.1}	FOXA1;FOXA2;FOXA3;FOXB1;FOXB2;FOXC1;FOXC2;FOXD1;FOXD2;FOXD3;FOXD4;FOXD4L1;FOXD4L3;FOXD4L4;FOXD4L5;FOXD4L6;FOXE1;FOXE3;FOXF1;FOXF2;FOXG1;FOXH1;FOXI1;FOXI2;FOXI3;FOXJ1;FOXJ2;FOXJ3;FOXK1;FOXK2;FOXL1;FOXL2;FOXM1;FOXN1;FOXN2;FOXN3;FOXN4;FOXO1;FOXO3;FOXO4;FOXO6;FOXP1;FOXP2;FOXP3;FOXP4;FOXQ1;FOXR1;FOXR2;FOXS1	FOXA1;FOXA2;FOXA3
P5F1B_HUMAN.H11MO.0.D	46	0.0254425	0.33767	0.620649	0.4631	8.47532e-09	3.67105e-08	POU domain factors{3.1.10}	POU5 (Oct-3/4-like factors){3.1.10.5}	HMBOX1;HNF1A;HNF1B;POU5F1B;POU1F1;POU2F1;POU2F2;POU2F3;POU3F1;POU3F2;POU3F3;POU3F4;POU4F1;POU4F2;POU4F3;POU5F1;POU6F1;POU6F2	POU5F1B;POU5F1
CUX2_HUMAN.H11MO.0.D	31	0.017146	0.33571	0.706639	0.495786	2.10422e-05	5.26739e-05	HD-CUT factors{3.1.9}	CUX{3.1.9.2}	CUX1;CUX2;ONECUT1;ONECUT2;ONECUT3;SATB1;SATB2	CUX1;CUX2
BARX1_HUMAN.H11MO.0.D	42	0.0232301	0.333552	0.630985	0.464664	4.67331e-08	1.81487e-07	NK-related factors{3.1.2}	BARX{3.1.2.2}	BARHL1;BARHL2;BARX1;BARX2;BSX;DBX1;DBX2;DLX1;DLX2;DLX3;DLX4;DLX5;DLX6;EMX1;EMX2;EN1;EN2;HHEX;HLX;HMX1;HMX2;HMX3;LBX1;LBX2;MSX1;MSX2;NANOG;NKX1-1;NKX1-2;NKX2-1;NKX2-2;NKX2-3;NKX2-4;NKX2-5;NKX2-6;NKX2-8;NKX3-1;NKX3-2;NKX6-1;NKX6-2;NKX6-3;NOTO;TLX1;TLX2;TLX3;VAX1;VAX2;VENTX	BARX1;BARX2
HXD12_HUMAN.H11MO.0.D	47	0.0259956	0.332237	0.606682	0.454051	1.82658e-09	8.43289e-09	HOX-related factors{3.1.1}	HOX9-13{3.1.1.8}	CDX1;CDX2;CDX4;EVX1;EVX2;GBX1;GBX2;GSX1;GSX2;HDX;HMBOX1;HNF1A;HNF1B;HOXA1;HOXA10;HOXA11;HOXA13;HOXA2;HOXA3;HOXA4;HOXA5;HOXA6;HOXA7;HOXA9;HOXB1;HOXB13;HOXB2;HOXB3;HOXB4;HOXB5;HOXB6;HOXB7;HOXB8;HOXB9;HOXC10;HOXC11;HOXC12;HOXC13;HOXC4;HOXC5;HOXC6;HOXC8;HOXC9;HOXD1;HOXD10;HOXD11;HOXD12;HOXD13;HOXD3;HOXD4;HOXD8;HOXD9;MEOX1;MEOX2;MNX1;PDX1;POU1F1;POU2F1;POU2F2;POU2F3;POU3F1;POU3F2;POU3F3;POU3F4;POU4F1;…	HOXA10;HOXA11;HOXA13;HOXA9;HOXB13;HOXC10;HOXC11;HOXC12;HOXC13;HOXC9;HOXD10;HOXD11;HOXD12;HOXD13;HOXD9
HXC13_HUMAN.H11MO.0.D	39	0.0215708	0.329539	0.63881	0.465204	1.46531e-07	5.23036e-07	HOX-related factors{3.1.1}	HOX9-13{3.1.1.8}	CDX1;CDX2;CDX4;EVX1;EVX2;GBX1;GBX2;GSX1;GSX2;HDX;HMBOX1;HNF1A;HNF1B;HOXA1;HOXA10;HOXA11;HOXA13;HOXA2;HOXA3;HOXA4;HOXA5;HOXA6;HOXA7;HOXA9;HOXB1;HOXB13;HOXB2;HOXB3;HOXB4;HOXB5;HOXB6;HOXB7;HOXB8;HOXB9;HOXC10;HOXC11;HOXC12;HOXC13;HOXC4;HOXC5;HOXC6;HOXC8;HOXC9;HOXD1;HOXD10;HOXD11;HOXD12;HOXD13;HOXD3;HOXD4;HOXD8;HOXD9;MEOX1;MEOX2;MNX1;PDX1;POU1F1;POU2F1;POU2F2;POU2F3;POU3F1;POU3F2;POU3F3;POU3F4;POU4F1;…	HOXA10;HOXA11;HOXA13;HOXA9;HOXB13;HOXC10;HOXC11;HOXC12;HOXC13;HOXC9;HOXD10;HOXD11;HOXD12;HOXD13;HOXD9
PAX3_HUMAN.H11MO.0.D	28	0.0154867	0.328818	0.7205	0.496507	6.60402e-05	0.000152446	Paired plus homeo domain{3.2.1}	PAX-3/7{3.2.1.1}	PAX3;PAX4;PAX6;PAX7	PAX3;PAX7
HXC12_HUMAN.H11MO.0.D	46	0.0254425	0.327491	0.601971	0.449166	1.50765e-09	7.00241e-09	HOX-related factors{3.1.1}	HOX9-13{3.1.1.8}	CDX1;CDX2;CDX4;EVX1;EVX2;GBX1;GBX2;GSX1;GSX2;HDX;HMBOX1;HNF1A;HNF1B;HOXA1;HOXA10;HOXA11;HOXA13;HOXA2;HOXA3;HOXA4;HOXA5;HOXA6;HOXA7;HOXA9;HOXB1;HOXB13;HOXB2;HOXB3;HOXB4;HOXB5;HOXB6;HOXB7;HOXB8;HOXB9;HOXC10;HOXC11;HOXC12;HOXC13;HOXC4;HOXC5;HOXC6;HOXC8;HOXC9;HOXD1;HOXD10;HOXD11;HOXD12;HOXD13;HOXD3;HOXD4;HOXD8;HOXD9;MEOX1;MEOX2;MNX1;PDX1;POU1F1;POU2F1;POU2F2;POU2F3;POU3F1;POU3F2;POU3F3;POU3F4;POU4F1;…	HOXA10;HOXA11;HOXA13;HOXA9;HOXB13;HOXC10;HOXC11;HOXC12;HOXC13;HOXC9;HOXD10;HOXD11;HOXD12;HOXD13;HOXD9
TEF_HUMAN.H11MO.0.D	47	0.0259956	0.325557	0.594498	0.44494	6.79559e-10	3.31608e-09	C/EBP-related{1.1.8}	PAR factors{1.1.8.2}	CEBPA;CEBPB;CEBPD;CEBPE;CEBPG;DBP;DDIT3;HLF;NFIL3;TEF	DBP;HLF;NFIL3;TEF
ZN410_HUMAN.H11MO.0.D	33	0.0182522	0.325193	0.668691	0.474126	2.25618e-06	6.84848e-06	More than 3 adjacent zinc finger factors{2.3.3}	MTF1-like factors{2.3.3.24}	BCL6;BCL6B;CTCF;CTCFL;FEZF1;FEZF2;GFI1;GFI1B;GLI1;GLI2;GLI3;GLI4;GLIS1;GLIS2;GLIS3;HKR1;MTF1;MYNN;MZF1;OSR2;OVOL1;OVOL2;PLAG1;PLAGL1;PLAGL2;PRDM1;PRDM14;PRDM6;SCRT1;SCRT2;SNAI1;SNAI2;SNAI3;WT1;YY1;YY2;ZBTB12;ZBTB14;ZBTB18;ZBTB20;ZBTB26;ZBTB42;ZBTB45;ZBTB47;ZBTB48;ZBTB49;ZBTB6;ZBTB7A;ZBTB7B;ZBTB7C;ZFP14;ZFP2;ZFP28;ZFP30;ZFP37;ZFP42;ZFP64;ZFP69;ZFP69B;ZFP82;ZFP91;ZFX;ZIC1;ZIC2;ZIC3;ZIC4;ZIC5;ZIK1;Z…	MTF1;ZNF410
PO4F1_HUMAN.H11MO.0.D	47	0.0259956	0.322507	0.588861	0.440713	4.13384e-10	2.0696e-09	POU domain factors{3.1.10}	POU4 (Brn-3-like factors){3.1.10.4}	CDX1;CDX2;CDX4;EVX1;EVX2;GBX1;GBX2;GSX1;GSX2;HDX;HMBOX1;HNF1A;HNF1B;HOXA1;HOXA10;HOXA11;HOXA13;HOXA2;HOXA3;HOXA4;HOXA5;HOXA6;HOXA7;HOXA9;HOXB1;HOXB13;HOXB2;HOXB3;HOXB4;HOXB5;HOXB6;HOXB7;HOXB8;HOXB9;HOXC10;HOXC11;HOXC12;HOXC13;HOXC4;HOXC5;HOXC6;HOXC8;HOXC9;HOXD1;HOXD10;HOXD11;HOXD12;HOXD13;HOXD3;HOXD4;HOXD8;HOXD9;MEOX1;MEOX2;MNX1;PDX1;POU1F1;POU2F1;POU2F2;POU2F3;POU3F1;POU3F2;POU3F3;POU3F4;POU4F1;…	POU4F1;POU4F2;POU4F3
DMRT1_HUMAN.H11MO.0.D	42	0.0232301	0.318198	0.601892	0.443247	3.92899e-09	1.77149e-08	DMRT{2.5.1}	DMRT1{2.5.1.0.1}	DMRT1;DMRT2;DMRT3;DMRTA1;DMRTA2;DMRTB1;DMRTC2	DMRT1
HNF1B_HUMAN.H11MO.0.A	41	0.022677	0.317822	0.60591	0.444614	6.80945e-09	3.01729e-08	POU domain factors{3.1.10}	HNF1-like factors{3.1.10.7}	CDX1;CDX2;CDX4;EVX1;EVX2;GBX1;GBX2;GSX1;GSX2;HDX;HMBOX1;HNF1A;HNF1B;HOXA1;HOXA10;HOXA11;HOXA13;HOXA2;HOXA3;HOXA4;HOXA5;HOXA6;HOXA7;HOXA9;HOXB1;HOXB13;HOXB2;HOXB3;HOXB4;HOXB5;HOXB6;HOXB7;HOXB8;HOXB9;HOXC10;HOXC11;HOXC12;HOXC13;HOXC4;HOXC5;HOXC6;HOXC8;HOXC9;HOXD1;HOXD10;HOXD11;HOXD12;HOXD13;HOXD3;HOXD4;HOXD8;HOXD9;MEOX1;MEOX2;MNX1;PDX1;POU1F1;POU2F1;POU2F2;POU2F3;POU3F1;POU3F2;POU3F3;POU3F4;POU4F1;…	HMBOX1;HNF1A;HNF1B
PIT1_HUMAN.H11MO.0.C	42	0.0232301	0.317394	0.600345	0.442127	3.97351e-09	1.78115e-08	POU domain factors{3.1.10}	POU1 (Pit-1-like factors){3.1.10.1}	CDX1;CDX2;CDX4;EVX1;EVX2;GBX1;GBX2;GSX1;GSX2;HDX;HMBOX1;HNF1A;HNF1B;HOXA1;HOXA10;HOXA11;HOXA13;HOXA2;HOXA3;HOXA4;HOXA5;HOXA6;HOXA7;HOXA9;HOXB1;HOXB13;HOXB2;HOXB3;HOXB4;HOXB5;HOXB6;HOXB7;HOXB8;HOXB9;HOXC10;HOXC11;HOXC12;HOXC13;HOXC4;HOXC5;HOXC6;HOXC8;HOXC9;HOXD1;HOXD10;HOXD11;HOXD12;HOXD13;HOXD3;HOXD4;HOXD8;HOXD9;MEOX1;MEOX2;MNX1;PDX1;POU1F1;POU2F1;POU2F2;POU2F3;POU3F1;POU3F2;POU3F3;POU3F4;POU4F1;…	POU1F1
PBX1_HUMAN.H11MO.1.C	24	0.0132743	0.312874	0.731648	0.489835	0.00013367	0.000286277	TALE-type homeo domain factors{3.1.4}	PBX{3.1.4.4}	IRX2;IRX3;MEIS1;MEIS2;MEIS3;PBX1;PBX2;PBX3;PKNOX1;TGIF2LX;TGIF1;TGIF2	PBX1;PBX2;PBX3
FOXJ2_HUMAN.H11MO.0.C	74	0.0409292	0.311774	0.503903	0.399085	7.2816e-19	5.9096e-18	Forkhead box (FOX) factors{3.3.1}	FOXJ{3.3.1.10}	FOXA1;FOXA2;FOXA3;FOXB1;FOXB2;FOXC1;FOXC2;FOXD1;FOXD2;FOXD3;FOXD4;FOXD4L1;FOXD4L3;FOXD4L4;FOXD4L5;FOXD4L6;FOXE1;FOXE3;FOXF1;FOXF2;FOXG1;FOXH1;FOXI1;FOXI2;FOXI3;FOXJ1;FOXJ2;FOXJ3;FOXK1;FOXK2;FOXL1;FOXL2;FOXM1;FOXN1;FOXN2;FOXN3;FOXN4;FOXO1;FOXO3;FOXO4;FOXO6;FOXP1;FOXP2;FOXP3;FOXP4;FOXQ1;FOXR1;FOXR2;FOXS1	FOXJ2;FOXJ3
FOXF1_HUMAN.H11MO.0.D	70	0.0387168	0.30778	0.504129	0.396776	2.63658e-18	2.09568e-17	Forkhead box (FOX) factors{3.3.1}	FOXF{3.3.1.6}	FOXA1;FOXA2;FOXA3;FOXB1;FOXB2;FOXC1;FOXC2;FOXD1;FOXD2;FOXD3;FOXD4;FOXD4L1;FOXD4L3;FOXD4L4;FOXD4L5;FOXD4L6;FOXE1;FOXE3;FOXF1;FOXF2;FOXG1;FOXH1;FOXI1;FOXI2;FOXI3;FOXJ1;FOXJ2;FOXJ3;FOXK1;FOXK2;FOXL1;FOXL2;FOXM1;FOXN1;FOXN2;FOXN3;FOXN4;FOXO1;FOXO3;FOXO4;FOXO6;FOXP1;FOXP2;FOXP3;FOXP4;FOXQ1;FOXR1;FOXR2;FOXS1	FOXF1;FOXF2
GBX1_HUMAN.H11MO.0.D	33	0.0182522	0.307014	0.631249	0.447602	2.54282e-07	8.71339e-07	HOX-related factors{3.1.1}	GBX (Gastrulation brain homeobox){3.1.1.11}	CDX1;CDX2;CDX4;EVX1;EVX2;GBX1;GBX2;GSX1;GSX2;HDX;HMBOX1;HNF1A;HNF1B;HOXA1;HOXA10;HOXA11;HOXA13;HOXA2;HOXA3;HOXA4;HOXA5;HOXA6;HOXA7;HOXA9;HOXB1;HOXB13;HOXB2;HOXB3;HOXB4;HOXB5;HOXB6;HOXB7;HOXB8;HOXB9;HOXC10;HOXC11;HOXC12;HOXC13;HOXC4;HOXC5;HOXC6;HOXC8;HOXC9;HOXD1;HOXD10;HOXD11;HOXD12;HOXD13;HOXD3;HOXD4;HOXD8;HOXD9;MEOX1;MEOX2;MNX1;PDX1;POU1F1;POU2F1;POU2F2;POU2F3;POU3F1;POU3F2;POU3F3;POU3F4;POU4F1;…	GBX1;GBX2
PITX2_HUMAN.H11MO.0.D	70	0.0387168	0.306892	0.502618	0.395629	1.99681e-18	1.60369e-17	Paired-related HD factors{3.1.3}	PITX{3.1.3.19}	ALX1;ALX3;ALX4;ARGFX;ARX;CRX;DMBX1;DPRX;DRGX;DUX4;DUXA;ESX1;GSC;GSC2;HESX1;ISX;LEUTX;MIXL1;NOBOX;OTP;OTX1;OTX2;PHOX2A;PHOX2B;PITX1;PITX2;PITX3;PROP1;PRRX1;PRRX2;RAX;RAX2;RHOXF1;RHOXF2;SEBOX;SHOX;SHOX2;TPRX1;UNCX;VSX1;VSX2	PITX1;PITX2;PITX3
NKX31_HUMAN.H11MO.0.C	41	0.022677	0.305653	0.582692	0.427591	1.19246e-09	5.64039e-09	NK-related factors{3.1.2}	NK-3{3.1.2.16}	BARHL1;BARHL2;BARX1;BARX2;BSX;DBX1;DBX2;DLX1;DLX2;DLX3;DLX4;DLX5;DLX6;EMX1;EMX2;EN1;EN2;HHEX;HLX;HMX1;HMX2;HMX3;LBX1;LBX2;MSX1;MSX2;NANOG;NKX1-1;NKX1-2;NKX2-1;NKX2-2;NKX2-3;NKX2-4;NKX2-5;NKX2-6;NKX2-8;NKX3-1;NKX3-2;NKX6-1;NKX6-2;NKX6-3;NOTO;TLX1;TLX2;TLX3;VAX1;VAX2;VENTX	NKX3-1;NKX3-2
BSH_HUMAN.H11MO.0.D	33	0.0182522	0.304599	0.62628	0.444081	1.98947e-07	6.90937e-07	NK-related factors{3.1.2}	BSX{3.1.2.3}	BARHL1;BARHL2;BARX1;BARX2;BSX;DBX1;DBX2;DLX1;DLX2;DLX3;DLX4;DLX5;DLX6;EMX1;EMX2;EN1;EN2;HHEX;HLX;HMX1;HMX2;HMX3;LBX1;LBX2;MSX1;MSX2;NANOG;NKX1-1;NKX1-2;NKX2-1;NKX2-2;NKX2-3;NKX2-4;NKX2-5;NKX2-6;NKX2-8;NKX3-1;NKX3-2;NKX6-1;NKX6-2;NKX6-3;NOTO;TLX1;TLX2;TLX3;VAX1;VAX2;VENTX	BSX
SOX5_HUMAN.H11MO.0.C	33	0.0182522	0.302564	0.622069	0.441112	1.55431e-07	5.49713e-07	SOX-related factors{4.1.1}	Group D{4.1.1.4}	BBX;CIC;HBP1;SOX1;SOX10;SOX11;SOX12;SOX13;SOX14;SOX15;SOX17;SOX18;SOX2;SOX21;SOX3;SOX30;SOX4;SOX5;SOX6;SOX7;SOX8;SOX9;SRY	SOX13;SOX5
ESX1_HUMAN.H11MO.0.D	31	0.017146	0.302148	0.636039	0.446238	5.91258e-07	1.93161e-06	Paired-related HD factors{3.1.3}	ESX{3.1.3.8}	ALX1;ALX3;ALX4;ARGFX;ARX;CRX;DMBX1;DPRX;DRGX;DUX4;DUXA;ESX1;GSC;GSC2;HESX1;ISX;LEUTX;MIXL1;NOBOX;OTP;OTX1;OTX2;PHOX2A;PHOX2B;PITX1;PITX2;PITX3;PROP1;PRRX1;PRRX2;RAX;RAX2;RHOXF1;RHOXF2;SEBOX;SHOX;SHOX2;TPRX1;UNCX;VSX1;VSX2	ESX1
VAX1_HUMAN.H11MO.0.D	34	0.0188053	0.299118	0.608311	0.433477	5.58866e-08	2.10188e-07	NK-related factors{3.1.2}	VAX{3.1.2.22}	BARHL1;BARHL2;BARX1;BARX2;BSX;DBX1;DBX2;DLX1;DLX2;DLX3;DLX4;DLX5;DLX6;EMX1;EMX2;EN1;EN2;HHEX;HLX;HMX1;HMX2;HMX3;LBX1;LBX2;MSX1;MSX2;NANOG;NKX1-1;NKX1-2;NKX2-1;NKX2-2;NKX2-3;NKX2-4;NKX2-5;NKX2-6;NKX2-8;NKX3-1;NKX3-2;NKX6-1;NKX6-2;NKX6-3;NOTO;TLX1;TLX2;TLX3;VAX1;VAX2;VENTX	VAX1;VAX2
VSX1_HUMAN.H11MO.0.D	32	0.0176991	0.298825	0.621457	0.438414	2.12173e-07	7.33566e-07	Paired-related HD factors{3.1.3}	VSX{3.1.3.28}	ALX1;ALX3;ALX4;ARGFX;ARX;CRX;DMBX1;DPRX;DRGX;DUX4;DUXA;ESX1;GSC;GSC2;HESX1;ISX;LEUTX;MIXL1;NOBOX;OTP;OTX1;OTX2;PHOX2A;PHOX2B;PITX1;PITX2;PITX3;PROP1;PRRX1;PRRX2;RAX;RAX2;RHOXF1;RHOXF2;SEBOX;SHOX;SHOX2;TPRX1;UNCX;VSX1;VSX2	VSX1;VSX2
FOXB1_HUMAN.H11MO.0.D	48	0.0265487	0.293237	0.53205	0.399375	5.92103e-13	3.5665e-12	Forkhead box (FOX) factors{3.3.1}	FOXB{3.3.1.2}	FOXA1;FOXA2;FOXA3;FOXB1;FOXB2;FOXC1;FOXC2;FOXD1;FOXD2;FOXD3;FOXD4;FOXD4L1;FOXD4L3;FOXD4L4;FOXD4L5;FOXD4L6;FOXE1;FOXE3;FOXF1;FOXF2;FOXG1;FOXH1;FOXI1;FOXI2;FOXI3;FOXJ1;FOXJ2;FOXJ3;FOXK1;FOXK2;FOXL1;FOXL2;FOXM1;FOXN1;FOXN2;FOXN3;FOXN4;FOXO1;FOXO3;FOXO4;FOXO6;FOXP1;FOXP2;FOXP3;FOXP4;FOXQ1;FOXR1;FOXR2;FOXS1	FOXB1
ONEC2_HUMAN.H11MO.0.D	52	0.0287611	0.289465	0.512955	0.389248	8.74589e-15	5.91498e-14	HD-CUT factors{3.1.9}	ONECUT{3.1.9.1}	CUX1;CUX2;ONECUT1;ONECUT2;ONECUT3;SATB1;SATB2	ONECUT1;ONECUT2;ONECUT3
HNF1A_HUMAN.H11MO.0.C	38	0.0210177	0.28707	0.561351	0.407186	3.5654e-10	1.79668e-09	POU domain factors{3.1.10}	HNF1-like factors{3.1.10.7}	CDX1;CDX2;CDX4;EVX1;EVX2;GBX1;GBX2;GSX1;GSX2;HDX;HMBOX1;HNF1A;HNF1B;HOXA1;HOXA10;HOXA11;HOXA13;HOXA2;HOXA3;HOXA4;HOXA5;HOXA6;HOXA7;HOXA9;HOXB1;HOXB13;HOXB2;HOXB3;HOXB4;HOXB5;HOXB6;HOXB7;HOXB8;HOXB9;HOXC10;HOXC11;HOXC12;HOXC13;HOXC4;HOXC5;HOXC6;HOXC8;HOXC9;HOXD1;HOXD10;HOXD11;HOXD12;HOXD13;HOXD3;HOXD4;HOXD8;HOXD9;MEOX1;MEOX2;MNX1;PDX1;POU1F1;POU2F1;POU2F2;POU2F3;POU3F1;POU3F2;POU3F3;POU3F4;POU4F1;…	HMBOX1;HNF1A;HNF1B
ALX4_HUMAN.H11MO.0.D	32	0.0176991	0.286057	0.594984	0.419712	3.63419e-08	1.4369e-07	Paired-related HD factors{3.1.3}	ALX{3.1.3.1}	ALX1;ALX3;ALX4;ARGFX;ARX;CRX;DMBX1;DPRX;DRGX;DUX4;DUXA;ESX1;GSC;GSC2;HESX1;ISX;LEUTX;MIXL1;NOBOX;OTP;OTX1;OTX2;PHOX2A;PHOX2B;PITX1;PITX2;PITX3;PROP1;PRRX1;PRRX2;RAX;RAX2;RHOXF1;RHOXF2;SEBOX;SHOX;SHOX2;TPRX1;UNCX;VSX1;VSX2	ALX1;ALX3;ALX4
ARI3A_HUMAN.H11MO.0.D	66	0.0365044	0.283813	0.471659	0.368727	1.85847e-20	1.55748e-19	ARID-related factors{3.7.1}	ARID3{3.7.1.3}	ARID2;ARID3A;ARID5A;ARID5B;KDM5B	ARID3A
FOXJ3_HUMAN.H11MO.0.A	75	0.0414823	0.277179	0.446539	0.354199	6.48829e-25	6.25309e-24	Forkhead box (FOX) factors{3.3.1}	FOXJ{3.3.1.10}	FOXA1;FOXA2;FOXA3;FOXB1;FOXB2;FOXC1;FOXC2;FOXD1;FOXD2;FOXD3;FOXD4;FOXD4L1;FOXD4L3;FOXD4L4;FOXD4L5;FOXD4L6;FOXE1;FOXE3;FOXF1;FOXF2;FOXG1;FOXH1;FOXI1;FOXI2;FOXI3;FOXJ1;FOXJ2;FOXJ3;FOXK1;FOXK2;FOXL1;FOXL2;FOXM1;FOXN1;FOXN2;FOXN3;FOXN4;FOXO1;FOXO3;FOXO4;FOXO6;FOXP1;FOXP2;FOXP3;FOXP4;FOXQ1;FOXR1;FOXR2;FOXS1	FOXJ2;FOXJ3
NKX61_HUMAN.H11MO.0.B	34	0.0188053	0.275225	0.559694	0.398844	1.14291e-09	5.47319e-09	NK-related factors{3.1.2}	NK-6{3.1.2.19}	BARHL1;BARHL2;BARX1;BARX2;BSX;DBX1;DBX2;DLX1;DLX2;DLX3;DLX4;DLX5;DLX6;EMX1;EMX2;EN1;EN2;HHEX;HLX;HMX1;HMX2;HMX3;LBX1;LBX2;MSX1;MSX2;NANOG;NKX1-1;NKX1-2;NKX2-1;NKX2-2;NKX2-3;NKX2-4;NKX2-5;NKX2-6;NKX2-8;NKX3-1;NKX3-2;NKX6-1;NKX6-2;NKX6-3;NOTO;TLX1;TLX2;TLX3;VAX1;VAX2;VENTX	NKX6-1;NKX6-2
MSX1_HUMAN.H11MO.0.D	32	0.0176991	0.269256	0.559924	0.395001	1.9863e-09	9.06178e-09	NK-related factors{3.1.2}	MSX{3.1.2.11}	BARHL1;BARHL2;BARX1;BARX2;BSX;DBX1;DBX2;DLX1;DLX2;DLX3;DLX4;DLX5;DLX6;EMX1;EMX2;EN1;EN2;HHEX;HLX;HMX1;HMX2;HMX3;LBX1;LBX2;MSX1;MSX2;NANOG;NKX1-1;NKX1-2;NKX2-1;NKX2-2;NKX2-3;NKX2-4;NKX2-5;NKX2-6;NKX2-8;NKX3-1;NKX3-2;NKX6-1;NKX6-2;NKX6-3;NOTO;TLX1;TLX2;TLX3;VAX1;VAX2;VENTX	MSX1;MSX2
FOXQ1_HUMAN.H11MO.0.C	44	0.0243363	0.268159	0.49972	0.370527	3.06408e-14	2.01915e-13	Forkhead box (FOX) factors{3.3.1}	FOXQ{3.3.1.17}	FOXA1;FOXA2;FOXA3;FOXB1;FOXB2;FOXC1;FOXC2;FOXD1;FOXD2;FOXD3;FOXD4;FOXD4L1;FOXD4L3;FOXD4L4;FOXD4L5;FOXD4L6;FOXE1;FOXE3;FOXF1;FOXF2;FOXG1;FOXH1;FOXI1;FOXI2;FOXI3;FOXJ1;FOXJ2;FOXJ3;FOXK1;FOXK2;FOXL1;FOXL2;FOXM1;FOXN1;FOXN2;FOXN3;FOXN4;FOXO1;FOXO3;FOXO4;FOXO6;FOXP1;FOXP2;FOXP3;FOXP4;FOXQ1;FOXR1;FOXR2;FOXS1	FOXQ1
IRX3_HUMAN.H11MO.0.D	34	0.0188053	0.265277	0.539424	0.384406	1.74719e-10	9.10191e-10	TALE-type homeo domain factors{3.1.4}	IRX (Iroquois){3.1.4.1}	IRX1;IRX2;IRX3;IRX4;IRX5;IRX6;MEIS1;MEIS2;MEIS3;MKX;PBX1;PBX2;PBX3;PKNOX1;PKNOX2;TGIF1;TGIF2;TGIF2LX;TGIF2LY	IRX2;IRX3
UNC4_HUMAN.H11MO.0.D	29	0.0160398	0.263389	0.568915	0.394572	1.02393e-08	4.39293e-08	Paired-related HD factors{3.1.3}	UNCX{3.1.3.27}	ALX1;ALX3;ALX4;ARGFX;ARX;CRX;DMBX1;DPRX;DRGX;DUX4;DUXA;ESX1;GSC;GSC2;HESX1;ISX;LEUTX;MIXL1;NOBOX;OTP;OTX1;OTX2;PHOX2A;PHOX2B;PITX1;PITX2;PITX3;PROP1;PRRX1;PRRX2;RAX;RAX2;RHOXF1;RHOXF2;SEBOX;SHOX;SHOX2;TPRX1;UNCX;VSX1;VSX2	UNCX
HME1_HUMAN.H11MO.0.D	27	0.0149336	0.261549	0.581663	0.398212	5.22884e-08	2.01572e-07	NK-related factors{3.1.2}	EN (Engrailed-like factors){3.1.2.7}	BARHL1;BARHL2;BARX1;BARX2;BSX;DBX1;DBX2;DLX1;DLX2;DLX3;DLX4;DLX5;DLX6;EMX1;EMX2;EN1;EN2;HHEX;HLX;HMX1;HMX2;HMX3;LBX1;LBX2;MSX1;MSX2;NANOG;NKX1-1;NKX1-2;NKX2-1;NKX2-2;NKX2-3;NKX2-4;NKX2-5;NKX2-6;NKX2-8;NKX3-1;NKX3-2;NKX6-1;NKX6-2;NKX6-3;NOTO;TLX1;TLX2;TLX3;VAX1;VAX2;VENTX	EN1;EN2
DRGX_HUMAN.H11MO.0.D	28	0.0154867	0.2613	0.572502	0.394546	1.76486e-08	7.39513e-08	Paired-related HD factors{3.1.3}	DRGX{3.1.3.6}	ALX1;ALX3;ALX4;ARGFX;ARX;CRX;DMBX1;DPRX;DRGX;DUX4;DUXA;ESX1;GSC;GSC2;HESX1;ISX;LEUTX;MIXL1;NOBOX;OTP;OTX1;OTX2;PHOX2A;PHOX2B;PITX1;PITX2;PITX3;PROP1;PRRX1;PRRX2;RAX;RAX2;RHOXF1;RHOXF2;SEBOX;SHOX;SHOX2;TPRX1;UNCX;VSX1;VSX2	DRGX
RAX2_HUMAN.H11MO.0.D	26	0.0143805	0.255066	0.576155	0.391707	5.39233e-08	2.04627e-07	Paired-related HD factors{3.1.3}	RAX{3.1.3.22}	ALX1;ALX3;ALX4;ARGFX;ARX;CRX;DMBX1;DPRX;DRGX;DUX4;DUXA;ESX1;GSC;GSC2;HESX1;ISX;LEUTX;MIXL1;NOBOX;OTP;OTX1;OTX2;PHOX2A;PHOX2B;PITX1;PITX2;PITX3;PROP1;PRRX1;PRRX2;RAX;RAX2;RHOXF1;RHOXF2;SEBOX;SHOX;SHOX2;TPRX1;UNCX;VSX1;VSX2	RAX2;RAX
HXD11_HUMAN.H11MO.0.D	40	0.0221239	0.254651	0.489363	0.357769	4.0862e-14	2.64745e-13	HOX-related factors{3.1.1}	HOX9-13{3.1.1.8}	CDX1;CDX2;CDX4;EVX1;EVX2;GBX1;GBX2;GSX1;GSX2;HDX;HMBOX1;HNF1A;HNF1B;HOXA1;HOXA10;HOXA11;HOXA13;HOXA2;HOXA3;HOXA4;HOXA5;HOXA6;HOXA7;HOXA9;HOXB1;HOXB13;HOXB2;HOXB3;HOXB4;HOXB5;HOXB6;HOXB7;HOXB8;HOXB9;HOXC10;HOXC11;HOXC12;HOXC13;HOXC4;HOXC5;HOXC6;HOXC8;HOXC9;HOXD1;HOXD10;HOXD11;HOXD12;HOXD13;HOXD3;HOXD4;HOXD8;HOXD9;MEOX1;MEOX2;MNX1;PDX1;POU1F1;POU2F1;POU2F2;POU2F3;POU3F1;POU3F2;POU3F3;POU3F4;POU4F1;…	HOXA10;HOXA11;HOXA13;HOXA9;HOXB13;HOXC10;HOXC11;HOXC12;HOXC13;HOXC9;HOXD10;HOXD11;HOXD12;HOXD13;HOXD9
ALX3_HUMAN.H11MO.0.D	27	0.0149336	0.249792	0.555396	0.380265	8.08358e-09	3.54116e-08	Paired-related HD factors{3.1.3}	ALX{3.1.3.1}	ALX1;ALX3;ALX4;ARGFX;ARX;CRX;DMBX1;DPRX;DRGX;DUX4;DUXA;ESX1;GSC;GSC2;HESX1;ISX;LEUTX;MIXL1;NOBOX;OTP;OTX1;OTX2;PHOX2A;PHOX2B;PITX1;PITX2;PITX3;PROP1;PRRX1;PRRX2;RAX;RAX2;RHOXF1;RHOXF2;SEBOX;SHOX;SHOX2;TPRX1;UNCX;VSX1;VSX2	ALX1;ALX3;ALX4
GSX2_HUMAN.H11MO.0.D	33	0.0182522	0.247872	0.509573	0.361351	1.09851e-11	6.09317e-11	HOX-related factors{3.1.1}	GSX{3.1.1.12}	CDX1;CDX2;CDX4;EVX1;EVX2;GBX1;GBX2;GSX1;GSX2;HDX;HMBOX1;HNF1A;HNF1B;HOXA1;HOXA10;HOXA11;HOXA13;HOXA2;HOXA3;HOXA4;HOXA5;HOXA6;HOXA7;HOXA9;HOXB1;HOXB13;HOXB2;HOXB3;HOXB4;HOXB5;HOXB6;HOXB7;HOXB8;HOXB9;HOXC10;HOXC11;HOXC12;HOXC13;HOXC4;HOXC5;HOXC6;HOXC8;HOXC9;HOXD1;HOXD10;HOXD11;HOXD12;HOXD13;HOXD3;HOXD4;HOXD8;HOXD9;MEOX1;MEOX2;MNX1;PDX1;POU1F1;POU2F1;POU2F2;POU2F3;POU3F1;POU3F2;POU3F3;POU3F4;POU4F1;…	GSX1;GSX2
LHX9_HUMAN.H11MO.0.D	28	0.0154867	0.243304	0.533001	0.367349	9.1466e-10	4.40752e-09	HD-LIM factors{3.1.5}	Lhx-2-like factors{3.1.5.3}	ISL1;ISL2;LHX1;LHX2;LHX3;LHX4;LHX5;LHX6;LHX8;LHX9;LMX1A;LMX1B	LHX2;LHX9
SHOX_HUMAN.H11MO.0.D	27	0.0149336	0.236531	0.525879	0.360045	6.77839e-10	3.31608e-09	Paired-related HD factors{3.1.3}	SHOX{3.1.3.25}	ALX1;ALX3;ALX4;ARGFX;ARX;CRX;DMBX1;DPRX;DRGX;DUX4;DUXA;ESX1;GSC;GSC2;HESX1;ISX;LEUTX;MIXL1;NOBOX;OTP;OTX1;OTX2;PHOX2A;PHOX2B;PITX1;PITX2;PITX3;PROP1;PRRX1;PRRX2;RAX;RAX2;RHOXF1;RHOXF2;SEBOX;SHOX;SHOX2;TPRX1;UNCX;VSX1;VSX2	SHOX2;SHOX
FOXD2_HUMAN.H11MO.0.D	45	0.0248894	0.235543	0.435795	0.324206	3.64188e-19	2.98712e-18	Forkhead box (FOX) factors{3.3.1}	FOXD{3.3.1.4}	FOXA1;FOXA2;FOXA3;FOXB1;FOXB2;FOXC1;FOXC2;FOXD1;FOXD2;FOXD3;FOXD4;FOXD4L1;FOXD4L3;FOXD4L4;FOXD4L5;FOXD4L6;FOXE1;FOXE3;FOXF1;FOXF2;FOXG1;FOXH1;FOXI1;FOXI2;FOXI3;FOXJ1;FOXJ2;FOXJ3;FOXK1;FOXK2;FOXL1;FOXL2;FOXM1;FOXN1;FOXN2;FOXN3;FOXN4;FOXO1;FOXO3;FOXO4;FOXO6;FOXP1;FOXP2;FOXP3;FOXP4;FOXQ1;FOXR1;FOXR2;FOXS1	FOXD1;FOXD2;FOXD3
DLX1_HUMAN.H11MO.0.D	34	0.0188053	0.234368	0.476555	0.339623	1.16446e-13	7.35902e-13	NK-related factors{3.1.2}	DLX{3.1.2.5}	BARHL1;BARHL2;BARX1;BARX2;BSX;DBX1;DBX2;DLX1;DLX2;DLX3;DLX4;DLX5;DLX6;EMX1;EMX2;EN1;EN2;HHEX;HLX;HMX1;HMX2;HMX3;LBX1;LBX2;MSX1;MSX2;NANOG;NKX1-1;NKX1-2;NKX2-1;NKX2-2;NKX2-3;NKX2-4;NKX2-5;NKX2-6;NKX2-8;NKX3-1;NKX3-2;NKX6-1;NKX6-2;NKX6-3;NOTO;TLX1;TLX2;TLX3;VAX1;VAX2;VENTX	DLX1;DLX2;DLX3;DLX4;DLX5;DLX6
HMX1_HUMAN.H11MO.0.D	34	0.0188053	0.233083	0.473976	0.337758	8.74427e-14	5.57176e-13	NK-related factors{3.1.2}	NK-5/HMX{3.1.2.18}	BARHL1;BARHL2;BARX1;BARX2;BSX;DBX1;DBX2;DLX1;DLX2;DLX3;DLX4;DLX5;DLX6;EMX1;EMX2;EN1;EN2;HHEX;HLX;HMX1;HMX2;HMX3;LBX1;LBX2;MSX1;MSX2;NANOG;NKX1-1;NKX1-2;NKX2-1;NKX2-2;NKX2-3;NKX2-4;NKX2-5;NKX2-6;NKX2-8;NKX3-1;NKX3-2;NKX6-1;NKX6-2;NKX6-3;NOTO;TLX1;TLX2;TLX3;VAX1;VAX2;VENTX	HMX1;HMX2;HMX3
SHOX2_HUMAN.H11MO.0.D	26	0.0143805	0.232748	0.525715	0.357422	8.71895e-10	4.22787e-09	Paired-related HD factors{3.1.3}	SHOX{3.1.3.25}	ALX1;ALX3;ALX4;ARGFX;ARX;CRX;DMBX1;DPRX;DRGX;DUX4;DUXA;ESX1;GSC;GSC2;HESX1;ISX;LEUTX;MIXL1;NOBOX;OTP;OTX1;OTX2;PHOX2A;PHOX2B;PITX1;PITX2;PITX3;PROP1;PRRX1;PRRX2;RAX;RAX2;RHOXF1;RHOXF2;SEBOX;SHOX;SHOX2;TPRX1;UNCX;VSX1;VSX2	SHOX2;SHOX
DMBX1_HUMAN.H11MO.0.D	29	0.0160398	0.231863	0.500791	0.347341	2.38805e-11	1.31514e-10	Paired-related HD factors{3.1.3}	DMBX{3.1.3.4}	ALX1;ALX3;ALX4;ARGFX;ARX;CRX;DMBX1;DPRX;DRGX;DUX4;DUXA;ESX1;GSC;GSC2;HESX1;ISX;LEUTX;MIXL1;NOBOX;OTP;OTX1;OTX2;PHOX2A;PHOX2B;PITX1;PITX2;PITX3;PROP1;PRRX1;PRRX2;RAX;RAX2;RHOXF1;RHOXF2;SEBOX;SHOX;SHOX2;TPRX1;UNCX;VSX1;VSX2	DMBX1
ZFHX3_HUMAN.H11MO.0.D	31	0.017146	0.231749	0.487711	0.342214	2.6432e-12	1.53226e-11	HD-ZF factors{3.1.8}	ZFHX{3.1.8.4}	ADNP;ADNP2;HOMEZ;NANOGNB;TSHZ1;TSHZ2;TSHZ3;ZEB1;ZEB2;ZFHX2;ZFHX3;ZFHX4;ZHX1;ZHX2;ZHX3	ZFHX3
HXD9_HUMAN.H11MO.0.D	15	0.00829646	0.231302	0.6857	0.414348	0.000125395	0.00027081	HOX-related factors{3.1.1}	HOX9-13{3.1.1.8}	CDX1;CDX2;CDX4;EVX1;EVX2;GBX1;GBX2;GSX1;GSX2;HDX;HMBOX1;HNF1A;HNF1B;HOXA1;HOXA10;HOXA11;HOXA13;HOXA2;HOXA3;HOXA4;HOXA5;HOXA6;HOXA7;HOXA9;HOXB1;HOXB13;HOXB2;HOXB3;HOXB4;HOXB5;HOXB6;HOXB7;HOXB8;HOXB9;HOXC10;HOXC11;HOXC12;HOXC13;HOXC4;HOXC5;HOXC6;HOXC8;HOXC9;HOXD1;HOXD10;HOXD11;HOXD12;HOXD13;HOXD3;HOXD4;HOXD8;HOXD9;MEOX1;MEOX2;MNX1;PDX1;POU1F1;POU2F1;POU2F2;POU2F3;POU3F1;POU3F2;POU3F3;POU3F4;POU4F1;…	HOXA10;HOXA11;HOXA13;HOXA9;HOXB13;HOXC10;HOXC11;HOXC12;HOXC13;HOXC9;HOXD10;HOXD11;HOXD12;HOXD13;HOXD9
LMX1B_HUMAN.H11MO.0.D	40	0.0221239	0.231268	0.444444	0.324953	3.77748e-17	2.80042e-16	HD-LIM factors{3.1.5}	Lmx{3.1.5.6}	ISL1;ISL2;LHX1;LHX2;LHX3;LHX4;LHX5;LHX6;LHX8;LHX9;LMX1A;LMX1B	LMX1A;LMX1B
ISX_HUMAN.H11MO.0.D	24	0.0132743	0.231253	0.540685	0.362036	7.96763e-09	3.51031e-08	Paired-related HD factors{3.1.3}	ISX{3.1.3.12}	ALX1;ALX3;ALX4;ARGFX;ARX;CRX;DMBX1;DPRX;DRGX;DUX4;DUXA;ESX1;GSC;GSC2;HESX1;ISX;LEUTX;MIXL1;NOBOX;OTP;OTX1;OTX2;PHOX2A;PHOX2B;PITX1;PITX2;PITX3;PROP1;PRRX1;PRRX2;RAX;RAX2;RHOXF1;RHOXF2;SEBOX;SHOX;SHOX2;TPRX1;UNCX;VSX1;VSX2	ISX
PHX2A_HUMAN.H11MO.0.D	25	0.0138274	0.229442	0.527	0.35564	1.4969e-09	6.99458e-09	Paired-related HD factors{3.1.3}	PHOX{3.1.3.18}	ALX1;ALX3;ALX4;ARGFX;ARX;CRX;DMBX1;DPRX;DRGX;DUX4;DUXA;ESX1;GSC;GSC2;HESX1;ISX;LEUTX;MIXL1;NOBOX;OTP;OTX1;OTX2;PHOX2A;PHOX2B;PITX1;PITX2;PITX3;PROP1;PRRX1;PRRX2;RAX;RAX2;RHOXF1;RHOXF2;SEBOX;SHOX;SHOX2;TPRX1;UNCX;VSX1;VSX2	PHOX2A;PHOX2B
PROP1_HUMAN.H11MO.0.D	26	0.0143805	0.218808	0.494176	0.335999	5.14684e-11	2.79452e-10	Paired-related HD factors{3.1.3}	PROP{3.1.3.20}	ALX1;ALX3;ALX4;ARGFX;ARX;CRX;DMBX1;DPRX;DRGX;DUX4;DUXA;ESX1;GSC;GSC2;HESX1;ISX;LEUTX;MIXL1;NOBOX;OTP;OTX1;OTX2;PHOX2A;PHOX2B;PITX1;PITX2;PITX3;PROP1;PRRX1;PRRX2;RAX;RAX2;RHOXF1;RHOXF2;SEBOX;SHOX;SHOX2;TPRX1;UNCX;VSX1;VSX2	PROP1
PO3F4_HUMAN.H11MO.0.D	33	0.0182522	0.217304	0.446719	0.316779	3.33147e-15	2.35648e-14	POU domain factors{3.1.10}	POU3 (Oct-6-like factors){3.1.10.3}	CDX1;CDX2;CDX4;EVX1;EVX2;GBX1;GBX2;GSX1;GSX2;HDX;HMBOX1;HNF1A;HNF1B;HOXA1;HOXA10;HOXA11;HOXA13;HOXA2;HOXA3;HOXA4;HOXA5;HOXA6;HOXA7;HOXA9;HOXB1;HOXB13;HOXB2;HOXB3;HOXB4;HOXB5;HOXB6;HOXB7;HOXB8;HOXB9;HOXC10;HOXC11;HOXC12;HOXC13;HOXC4;HOXC5;HOXC6;HOXC8;HOXC9;HOXD1;HOXD10;HOXD11;HOXD12;HOXD13;HOXD3;HOXD4;HOXD8;HOXD9;MEOX1;MEOX2;MNX1;PDX1;POU1F1;POU2F1;POU2F2;POU2F3;POU3F1;POU3F2;POU3F3;POU3F4;POU4F1;…	POU3F1;POU3F2;POU3F3;POU3F4
PO3F3_HUMAN.H11MO.0.D	47	0.0259956	0.211344	0.385811	0.288781	8.90282e-25	8.37082e-24	POU domain factors{3.1.10}	POU3 (Oct-6-like factors){3.1.10.3}	CDX1;CDX2;CDX4;EVX1;EVX2;GBX1;GBX2;GSX1;GSX2;HDX;HMBOX1;HNF1A;HNF1B;HOXA1;HOXA10;HOXA11;HOXA13;HOXA2;HOXA3;HOXA4;HOXA5;HOXA6;HOXA7;HOXA9;HOXB1;HOXB13;HOXB2;HOXB3;HOXB4;HOXB5;HOXB6;HOXB7;HOXB8;HOXB9;HOXC10;HOXC11;HOXC12;HOXC13;HOXC4;HOXC5;HOXC6;HOXC8;HOXC9;HOXD1;HOXD10;HOXD11;HOXD12;HOXD13;HOXD3;HOXD4;HOXD8;HOXD9;MEOX1;MEOX2;MNX1;PDX1;POU1F1;POU2F1;POU2F2;POU2F3;POU3F1;POU3F2;POU3F3;POU3F4;POU4F1;…	POU3F1;POU3F2;POU3F3;POU3F4
FOXP3_HUMAN.H11MO.0.D	25	0.0138274	0.20522	0.471314	0.318106	8.71978e-12	4.90726e-11	Forkhead box (FOX) factors{3.3.1}	FOXP{3.3.1.16}	FOXA1;FOXA2;FOXA3;FOXB1;FOXB2;FOXC1;FOXC2;FOXD1;FOXD2;FOXD3;FOXD4;FOXD4L1;FOXD4L3;FOXD4L4;FOXD4L5;FOXD4L6;FOXE1;FOXE3;FOXF1;FOXF2;FOXG1;FOXH1;FOXI1;FOXI2;FOXI3;FOXJ1;FOXJ2;FOXJ3;FOXK1;FOXK2;FOXL1;FOXL2;FOXM1;FOXN1;FOXN2;FOXN3;FOXN4;FOXO1;FOXO3;FOXO4;FOXO6;FOXP1;FOXP2;FOXP3;FOXP4;FOXQ1;FOXR1;FOXR2;FOXS1	FOXP1;FOXP2;FOXP3
LMX1A_HUMAN.H11MO.0.D	40	0.0221239	0.202804	0.389729	0.284954	6.15936e-22	5.52194e-21	HD-LIM factors{3.1.5}	Lmx{3.1.5.6}	ISL1;ISL2;LHX1;LHX2;LHX3;LHX4;LHX5;LHX6;LHX8;LHX9;LMX1A;LMX1B	LMX1A;LMX1B
PHX2B_HUMAN.H11MO.0.D	22	0.0121681	0.198843	0.483499	0.318213	1.34836e-10	7.12044e-10	Paired-related HD factors{3.1.3}	PHOX{3.1.3.18}	ALX1;ALX3;ALX4;ARGFX;ARX;CRX;DMBX1;DPRX;DRGX;DUX4;DUXA;ESX1;GSC;GSC2;HESX1;ISX;LEUTX;MIXL1;NOBOX;OTP;OTX1;OTX2;PHOX2A;PHOX2B;PITX1;PITX2;PITX3;PROP1;PRRX1;PRRX2;RAX;RAX2;RHOXF1;RHOXF2;SEBOX;SHOX;SHOX2;TPRX1;UNCX;VSX1;VSX2	PHOX2A;PHOX2B
HNF1B_HUMAN.H11MO.1.A	23	0.0127212	0.18866	0.449488	0.298502	2.29002e-12	1.33758e-11	POU domain factors{3.1.10}	HNF1-like factors{3.1.10.7}	CDX1;CDX2;CDX4;EVX1;EVX2;GBX1;GBX2;GSX1;GSX2;HDX;HMBOX1;HNF1A;HNF1B;HOXA1;HOXA10;HOXA11;HOXA13;HOXA2;HOXA3;HOXA4;HOXA5;HOXA6;HOXA7;HOXA9;HOXB1;HOXB13;HOXB2;HOXB3;HOXB4;HOXB5;HOXB6;HOXB7;HOXB8;HOXB9;HOXC10;HOXC11;HOXC12;HOXC13;HOXC4;HOXC5;HOXC6;HOXC8;HOXC9;HOXD1;HOXD10;HOXD11;HOXD12;HOXD13;HOXD3;HOXD4;HOXD8;HOXD9;MEOX1;MEOX2;MNX1;PDX1;POU1F1;POU2F1;POU2F2;POU2F3;POU3F1;POU3F2;POU3F3;POU3F4;POU4F1;…	HMBOX1;HNF1A;HNF1B
HXC10_HUMAN.H11MO.0.D	48	0.0265487	0.184237	0.334211	0.250903	1.82246e-32	2.03641e-31	HOX-related factors{3.1.1}	HOX9-13{3.1.1.8}	CDX1;CDX2;CDX4;EVX1;EVX2;GBX1;GBX2;GSX1;GSX2;HDX;HMBOX1;HNF1A;HNF1B;HOXA1;HOXA10;HOXA11;HOXA13;HOXA2;HOXA3;HOXA4;HOXA5;HOXA6;HOXA7;HOXA9;HOXB1;HOXB13;HOXB2;HOXB3;HOXB4;HOXB5;HOXB6;HOXB7;HOXB8;HOXB9;HOXC10;HOXC11;HOXC12;HOXC13;HOXC4;HOXC5;HOXC6;HOXC8;HOXC9;HOXD1;HOXD10;HOXD11;HOXD12;HOXD13;HOXD3;HOXD4;HOXD8;HOXD9;MEOX1;MEOX2;MNX1;PDX1;POU1F1;POU2F1;POU2F2;POU2F3;POU3F1;POU3F2;POU3F3;POU3F4;POU4F1;…	HOXA10;HOXA11;HOXA13;HOXA9;HOXB13;HOXC10;HOXC11;HOXC12;HOXC13;HOXC9;HOXD10;HOXD11;HOXD12;HOXD13;HOXD9
ARX_HUMAN.H11MO.0.D	19	0.0105088	0.180417	0.470836	0.30049	2.70908e-10	1.39247e-09	Paired-related HD factors{3.1.3}	ARX{3.1.3.3}	ALX1;ALX3;ALX4;ARGFX;ARX;CRX;DMBX1;DPRX;DRGX;DUX4;DUXA;ESX1;GSC;GSC2;HESX1;ISX;LEUTX;MIXL1;NOBOX;OTP;OTX1;OTX2;PHOX2A;PHOX2B;PITX1;PITX2;PITX3;PROP1;PRRX1;PRRX2;RAX;RAX2;RHOXF1;RHOXF2;SEBOX;SHOX;SHOX2;TPRX1;UNCX;VSX1;VSX2	ARX
DLX4_HUMAN.H11MO.0.D	23	0.0127212	0.169081	0.402819	0.267498	4.97742e-15	3.42642e-14	NK-related factors{3.1.2}	DLX{3.1.2.5}	BARHL1;BARHL2;BARX1;BARX2;BSX;DBX1;DBX2;DLX1;DLX2;DLX3;DLX4;DLX5;DLX6;EMX1;EMX2;EN1;EN2;HHEX;HLX;HMX1;HMX2;HMX3;LBX1;LBX2;MSX1;MSX2;NANOG;NKX1-1;NKX1-2;NKX2-1;NKX2-2;NKX2-3;NKX2-4;NKX2-5;NKX2-6;NKX2-8;NKX3-1;NKX3-2;NKX6-1;NKX6-2;NKX6-3;NOTO;TLX1;TLX2;TLX3;VAX1;VAX2;VENTX	DLX1;DLX2;DLX3;DLX4;DLX5;DLX6
SOX1_HUMAN.H11MO.0.D	18	0.00995575	0.153632	0.412069	0.259875	9.70263e-13	5.75441e-12	SOX-related factors{4.1.1}	Group B{4.1.1.2}	BBX;CIC;HBP1;SOX1;SOX10;SOX11;SOX12;SOX13;SOX14;SOX15;SOX17;SOX18;SOX2;SOX21;SOX3;SOX30;SOX4;SOX5;SOX6;SOX7;SOX8;SOX9;SRY	SOX1;SOX21;SOX2;SOX3
DLX6_HUMAN.H11MO.0.D	21	0.011615	0.146163	0.363263	0.23681	4.2358e-17	3.08095e-16	NK-related factors{3.1.2}	DLX{3.1.2.5}	BARHL1;BARHL2;BARX1;BARX2;BSX;DBX1;DBX2;DLX1;DLX2;DLX3;DLX4;DLX5;DLX6;EMX1;EMX2;EN1;EN2;HHEX;HLX;HMX1;HMX2;HMX3;LBX1;LBX2;MSX1;MSX2;NANOG;NKX1-1;NKX1-2;NKX2-1;NKX2-2;NKX2-3;NKX2-4;NKX2-5;NKX2-6;NKX2-8;NKX3-1;NKX3-2;NKX6-1;NKX6-2;NKX6-3;NOTO;TLX1;TLX2;TLX3;VAX1;VAX2;VENTX	DLX1;DLX2;DLX3;DLX4;DLX5;DLX6
HBP1_HUMAN.H11MO.0.D	13	0.00719027	0.13481	0.435246	0.253759	6.0939e-10	3.01179e-09	SOX-related factors{4.1.1}	Further Sox-related factors{4.1.1.9}	BBX;CIC;HBP1;SOX1;SOX10;SOX11;SOX12;SOX13;SOX14;SOX15;SOX17;SOX18;SOX2;SOX21;SOX3;SOX30;SOX4;SOX5;SOX6;SOX7;SOX8;SOX9;SRY	HBP1
ALX1_HUMAN.H11MO.0.B	17	0.00940265	0.133125	0.36799	0.229103	6.94532e-15	4.7388e-14	Paired-related HD factors{3.1.3}	ALX{3.1.3.1}	ALX1;ALX3;ALX4;ARGFX;ARX;CRX;DMBX1;DPRX;DRGX;DUX4;DUXA;ESX1;GSC;GSC2;HESX1;ISX;LEUTX;MIXL1;NOBOX;OTP;OTX1;OTX2;PHOX2A;PHOX2B;PITX1;PITX2;PITX3;PROP1;PRRX1;PRRX2;RAX;RAX2;RHOXF1;RHOXF2;SEBOX;SHOX;SHOX2;TPRX1;UNCX;VSX1;VSX2	ALX1;ALX3;ALX4
