# Supplementary material for: Tumor microenvironment deconvolution identifies cell-type-independent aberrant DNA methylation and gene expression in prostate cancer
Source: Clin Epigenetics. 2024 Jan 3;16:5. doi: 10.1186/s13148-023-01609-3 (PMC10765773; doi:10.1186/s13148-023-01609-3)
Supplement: Supplementary file 11 — Additional file 11. Table S10. Hypermethylated Enhancer Motifs. [file 13148_2023_1609_MOESM11_ESM.xlsx]

## Sheet: Sheet1
motif	NumOfProbes	PercentageOfProbes	lowerOR	upperOR	OR	p.value	FDR	TF.family	TF.subfamily	TF.family.member	TF.subfamily.member
SP2_HUMAN.H11MO.0.A	1693	0.936394	10.7344	16.346	13.1755	5.43239e-286	2.61774e-284	Three-zinc finger Krüppel-related factors{2.3.1}	Sp1-like factors{2.3.1.1}	EGR1;EGR2;EGR3;EGR4;KLF1;KLF10;KLF11;KLF12;KLF13;KLF14;KLF15;KLF16;KLF17;KLF2;KLF3;KLF4;KLF5;KLF6;KLF7;KLF8;KLF9;SP1;SP2;SP3;SP4;SP5;SP6;SP7;SP8;SP9	SP1;SP2;SP3;SP4
SP1_HUMAN.H11MO.0.A	1658	0.917035	9.80863	14.1015	11.7207	3.09151e-312	2.38356e-310	Three-zinc finger Krüppel-related factors{2.3.1}	Sp1-like factors{2.3.1.1}	EGR1;EGR2;EGR3;EGR4;KLF1;KLF10;KLF11;KLF12;KLF13;KLF14;KLF15;KLF16;KLF17;KLF2;KLF3;KLF4;KLF5;KLF6;KLF7;KLF8;KLF9;SP1;SP2;SP3;SP4;SP5;SP6;SP7;SP8;SP9	SP1;SP2;SP3;SP4
E2F4_HUMAN.H11MO.0.A	1537	0.850111	9.14429	11.9923	10.4518	0	0	E2F-related factors{3.3.2}	E2F{3.3.2.1}	E2F1;E2F2;E2F3;E2F4;E2F5;E2F6;E2F7;E2F8;TFDP1;TFDP2	E2F1;E2F2;E2F3;E2F4;E2F5;E2F6;E2F7;E2F8
SP3_HUMAN.H11MO.0.B	1634	0.903761	9.03527	12.6408	10.6543	5.05612e-315	4.33141e-313	Three-zinc finger Krüppel-related factors{2.3.1}	Sp1-like factors{2.3.1.1}	EGR1;EGR2;EGR3;EGR4;KLF1;KLF10;KLF11;KLF12;KLF13;KLF14;KLF15;KLF16;KLF17;KLF2;KLF3;KLF4;KLF5;KLF6;KLF7;KLF8;KLF9;SP1;SP2;SP3;SP4;SP5;SP6;SP7;SP8;SP9	SP1;SP2;SP3;SP4
SP1_HUMAN.H11MO.1.A	1580	0.873894	8.66584	11.6256	10.0146	0	0	Three-zinc finger Krüppel-related factors{2.3.1}	Sp1-like factors{2.3.1.1}	EGR1;EGR2;EGR3;EGR4;KLF1;KLF10;KLF11;KLF12;KLF13;KLF14;KLF15;KLF16;KLF17;KLF2;KLF3;KLF4;KLF5;KLF6;KLF7;KLF8;KLF9;SP1;SP2;SP3;SP4;SP5;SP6;SP7;SP8;SP9	SP1;SP2;SP3;SP4
THAP1_HUMAN.H11MO.0.C	1556	0.860619	8.20924	10.8626	9.4262	0	0	THAP-related factors{2.9.1}	THAP1{2.9.1.0.1}	THAP1;THAP10;THAP11;THAP12;THAP2;THAP3;THAP4;THAP5;THAP6;THAP7;THAP8;THAP9	THAP1
ZBT14_HUMAN.H11MO.0.C	1364	0.754425	8.20924	10.2382	9.15928	0	0	More than 3 adjacent zinc finger factors{2.3.3}	unclassified{2.3.3.0}	BCL6B;BCL6;CTCFL;CTCF;FEZF1;GFI1B;GFI1;GLI1;GLI2;GLI3;GLIS1;GLIS2;GLIS3;MTF1;MYNN;MZF1;OSR2;OVOL1;OVOL2;ZNF146;PLAG1;PLAGL1;PRDM14;PRDM1;PRDM6;SCRT1;SCRT2;SNAI1;SNAI2;YY1;YY2;WT1;ZNF324;ZNF354A;ZBTB14;ZBTB18;ZBTB48;ZBTB49;ZBTB7A;ZBTB7B;ZBTB6;ZFP64;ZFP28;ZFP42;ZFP82;ZFX;ZIC1;ZIC2;ZIC3;ZIC4;ZIM3;ZKSCAN1;ZKSCAN3;ZNF121;ZNF136;ZNF140;ZNF143;ZNF148;ZNF214;ZNF232;ZNF250;ZNF257;ZNF260;ZNF263;ZNF264;ZNF2…	MYNN;MZF1;OSR2;PRDM14;PRDM6;WT1;ZBTB14;ZBTB48;ZBTB49;ZFP64;ZFP28;ZIM3;ZNF121;ZNF250;ZNF257;ZNF263;ZNF274;ZNF317;ZNF320;ZNF329;ZNF331;ZNF394;ZNF449;ZNF502;ZNF528;ZNF547;ZNF549;ZNF554;ZNF586;ZNF589;ZNF667;ZNF680;ZNF708;ZNF713;ZNF768;ZNF18;ZNF85;ZSCAN16;ZSCAN22
MBD2_HUMAN.H11MO.0.B	1411	0.78042	8.12737	10.2349	9.11184	0	0			MBD2	MBD2
MECP2_HUMAN.H11MO.0.C	1319	0.729535	7.83788	9.70809	8.71359	0	0			MECP2	MECP2
E2F1_HUMAN.H11MO.0.A	1421	0.785951	7.18508	9.06973	8.06467	0	0	E2F-related factors{3.3.2}	E2F{3.3.2.1}	E2F1;E2F2;E2F3;E2F4;E2F5;E2F6;E2F7;E2F8;TFDP1;TFDP2	E2F1;E2F2;E2F3;E2F4;E2F5;E2F6;E2F7;E2F8
WT1_HUMAN.H11MO.0.C	1595	0.88219	7.07272	9.5802	8.21276	2.7502e-273	1.0602e-271	More than 3 adjacent zinc finger factors{2.3.3}	unclassified{2.3.3.0}	BCL6B;BCL6;CTCFL;CTCF;FEZF1;GFI1B;GFI1;GLI1;GLI2;GLI3;GLIS1;GLIS2;GLIS3;MTF1;MYNN;MZF1;OSR2;OVOL1;OVOL2;ZNF146;PLAG1;PLAGL1;PRDM14;PRDM1;PRDM6;SCRT1;SCRT2;SNAI1;SNAI2;YY1;YY2;WT1;ZNF324;ZNF354A;ZBTB14;ZBTB18;ZBTB48;ZBTB49;ZBTB7A;ZBTB7B;ZBTB6;ZFP64;ZFP28;ZFP42;ZFP82;ZFX;ZIC1;ZIC2;ZIC3;ZIC4;ZIM3;ZKSCAN1;ZKSCAN3;ZNF121;ZNF136;ZNF140;ZNF143;ZNF148;ZNF214;ZNF232;ZNF250;ZNF257;ZNF260;ZNF263;ZNF264;ZNF2…	MYNN;MZF1;OSR2;PRDM14;PRDM6;WT1;ZBTB14;ZBTB48;ZBTB49;ZFP64;ZFP28;ZIM3;ZNF121;ZNF250;ZNF257;ZNF263;ZNF274;ZNF317;ZNF320;ZNF329;ZNF331;ZNF394;ZNF449;ZNF502;ZNF528;ZNF547;ZNF549;ZNF554;ZNF586;ZNF589;ZNF667;ZNF680;ZNF708;ZNF713;ZNF768;ZNF18;ZNF85;ZSCAN16;ZSCAN22
KLF3_HUMAN.H11MO.0.B	1556	0.860619	7.02877	9.30156	8.07103	3.53751e-297	2.09801e-295	Three-zinc finger Krüppel-related factors{2.3.1}	Krüppel-like factors{2.3.1.2}	EGR1;EGR2;EGR3;EGR4;KLF1;KLF10;KLF11;KLF12;KLF13;KLF14;KLF15;KLF16;KLF17;KLF2;KLF3;KLF4;KLF5;KLF6;KLF7;KLF8;KLF9;SP1;SP2;SP3;SP4;SP5;SP6;SP7;SP8;SP9	KLF12;KLF13;KLF14;KLF15;KLF16;KLF1;KLF3;KLF4;KLF5;KLF6;KLF8;KLF9
KLF16_HUMAN.H11MO.0.D	1526	0.844027	6.43557	8.39782	7.33956	2.28168e-285	1.03481e-283	Three-zinc finger Krüppel-related factors{2.3.1}	Krüppel-like factors{2.3.1.2}	EGR1;EGR2;EGR3;EGR4;KLF1;KLF10;KLF11;KLF12;KLF13;KLF14;KLF15;KLF16;KLF17;KLF2;KLF3;KLF4;KLF5;KLF6;KLF7;KLF8;KLF9;SP1;SP2;SP3;SP4;SP5;SP6;SP7;SP8;SP9	KLF12;KLF13;KLF14;KLF15;KLF16;KLF1;KLF3;KLF4;KLF5;KLF6;KLF8;KLF9
AP2D_HUMAN.H11MO.0.D	1479	0.818031	6.34451	8.13764	7.17546	4.1722e-301	2.92433e-299	AP-2{1.3.1}	AP-2delta{1.3.1.0.4}	TFAP2A;TFAP2B;TFAP2C;TFAP2D	TFAP2D
PATZ1_HUMAN.H11MO.0.C	1569	0.86781	6.26896	8.35442	7.22275	2.89799e-254	7.70465e-253	Factors with multiple dispersed zinc fingers{2.3.4}	MAZ-like factors{2.3.4.8}	BCL11A;BCL11B;BNC1;BNC2;E4F1;HIC1;HIC2;HINFP;HIVEP1;HIVEP2;HIVEP3;IKZF1;IKZF2;IKZF3;IKZF4;IKZF5;INSM1;INSM2;MAZ;MECOM;PATZ1;PRDM16;PRDM4;REST;RLF;RREB1;SALL1;SALL2;SALL3;SALL4;VEZF1;ZBTB1;ZBTB17;ZBTB2;ZBTB25;ZBTB4;ZFAT;ZNF134;ZNF211;ZNF217;ZNF219;ZNF248;ZNF256;ZNF292;ZNF296;ZNF319;ZNF334;ZNF335;ZNF341;ZNF37A;ZNF382;ZNF417;ZNF418;ZNF423;ZNF467;ZNF510;ZNF512;ZNF512B;ZNF516;ZNF518A;ZNF518B;ZNF521;ZN…	MAZ;PATZ1;VEZF1
E2F4_HUMAN.H11MO.1.A	1184	0.654867	6.2505	7.62768	6.90099	0	0	E2F-related factors{3.3.2}	E2F{3.3.2.1}	E2F1;E2F2;E2F3;E2F4;E2F5;E2F6;E2F7;E2F8;TFDP1;TFDP2	E2F1;E2F2;E2F3;E2F4;E2F5;E2F6;E2F7;E2F8
KLF6_HUMAN.H11MO.0.A	1539	0.851217	5.9598	7.8224	6.81598	3.79704e-255	1.04554e-253	Three-zinc finger Krüppel-related factors{2.3.1}	Krüppel-like factors{2.3.1.2}	EGR1;EGR2;EGR3;EGR4;KLF1;KLF10;KLF11;KLF12;KLF13;KLF14;KLF15;KLF16;KLF17;KLF2;KLF3;KLF4;KLF5;KLF6;KLF7;KLF8;KLF9;SP1;SP2;SP3;SP4;SP5;SP6;SP7;SP8;SP9	KLF12;KLF13;KLF14;KLF15;KLF16;KLF1;KLF3;KLF4;KLF5;KLF6;KLF8;KLF9
EGR4_HUMAN.H11MO.0.D	1418	0.784292	5.93148	7.48179	6.65539	2.43698e-298	1.56576e-296	Three-zinc finger Krüppel-related factors{2.3.1}	EGR factors{2.3.1.3}	EGR1;EGR2;EGR3;EGR4;KLF1;KLF10;KLF11;KLF12;KLF13;KLF14;KLF15;KLF16;KLF17;KLF2;KLF3;KLF4;KLF5;KLF6;KLF7;KLF8;KLF9;SP1;SP2;SP3;SP4;SP5;SP6;SP7;SP8;SP9	EGR1;EGR2;EGR3;EGR4
ZN148_HUMAN.H11MO.0.D	1438	0.795354	5.86351	7.43374	6.59591	3.04439e-289	1.67659e-287	More than 3 adjacent zinc finger factors{2.3.3}	ZNF148-like factors{2.3.3.13}	BCL6;BCL6B;CTCF;CTCFL;FEZF1;FEZF2;GFI1;GFI1B;GLI1;GLI2;GLI3;GLI4;GLIS1;GLIS2;GLIS3;HKR1;MTF1;MYNN;MZF1;OSR2;OVOL1;OVOL2;PLAG1;PLAGL1;PLAGL2;PRDM1;PRDM14;PRDM6;SCRT1;SCRT2;SNAI1;SNAI2;SNAI3;WT1;YY1;YY2;ZBTB12;ZBTB14;ZBTB18;ZBTB20;ZBTB26;ZBTB42;ZBTB45;ZBTB47;ZBTB48;ZBTB49;ZBTB6;ZBTB7A;ZBTB7B;ZBTB7C;ZFP14;ZFP2;ZFP28;ZFP30;ZFP37;ZFP42;ZFP64;ZFP69;ZFP69B;ZFP82;ZFP91;ZFX;ZIC1;ZIC2;ZIC3;ZIC4;ZIC5;ZIK1;Z…	ZNF148;ZNF281
TBX15_HUMAN.H11MO.0.D	1511	0.83573	5.77666	7.49216	6.56868	1.74455e-258	5.17326e-257	TBX1-related factors{6.5.3}	TBX15 (TBX14){6.5.3.0.3}	TBX1;TBX10;TBX15;TBX18;TBX20;TBX22	TBX15
MAZ_HUMAN.H11MO.1.A	1398	0.77323	5.67012	7.12044	6.34811	1.54856e-288	7.9596e-287	Factors with multiple dispersed zinc fingers{2.3.4}	MAZ-like factors{2.3.4.8}	BCL11A;BCL11B;BNC1;BNC2;E4F1;HIC1;HIC2;HINFP;HIVEP1;HIVEP2;HIVEP3;IKZF1;IKZF2;IKZF3;IKZF4;IKZF5;INSM1;INSM2;MAZ;MECOM;PATZ1;PRDM16;PRDM4;REST;RLF;RREB1;SALL1;SALL2;SALL3;SALL4;VEZF1;ZBTB1;ZBTB17;ZBTB2;ZBTB25;ZBTB4;ZFAT;ZNF134;ZNF211;ZNF217;ZNF219;ZNF248;ZNF256;ZNF292;ZNF296;ZNF319;ZNF334;ZNF335;ZNF341;ZNF37A;ZNF382;ZNF417;ZNF418;ZNF423;ZNF467;ZNF510;ZNF512;ZNF512B;ZNF516;ZNF518A;ZNF518B;ZNF521;ZN…	MAZ;PATZ1;VEZF1
KLF15_HUMAN.H11MO.0.A	1534	0.848451	5.61931	7.35863	6.41934	2.78589e-240	6.50886e-239	Three-zinc finger Krüppel-related factors{2.3.1}	Krüppel-like factors{2.3.1.2}	EGR1;EGR2;EGR3;EGR4;KLF1;KLF10;KLF11;KLF12;KLF13;KLF14;KLF15;KLF16;KLF17;KLF2;KLF3;KLF4;KLF5;KLF6;KLF7;KLF8;KLF9;SP1;SP2;SP3;SP4;SP5;SP6;SP7;SP8;SP9	KLF12;KLF13;KLF14;KLF15;KLF16;KLF1;KLF3;KLF4;KLF5;KLF6;KLF8;KLF9
EGR1_HUMAN.H11MO.0.A	1438	0.795354	5.37891	6.81779	6.04974	8.92255e-262	2.86637e-260	Three-zinc finger Krüppel-related factors{2.3.1}	EGR factors{2.3.1.3}	EGR1;EGR2;EGR3;EGR4;KLF1;KLF10;KLF11;KLF12;KLF13;KLF14;KLF15;KLF16;KLF17;KLF2;KLF3;KLF4;KLF5;KLF6;KLF7;KLF8;KLF9;SP1;SP2;SP3;SP4;SP5;SP6;SP7;SP8;SP9	EGR1;EGR2;EGR3;EGR4
SP2_HUMAN.H11MO.1.B	1408	0.778761	5.31885	6.69362	5.96112	5.37156e-266	1.80064e-264	Three-zinc finger Krüppel-related factors{2.3.1}	Sp1-like factors{2.3.1.1}	EGR1;EGR2;EGR3;EGR4;KLF1;KLF10;KLF11;KLF12;KLF13;KLF14;KLF15;KLF16;KLF17;KLF2;KLF3;KLF4;KLF5;KLF6;KLF7;KLF8;KLF9;SP1;SP2;SP3;SP4;SP5;SP6;SP7;SP8;SP9	SP1;SP2;SP3;SP4
SP4_HUMAN.H11MO.1.A	1430	0.790929	5.30145	6.70608	5.95648	1.87264e-259	5.77524e-258	Three-zinc finger Krüppel-related factors{2.3.1}	Sp1-like factors{2.3.1.1}	EGR1;EGR2;EGR3;EGR4;KLF1;KLF10;KLF11;KLF12;KLF13;KLF14;KLF15;KLF16;KLF17;KLF2;KLF3;KLF4;KLF5;KLF6;KLF7;KLF8;KLF9;SP1;SP2;SP3;SP4;SP5;SP6;SP7;SP8;SP9	SP1;SP2;SP3;SP4
ZN281_HUMAN.H11MO.0.A	1393	0.770465	5.27094	6.61234	5.89856	1.4569e-266	5.10576e-265	More than 3 adjacent zinc finger factors{2.3.3}	ZNF148-like factors{2.3.3.13}	BCL6;BCL6B;CTCF;CTCFL;FEZF1;FEZF2;GFI1;GFI1B;GLI1;GLI2;GLI3;GLI4;GLIS1;GLIS2;GLIS3;HKR1;MTF1;MYNN;MZF1;OSR2;OVOL1;OVOL2;PLAG1;PLAGL1;PLAGL2;PRDM1;PRDM14;PRDM6;SCRT1;SCRT2;SNAI1;SNAI2;SNAI3;WT1;YY1;YY2;ZBTB12;ZBTB14;ZBTB18;ZBTB20;ZBTB26;ZBTB42;ZBTB45;ZBTB47;ZBTB48;ZBTB49;ZBTB6;ZBTB7A;ZBTB7B;ZBTB7C;ZFP14;ZFP2;ZFP28;ZFP30;ZFP37;ZFP42;ZFP64;ZFP69;ZFP69B;ZFP82;ZFP91;ZFX;ZIC1;ZIC2;ZIC3;ZIC4;ZIC5;ZIK1;Z…	ZNF148;ZNF281
KLF12_HUMAN.H11MO.0.C	1369	0.75719	5.24867	6.55339	5.86044	4.53236e-270	1.66402e-268	Three-zinc finger Krüppel-related factors{2.3.1}	Krüppel-like factors{2.3.1.2}	EGR1;EGR2;EGR3;EGR4;KLF1;KLF10;KLF11;KLF12;KLF13;KLF14;KLF15;KLF16;KLF17;KLF2;KLF3;KLF4;KLF5;KLF6;KLF7;KLF8;KLF9;SP1;SP2;SP3;SP4;SP5;SP6;SP7;SP8;SP9	KLF12;KLF13;KLF14;KLF15;KLF16;KLF1;KLF3;KLF4;KLF5;KLF6;KLF8;KLF9
TFDP1_HUMAN.H11MO.0.C	1287	0.711836	5.16371	6.36602	5.72988	1.24416e-276	5.32916e-275	E2F-related factors{3.3.2}	Dp-1{3.3.2.2}	E2F1;E2F2;E2F3;E2F4;E2F5;E2F6;E2F7;E2F8;TFDP1;TFDP2	TFDP1
SP4_HUMAN.H11MO.0.A	1493	0.825774	5.12552	6.60406	5.80971	5.08252e-230	1.08851e-228	Three-zinc finger Krüppel-related factors{2.3.1}	Sp1-like factors{2.3.1.1}	EGR1;EGR2;EGR3;EGR4;KLF1;KLF10;KLF11;KLF12;KLF13;KLF14;KLF15;KLF16;KLF17;KLF2;KLF3;KLF4;KLF5;KLF6;KLF7;KLF8;KLF9;SP1;SP2;SP3;SP4;SP5;SP6;SP7;SP8;SP9	SP1;SP2;SP3;SP4
KLF13_HUMAN.H11MO.0.D	1139	0.629978	5.00735	6.0899	5.52066	2.01387e-273	8.17206e-272	Three-zinc finger Krüppel-related factors{2.3.1}	Krüppel-like factors{2.3.1.2}	EGR1;EGR2;EGR3;EGR4;KLF1;KLF10;KLF11;KLF12;KLF13;KLF14;KLF15;KLF16;KLF17;KLF2;KLF3;KLF4;KLF5;KLF6;KLF7;KLF8;KLF9;SP1;SP2;SP3;SP4;SP5;SP6;SP7;SP8;SP9	KLF12;KLF13;KLF14;KLF15;KLF16;KLF1;KLF3;KLF4;KLF5;KLF6;KLF8;KLF9
KLF9_HUMAN.H11MO.0.C	1338	0.740044	4.9319	6.1252	5.49224	1.24714e-255	3.56127e-254	Three-zinc finger Krüppel-related factors{2.3.1}	Krüppel-like factors{2.3.1.2}	EGR1;EGR2;EGR3;EGR4;KLF1;KLF10;KLF11;KLF12;KLF13;KLF14;KLF15;KLF16;KLF17;KLF2;KLF3;KLF4;KLF5;KLF6;KLF7;KLF8;KLF9;SP1;SP2;SP3;SP4;SP5;SP6;SP7;SP8;SP9	KLF12;KLF13;KLF14;KLF15;KLF16;KLF1;KLF3;KLF4;KLF5;KLF6;KLF8;KLF9
TBX1_HUMAN.H11MO.0.D	1410	0.779867	4.84004	6.0937	5.42561	1.08256e-236	2.38473e-235	TBX1-related factors{6.5.3}	TBX1{6.5.3.0.1}	TBX1;TBX10;TBX15;TBX18;TBX20;TBX22	TBX1
ZF64A_HUMAN.H11MO.0.D	1367	0.756084	4.8342	6.03421	5.39634	4.77094e-245	1.22613e-243	More than 3 adjacent zinc finger factors{2.3.3}	unclassified{2.3.3.0}	BCL6B;BCL6;CTCFL;CTCF;FEZF1;GFI1B;GFI1;GLI1;GLI2;GLI3;GLIS1;GLIS2;GLIS3;MTF1;MYNN;MZF1;OSR2;OVOL1;OVOL2;ZNF146;PLAG1;PLAGL1;PRDM14;PRDM1;PRDM6;SCRT1;SCRT2;SNAI1;SNAI2;YY1;YY2;WT1;ZNF324;ZNF354A;ZBTB14;ZBTB18;ZBTB48;ZBTB49;ZBTB7A;ZBTB7B;ZBTB6;ZFP64;ZFP28;ZFP42;ZFP82;ZFX;ZIC1;ZIC2;ZIC3;ZIC4;ZIM3;ZKSCAN1;ZKSCAN3;ZNF121;ZNF136;ZNF140;ZNF143;ZNF148;ZNF214;ZNF232;ZNF250;ZNF257;ZNF260;ZNF263;ZNF264;ZNF2…	MYNN;MZF1;OSR2;PRDM14;PRDM6;WT1;ZBTB14;ZBTB48;ZBTB49;ZFP64;ZFP28;ZIM3;ZNF121;ZNF250;ZNF257;ZNF263;ZNF274;ZNF317;ZNF320;ZNF329;ZNF331;ZNF394;ZNF449;ZNF502;ZNF528;ZNF547;ZNF549;ZNF554;ZNF586;ZNF589;ZNF667;ZNF680;ZNF708;ZNF713;ZNF768;ZNF18;ZNF85;ZSCAN16;ZSCAN22
MAZ_HUMAN.H11MO.0.A	1492	0.825221	4.65437	5.99565	5.27531	1.27538e-203	2.23482e-202	Factors with multiple dispersed zinc fingers{2.3.4}	MAZ-like factors{2.3.4.8}	BCL11A;BCL11B;BNC1;BNC2;E4F1;HIC1;HIC2;HINFP;HIVEP1;HIVEP2;HIVEP3;IKZF1;IKZF2;IKZF3;IKZF4;IKZF5;INSM1;INSM2;MAZ;MECOM;PATZ1;PRDM16;PRDM4;REST;RLF;RREB1;SALL1;SALL2;SALL3;SALL4;VEZF1;ZBTB1;ZBTB17;ZBTB2;ZBTB25;ZBTB4;ZFAT;ZNF134;ZNF211;ZNF217;ZNF219;ZNF248;ZNF256;ZNF292;ZNF296;ZNF319;ZNF334;ZNF335;ZNF341;ZNF37A;ZNF382;ZNF417;ZNF418;ZNF423;ZNF467;ZNF510;ZNF512;ZNF512B;ZNF516;ZNF518A;ZNF518B;ZNF521;ZN…	MAZ;PATZ1;VEZF1
EGR2_HUMAN.H11MO.1.A	1387	0.767146	4.63082	5.80224	5.17827	1.22659e-228	2.48868e-227	Three-zinc finger Krüppel-related factors{2.3.1}	EGR factors{2.3.1.3}	EGR1;EGR2;EGR3;EGR4;KLF1;KLF10;KLF11;KLF12;KLF13;KLF14;KLF15;KLF16;KLF17;KLF2;KLF3;KLF4;KLF5;KLF6;KLF7;KLF8;KLF9;SP1;SP2;SP3;SP4;SP5;SP6;SP7;SP8;SP9	EGR1;EGR2;EGR3;EGR4
VEZF1_HUMAN.H11MO.0.C	1445	0.799226	4.62093	5.86798	5.20038	3.74857e-215	6.8813e-214	Factors with multiple dispersed zinc fingers{2.3.4}	MAZ-like factors{2.3.4.8}	BCL11A;BCL11B;BNC1;BNC2;E4F1;HIC1;HIC2;HINFP;HIVEP1;HIVEP2;HIVEP3;IKZF1;IKZF2;IKZF3;IKZF4;IKZF5;INSM1;INSM2;MAZ;MECOM;PATZ1;PRDM16;PRDM4;REST;RLF;RREB1;SALL1;SALL2;SALL3;SALL4;VEZF1;ZBTB1;ZBTB17;ZBTB2;ZBTB25;ZBTB4;ZFAT;ZNF134;ZNF211;ZNF217;ZNF219;ZNF248;ZNF256;ZNF292;ZNF296;ZNF319;ZNF334;ZNF335;ZNF341;ZNF37A;ZNF382;ZNF417;ZNF418;ZNF423;ZNF467;ZNF510;ZNF512;ZNF512B;ZNF516;ZNF518A;ZNF518B;ZNF521;ZN…	MAZ;PATZ1;VEZF1
E2F2_HUMAN.H11MO.0.B	832	0.460177	4.62079	5.58176	5.07897	1.26456e-224	2.43745e-223	E2F-related factors{3.3.2}	E2F{3.3.2.1}	E2F1;E2F2;E2F3;E2F4;E2F5;E2F6;E2F7;E2F8;TFDP1;TFDP2	E2F1;E2F2;E2F3;E2F4;E2F5;E2F6;E2F7;E2F8
KLF1_HUMAN.H11MO.0.A	1358	0.751106	4.55487	5.67635	5.08096	5.60992e-229	1.16899e-227	Three-zinc finger Krüppel-related factors{2.3.1}	Krüppel-like factors{2.3.1.2}	EGR1;EGR2;EGR3;EGR4;KLF1;KLF10;KLF11;KLF12;KLF13;KLF14;KLF15;KLF16;KLF17;KLF2;KLF3;KLF4;KLF5;KLF6;KLF7;KLF8;KLF9;SP1;SP2;SP3;SP4;SP5;SP6;SP7;SP8;SP9	KLF12;KLF13;KLF14;KLF15;KLF16;KLF1;KLF3;KLF4;KLF5;KLF6;KLF8;KLF9
AP2B_HUMAN.H11MO.0.B	1216	0.672566	4.52863	5.54012	5.0062	1.63411e-241	3.93718e-240	AP-2{1.3.1}	AP-2beta{1.3.1.0.2}	TFAP2A;TFAP2B;TFAP2C;TFAP2D	TFAP2B
NRF1_HUMAN.H11MO.0.A	1107	0.612279	4.52465	5.49274	4.98352	6.56397e-243	1.63252e-241	NRF{0.0.6}	NRF-1 (alpha-pal){0.0.6.0.1}	NRF1	NRF1
KLF14_HUMAN.H11MO.0.D	1163	0.643252	4.47227	5.4483	4.93457	1.13818e-239	2.58099e-238	Three-zinc finger Krüppel-related factors{2.3.1}	Krüppel-like factors{2.3.1.2}	EGR1;EGR2;EGR3;EGR4;KLF1;KLF10;KLF11;KLF12;KLF13;KLF14;KLF15;KLF16;KLF17;KLF2;KLF3;KLF4;KLF5;KLF6;KLF7;KLF8;KLF9;SP1;SP2;SP3;SP4;SP5;SP6;SP7;SP8;SP9	KLF12;KLF13;KLF14;KLF15;KLF16;KLF1;KLF3;KLF4;KLF5;KLF6;KLF8;KLF9
KAISO_HUMAN.H11MO.0.A	947	0.523783	4.39725	5.31026	4.83165	9.25114e-226	1.82888e-224	Other factors with up to three adjacent zinc fingers{2.3.2}	Factors with 2-3 adjacent zinc fingersand a BTB/POZ domain{2.3.2.1}	AEBP2;OSR1;OVOL3;ZBTB22;ZBTB32;ZBTB33;ZBTB34;ZBTB37;ZBTB43;ZBTB46;ZBTB5;ZBTB8B;ZFPM2;ZNF174;ZNF396;ZNF414;ZNF446;ZNF487;ZNF511;ZNF580;ZNF705A;ZNF740;ZSCAN1	ZBTB33
ZFX_HUMAN.H11MO.1.A	1426	0.788717	4.34958	5.49599	4.88457	6.54581e-203	1.12152e-201	More than 3 adjacent zinc finger factors{2.3.3}	ZFX/ZFY factors{2.3.3.65}	BCL6;BCL6B;CTCF;CTCFL;FEZF1;FEZF2;GFI1;GFI1B;GLI1;GLI2;GLI3;GLI4;GLIS1;GLIS2;GLIS3;HKR1;MTF1;MYNN;MZF1;OSR2;OVOL1;OVOL2;PLAG1;PLAGL1;PLAGL2;PRDM1;PRDM14;PRDM6;SCRT1;SCRT2;SNAI1;SNAI2;SNAI3;WT1;YY1;YY2;ZBTB12;ZBTB14;ZBTB18;ZBTB20;ZBTB26;ZBTB42;ZBTB45;ZBTB47;ZBTB48;ZBTB49;ZBTB6;ZBTB7A;ZBTB7B;ZBTB7C;ZFP14;ZFP2;ZFP28;ZFP30;ZFP37;ZFP42;ZFP64;ZFP69;ZFP69B;ZFP82;ZFP91;ZFX;ZIC1;ZIC2;ZIC3;ZIC4;ZIC5;ZIK1;Z…	ZFX
E2F7_HUMAN.H11MO.0.B	1324	0.732301	4.34696	5.38655	4.83524	2.76682e-220	5.20297e-219	E2F-related factors{3.3.2}	E2F{3.3.2.1}	E2F1;E2F2;E2F3;E2F4;E2F5;E2F6;E2F7;E2F8;TFDP1;TFDP2	E2F1;E2F2;E2F3;E2F4;E2F5;E2F6;E2F7;E2F8
ZN467_HUMAN.H11MO.0.C	1427	0.78927	4.24905	5.37185	4.77328	1.87476e-196	3.01133e-195	Factors with multiple dispersed zinc fingers{2.3.4}	unclassified{2.3.4.0}	BCL11A;E4F1;MECOM;HIC1;HIC2;HINFP;IKZF1;INSM1;MAZ;PATZ1;PRDM4;REST;RREB1;SALL4;VEZF1;ZBTB17;ZBTB4;HIVEP1;HIVEP2;ZNF134;ZNF219;ZNF335;ZNF341;ZNF382;ZNF418;ZNF423;ZNF467;ZNF770;ZNF784;ZNF8	E4F1;PRDM4;REST;RREB1;ZBTB17;ZBTB4;ZNF335;ZNF341;ZNF467;ZNF770;ZNF784;ZNF8
PURA_HUMAN.H11MO.0.D	1317	0.728429	4.0866	5.05931	4.54336	8.391e-204	1.50453e-202	PUR{0.0.5}	Pur-alpha (PURA, PUR1){0.0.5.0.1}	PURA;PURB;PURG	PURA
ZN341_HUMAN.H11MO.0.C	1420	0.785398	3.99373	5.03994	4.4822	1.83567e-181	2.72174e-180	Factors with multiple dispersed zinc fingers{2.3.4}	unclassified{2.3.4.0}	BCL11A;E4F1;MECOM;HIC1;HIC2;HINFP;IKZF1;INSM1;MAZ;PATZ1;PRDM4;REST;RREB1;SALL4;VEZF1;ZBTB17;ZBTB4;HIVEP1;HIVEP2;ZNF134;ZNF219;ZNF335;ZNF341;ZNF382;ZNF418;ZNF423;ZNF467;ZNF770;ZNF784;ZNF8	E4F1;PRDM4;REST;RREB1;ZBTB17;ZBTB4;ZNF335;ZNF341;ZNF467;ZNF770;ZNF784;ZNF8
EGR2_HUMAN.H11MO.0.A	1379	0.762721	3.94527	4.93499	4.4087	9.21417e-186	1.42082e-184	Three-zinc finger Krüppel-related factors{2.3.1}	EGR factors{2.3.1.3}	EGR1;EGR2;EGR3;EGR4;KLF1;KLF10;KLF11;KLF12;KLF13;KLF14;KLF15;KLF16;KLF17;KLF2;KLF3;KLF4;KLF5;KLF6;KLF7;KLF8;KLF9;SP1;SP2;SP3;SP4;SP5;SP6;SP7;SP8;SP9	EGR1;EGR2;EGR3;EGR4
ZN219_HUMAN.H11MO.0.D	1094	0.605088	3.91591	4.74951	4.31148	1.18244e-202	1.98187e-201	Factors with multiple dispersed zinc fingers{2.3.4}	ZNF219-like factors{2.3.4.2}	BCL11A;BCL11B;BNC1;BNC2;E4F1;HIC1;HIC2;HINFP;HIVEP1;HIVEP2;HIVEP3;IKZF1;IKZF2;IKZF3;IKZF4;IKZF5;INSM1;INSM2;MAZ;MECOM;PATZ1;PRDM16;PRDM4;REST;RLF;RREB1;SALL1;SALL2;SALL3;SALL4;VEZF1;ZBTB1;ZBTB17;ZBTB2;ZBTB25;ZBTB4;ZFAT;ZNF134;ZNF211;ZNF217;ZNF219;ZNF248;ZNF256;ZNF292;ZNF296;ZNF319;ZNF334;ZNF335;ZNF341;ZNF37A;ZNF382;ZNF417;ZNF418;ZNF423;ZNF467;ZNF510;ZNF512;ZNF512B;ZNF516;ZNF518A;ZNF518B;ZNF521;ZN…	ZNF219
E2F6_HUMAN.H11MO.0.A	1217	0.673119	3.85165	4.71217	4.25805	7.43995e-196	1.17065e-194	E2F-related factors{3.3.2}	E2F{3.3.2.1}	E2F1;E2F2;E2F3;E2F4;E2F5;E2F6;E2F7;E2F8;TFDP1;TFDP2	E2F1;E2F2;E2F3;E2F4;E2F5;E2F6;E2F7;E2F8
PLAG1_HUMAN.H11MO.0.D	1080	0.597345	3.8378	4.65187	4.22426	6.33687e-197	1.03952e-195	More than 3 adjacent zinc finger factors{2.3.3}	PLAG factors{2.3.3.25}	BCL6;BCL6B;CTCF;CTCFL;FEZF1;FEZF2;GFI1;GFI1B;GLI1;GLI2;GLI3;GLI4;GLIS1;GLIS2;GLIS3;HKR1;MTF1;MYNN;MZF1;OSR2;OVOL1;OVOL2;PLAG1;PLAGL1;PLAGL2;PRDM1;PRDM14;PRDM6;SCRT1;SCRT2;SNAI1;SNAI2;SNAI3;WT1;YY1;YY2;ZBTB12;ZBTB14;ZBTB18;ZBTB20;ZBTB26;ZBTB42;ZBTB45;ZBTB47;ZBTB48;ZBTB49;ZBTB6;ZBTB7A;ZBTB7B;ZBTB7C;ZFP14;ZFP2;ZFP28;ZFP30;ZFP37;ZFP42;ZFP64;ZFP69;ZFP69B;ZFP82;ZFP91;ZFX;ZIC1;ZIC2;ZIC3;ZIC4;ZIC5;ZIK1;Z…	PLAG1;PLAGL1
ZN263_HUMAN.H11MO.0.A	1384	0.765487	3.72941	4.66909	4.16919	1.45578e-170	2.04074e-169	More than 3 adjacent zinc finger factors{2.3.3}	unclassified{2.3.3.0}	BCL6B;BCL6;CTCFL;CTCF;FEZF1;GFI1B;GFI1;GLI1;GLI2;GLI3;GLIS1;GLIS2;GLIS3;MTF1;MYNN;MZF1;OSR2;OVOL1;OVOL2;ZNF146;PLAG1;PLAGL1;PRDM14;PRDM1;PRDM6;SCRT1;SCRT2;SNAI1;SNAI2;YY1;YY2;WT1;ZNF324;ZNF354A;ZBTB14;ZBTB18;ZBTB48;ZBTB49;ZBTB7A;ZBTB7B;ZBTB6;ZFP64;ZFP28;ZFP42;ZFP82;ZFX;ZIC1;ZIC2;ZIC3;ZIC4;ZIM3;ZKSCAN1;ZKSCAN3;ZNF121;ZNF136;ZNF140;ZNF143;ZNF148;ZNF214;ZNF232;ZNF250;ZNF257;ZNF260;ZNF263;ZNF264;ZNF2…	MYNN;MZF1;OSR2;PRDM14;PRDM6;WT1;ZBTB14;ZBTB48;ZBTB49;ZFP64;ZFP28;ZIM3;ZNF121;ZNF250;ZNF257;ZNF263;ZNF274;ZNF317;ZNF320;ZNF329;ZNF331;ZNF394;ZNF449;ZNF502;ZNF528;ZNF547;ZNF549;ZNF554;ZNF586;ZNF589;ZNF667;ZNF680;ZNF708;ZNF713;ZNF768;ZNF18;ZNF85;ZSCAN16;ZSCAN22
CTCFL_HUMAN.H11MO.0.A	1192	0.659292	3.68117	4.494	4.06558	4.86e-185	7.34717e-184	More than 3 adjacent zinc finger factors{2.3.3}	CTCF-like factors{2.3.3.50}	BCL6;BCL6B;CTCF;CTCFL;FEZF1;FEZF2;GFI1;GFI1B;GLI1;GLI2;GLI3;GLI4;GLIS1;GLIS2;GLIS3;HKR1;MTF1;MYNN;MZF1;OSR2;OVOL1;OVOL2;PLAG1;PLAGL1;PLAGL2;PRDM1;PRDM14;PRDM6;SCRT1;SCRT2;SNAI1;SNAI2;SNAI3;WT1;YY1;YY2;ZBTB12;ZBTB14;ZBTB18;ZBTB20;ZBTB26;ZBTB42;ZBTB45;ZBTB47;ZBTB48;ZBTB49;ZBTB6;ZBTB7A;ZBTB7B;ZBTB7C;ZFP14;ZFP2;ZFP28;ZFP30;ZFP37;ZFP42;ZFP64;ZFP69;ZFP69B;ZFP82;ZFP91;ZFX;ZIC1;ZIC2;ZIC3;ZIC4;ZIC5;ZIK1;Z…	CTCFL;CTCF
ZBT17_HUMAN.H11MO.0.A	1352	0.747788	3.58016	4.45754	3.99172	5.78952e-165	7.69607e-164	Factors with multiple dispersed zinc fingers{2.3.4}	unclassified{2.3.4.0}	BCL11A;E4F1;MECOM;HIC1;HIC2;HINFP;IKZF1;INSM1;MAZ;PATZ1;PRDM4;REST;RREB1;SALL4;VEZF1;ZBTB17;ZBTB4;HIVEP1;HIVEP2;ZNF134;ZNF219;ZNF335;ZNF341;ZNF382;ZNF418;ZNF423;ZNF467;ZNF770;ZNF784;ZNF8	E4F1;PRDM4;REST;RREB1;ZBTB17;ZBTB4;ZNF335;ZNF341;ZNF467;ZNF770;ZNF784;ZNF8
NR0B1_HUMAN.H11MO.0.D	973	0.538164	3.52461	4.25764	3.87322	4.15009e-172	5.92541e-171	DAX-related receptors (NR0){2.1.7}	DAX1 (NR0B1){2.1.7.0.1}	NR0B1	NR0B1
PROX1_HUMAN.H11MO.0.D	1142	0.631637	3.48553	4.23911	3.84267	1.84009e-172	2.67681e-171	HD-PROS factors{3.1.7}	PROX-1{3.1.7.0.1}	PROX1;PROX2	PROX1
RFX1_HUMAN.H11MO.0.B	1055	0.583518	3.43487	4.15948	3.77889	1.03005e-168	1.41816e-167	RFX-related factors{3.3.3}	RFX1 (EF-C){3.3.3.0.1}	RFX1;RFX2;RFX3;RFX4;RFX5;RFX6;RFX7;RFX8	RFX1
VEZF1_HUMAN.H11MO.1.C	1139	0.629978	3.39151	4.12333	3.73863	1.07137e-165	1.44917e-164	Factors with multiple dispersed zinc fingers{2.3.4}	MAZ-like factors{2.3.4.8}	BCL11A;BCL11B;BNC1;BNC2;E4F1;HIC1;HIC2;HINFP;HIVEP1;HIVEP2;HIVEP3;IKZF1;IKZF2;IKZF3;IKZF4;IKZF5;INSM1;INSM2;MAZ;MECOM;PATZ1;PRDM16;PRDM4;REST;RLF;RREB1;SALL1;SALL2;SALL3;SALL4;VEZF1;ZBTB1;ZBTB17;ZBTB2;ZBTB25;ZBTB4;ZFAT;ZNF134;ZNF211;ZNF217;ZNF219;ZNF248;ZNF256;ZNF292;ZNF296;ZNF319;ZNF334;ZNF335;ZNF341;ZNF37A;ZNF382;ZNF417;ZNF418;ZNF423;ZNF467;ZNF510;ZNF512;ZNF512B;ZNF516;ZNF518A;ZNF518B;ZNF521;ZN…	MAZ;PATZ1;VEZF1
ZBT7A_HUMAN.H11MO.0.A	766	0.423673	3.36153	4.0671	3.69827	3.16778e-145	4.13959e-144	More than 3 adjacent zinc finger factors{2.3.3}	ZBTB7 factors{2.3.3.8}	BCL6;BCL6B;CTCF;CTCFL;FEZF1;FEZF2;GFI1;GFI1B;GLI1;GLI2;GLI3;GLI4;GLIS1;GLIS2;GLIS3;HKR1;MTF1;MYNN;MZF1;OSR2;OVOL1;OVOL2;PLAG1;PLAGL1;PLAGL2;PRDM1;PRDM14;PRDM6;SCRT1;SCRT2;SNAI1;SNAI2;SNAI3;WT1;YY1;YY2;ZBTB12;ZBTB14;ZBTB18;ZBTB20;ZBTB26;ZBTB42;ZBTB45;ZBTB47;ZBTB48;ZBTB49;ZBTB6;ZBTB7A;ZBTB7B;ZBTB7C;ZFP14;ZFP2;ZFP28;ZFP30;ZFP37;ZFP42;ZFP64;ZFP69;ZFP69B;ZFP82;ZFP91;ZFX;ZIC1;ZIC2;ZIC3;ZIC4;ZIC5;ZIK1;Z…	ZBTB7A;ZBTB7B
KAISO_HUMAN.H11MO.1.A	643	0.355642	3.3271	4.04977	3.67158	4.65911e-129	5.20605e-128	Other factors with up to three adjacent zinc fingers{2.3.2}	Factors with 2-3 adjacent zinc fingersand a BTB/POZ domain{2.3.2.1}	AEBP2;OSR1;OVOL3;ZBTB22;ZBTB32;ZBTB33;ZBTB34;ZBTB37;ZBTB43;ZBTB46;ZBTB5;ZBTB8B;ZFPM2;ZNF174;ZNF396;ZNF414;ZNF446;ZNF487;ZNF511;ZNF580;ZNF705A;ZNF740;ZSCAN1	ZBTB33
ZSC22_HUMAN.H11MO.0.C	1246	0.689159	3.13399	3.84512	3.46957	1.37416e-142	1.73684e-141	More than 3 adjacent zinc finger factors{2.3.3}	unclassified{2.3.3.0}	BCL6B;BCL6;CTCFL;CTCF;FEZF1;GFI1B;GFI1;GLI1;GLI2;GLI3;GLIS1;GLIS2;GLIS3;MTF1;MYNN;MZF1;OSR2;OVOL1;OVOL2;ZNF146;PLAG1;PLAGL1;PRDM14;PRDM1;PRDM6;SCRT1;SCRT2;SNAI1;SNAI2;YY1;YY2;WT1;ZNF324;ZNF354A;ZBTB14;ZBTB18;ZBTB48;ZBTB49;ZBTB7A;ZBTB7B;ZBTB6;ZFP64;ZFP28;ZFP42;ZFP82;ZFX;ZIC1;ZIC2;ZIC3;ZIC4;ZIM3;ZKSCAN1;ZKSCAN3;ZNF121;ZNF136;ZNF140;ZNF143;ZNF148;ZNF214;ZNF232;ZNF250;ZNF257;ZNF260;ZNF263;ZNF264;ZNF2…	MYNN;MZF1;OSR2;PRDM14;PRDM6;WT1;ZBTB14;ZBTB48;ZBTB49;ZFP64;ZFP28;ZIM3;ZNF121;ZNF250;ZNF257;ZNF263;ZNF274;ZNF317;ZNF320;ZNF329;ZNF331;ZNF394;ZNF449;ZNF502;ZNF528;ZNF547;ZNF549;ZNF554;ZNF586;ZNF589;ZNF667;ZNF680;ZNF708;ZNF713;ZNF768;ZNF18;ZNF85;ZSCAN16;ZSCAN22
ZN770_HUMAN.H11MO.0.C	1381	0.763827	3.12746	3.91401	3.49572	8.47e-130	9.60348e-129	Factors with multiple dispersed zinc fingers{2.3.4}	unclassified{2.3.4.0}	BCL11A;E4F1;MECOM;HIC1;HIC2;HINFP;IKZF1;INSM1;MAZ;PATZ1;PRDM4;REST;RREB1;SALL4;VEZF1;ZBTB17;ZBTB4;HIVEP1;HIVEP2;ZNF134;ZNF219;ZNF335;ZNF341;ZNF382;ZNF418;ZNF423;ZNF467;ZNF770;ZNF784;ZNF8	E4F1;PRDM4;REST;RREB1;ZBTB17;ZBTB4;ZNF335;ZNF341;ZNF467;ZNF770;ZNF784;ZNF8
ZIC4_HUMAN.H11MO.0.D	881	0.487279	3.12478	3.77233	3.43345	1.01009e-139	1.21684e-138	More than 3 adjacent zinc finger factors{2.3.3}	GLI-like factors{2.3.3.1}	BCL6;BCL6B;CTCF;CTCFL;FEZF1;FEZF2;GFI1;GFI1B;GLI1;GLI2;GLI3;GLI4;GLIS1;GLIS2;GLIS3;HKR1;MTF1;MYNN;MZF1;OSR2;OVOL1;OVOL2;PLAG1;PLAGL1;PLAGL2;PRDM1;PRDM14;PRDM6;SCRT1;SCRT2;SNAI1;SNAI2;SNAI3;WT1;YY1;YY2;ZBTB12;ZBTB14;ZBTB18;ZBTB20;ZBTB26;ZBTB42;ZBTB45;ZBTB47;ZBTB48;ZBTB49;ZBTB6;ZBTB7A;ZBTB7B;ZBTB7C;ZFP14;ZFP2;ZFP28;ZFP30;ZFP37;ZFP42;ZFP64;ZFP69;ZFP69B;ZFP82;ZFP91;ZFX;ZIC1;ZIC2;ZIC3;ZIC4;ZIC5;ZIK1;Z…	GLI1;GLI2;GLI3;GLIS1;GLIS2;GLIS3;ZIC1;ZIC2;ZIC3;ZIC4
NR1H4_HUMAN.H11MO.0.B	928	0.513274	3.1233	3.77071	3.43181	2.45276e-142	3.05013e-141	Thyroid hormone receptor-related factors (NR1){2.1.2}	LXR (NR1H){2.1.2.7}	NR1D1;NR1D2;NR1H2;NR1H3;NR1H4;NR1I2;NR1I3;PPARA;PPARD;PPARG;RARA;RARB;RARG;RORA;RORB;RORC;THRA;THRB;VDR	NR1H2;NR1H3;NR1H4
GLIS2_HUMAN.H11MO.0.D	687	0.379978	3.11134	3.77693	3.42908	2.10686e-122	2.28788e-121	More than 3 adjacent zinc finger factors{2.3.3}	GLI-like factors{2.3.3.1}	BCL6;BCL6B;CTCF;CTCFL;FEZF1;FEZF2;GFI1;GFI1B;GLI1;GLI2;GLI3;GLI4;GLIS1;GLIS2;GLIS3;HKR1;MTF1;MYNN;MZF1;OSR2;OVOL1;OVOL2;PLAG1;PLAGL1;PLAGL2;PRDM1;PRDM14;PRDM6;SCRT1;SCRT2;SNAI1;SNAI2;SNAI3;WT1;YY1;YY2;ZBTB12;ZBTB14;ZBTB18;ZBTB20;ZBTB26;ZBTB42;ZBTB45;ZBTB47;ZBTB48;ZBTB49;ZBTB6;ZBTB7A;ZBTB7B;ZBTB7C;ZFP14;ZFP2;ZFP28;ZFP30;ZFP37;ZFP42;ZFP64;ZFP69;ZFP69B;ZFP82;ZFP91;ZFX;ZIC1;ZIC2;ZIC3;ZIC4;ZIC5;ZIK1;Z…	GLI1;GLI2;GLI3;GLIS1;GLIS2;GLIS3;ZIC1;ZIC2;ZIC3;ZIC4
E2F5_HUMAN.H11MO.0.B	402	0.222345	3.09803	3.88652	3.47289	1.72751e-83	1.64433e-82	E2F-related factors{3.3.2}	E2F{3.3.2.1}	E2F1;E2F2;E2F3;E2F4;E2F5;E2F6;E2F7;E2F8;TFDP1;TFDP2	E2F1;E2F2;E2F3;E2F4;E2F5;E2F6;E2F7;E2F8
KLF4_HUMAN.H11MO.0.A	1024	0.566372	3.0865	3.73278	3.39361	4.78218e-143	6.14511e-142	Three-zinc finger Krüppel-related factors{2.3.1}	Krüppel-like factors{2.3.1.2}	EGR1;EGR2;EGR3;EGR4;KLF1;KLF10;KLF11;KLF12;KLF13;KLF14;KLF15;KLF16;KLF17;KLF2;KLF3;KLF4;KLF5;KLF6;KLF7;KLF8;KLF9;SP1;SP2;SP3;SP4;SP5;SP6;SP7;SP8;SP9	KLF12;KLF13;KLF14;KLF15;KLF16;KLF1;KLF3;KLF4;KLF5;KLF6;KLF8;KLF9
PATZ1_HUMAN.H11MO.1.C	1016	0.561947	3.07163	3.71419	3.37682	1.08083e-141	1.32273e-140	Factors with multiple dispersed zinc fingers{2.3.4}	MAZ-like factors{2.3.4.8}	BCL11A;BCL11B;BNC1;BNC2;E4F1;HIC1;HIC2;HINFP;HIVEP1;HIVEP2;HIVEP3;IKZF1;IKZF2;IKZF3;IKZF4;IKZF5;INSM1;INSM2;MAZ;MECOM;PATZ1;PRDM16;PRDM4;REST;RLF;RREB1;SALL1;SALL2;SALL3;SALL4;VEZF1;ZBTB1;ZBTB17;ZBTB2;ZBTB25;ZBTB4;ZFAT;ZNF134;ZNF211;ZNF217;ZNF219;ZNF248;ZNF256;ZNF292;ZNF296;ZNF319;ZNF334;ZNF335;ZNF341;ZNF37A;ZNF382;ZNF417;ZNF418;ZNF423;ZNF467;ZNF510;ZNF512;ZNF512B;ZNF516;ZNF518A;ZNF518B;ZNF521;ZN…	MAZ;PATZ1;VEZF1
KLF5_HUMAN.H11MO.0.A	1162	0.642699	3.03183	3.69251	3.34462	1.29632e-138	1.53764e-137	Three-zinc finger Krüppel-related factors{2.3.1}	Krüppel-like factors{2.3.1.2}	EGR1;EGR2;EGR3;EGR4;KLF1;KLF10;KLF11;KLF12;KLF13;KLF14;KLF15;KLF16;KLF17;KLF2;KLF3;KLF4;KLF5;KLF6;KLF7;KLF8;KLF9;SP1;SP2;SP3;SP4;SP5;SP6;SP7;SP8;SP9	KLF12;KLF13;KLF14;KLF15;KLF16;KLF1;KLF3;KLF4;KLF5;KLF6;KLF8;KLF9
ZN320_HUMAN.H11MO.0.C	933	0.51604	2.96008	3.57378	3.25237	3.28383e-131	3.83611e-130	More than 3 adjacent zinc finger factors{2.3.3}	unclassified{2.3.3.0}	BCL6B;BCL6;CTCFL;CTCF;FEZF1;GFI1B;GFI1;GLI1;GLI2;GLI3;GLIS1;GLIS2;GLIS3;MTF1;MYNN;MZF1;OSR2;OVOL1;OVOL2;ZNF146;PLAG1;PLAGL1;PRDM14;PRDM1;PRDM6;SCRT1;SCRT2;SNAI1;SNAI2;YY1;YY2;WT1;ZNF324;ZNF354A;ZBTB14;ZBTB18;ZBTB48;ZBTB49;ZBTB7A;ZBTB7B;ZBTB6;ZFP64;ZFP28;ZFP42;ZFP82;ZFX;ZIC1;ZIC2;ZIC3;ZIC4;ZIM3;ZKSCAN1;ZKSCAN3;ZNF121;ZNF136;ZNF140;ZNF143;ZNF148;ZNF214;ZNF232;ZNF250;ZNF257;ZNF260;ZNF263;ZNF264;ZNF2…	MYNN;MZF1;OSR2;PRDM14;PRDM6;WT1;ZBTB14;ZBTB48;ZBTB49;ZFP64;ZFP28;ZIM3;ZNF121;ZNF250;ZNF257;ZNF263;ZNF274;ZNF317;ZNF320;ZNF329;ZNF331;ZNF394;ZNF449;ZNF502;ZNF528;ZNF547;ZNF549;ZNF554;ZNF586;ZNF589;ZNF667;ZNF680;ZNF708;ZNF713;ZNF768;ZNF18;ZNF85;ZSCAN16;ZSCAN22
SALL4_HUMAN.H11MO.0.B	1098	0.607301	2.90295	3.52119	3.19644	5.42474e-130	6.2425e-129	Factors with multiple dispersed zinc fingers{2.3.4}	Sal-like factors{2.3.4.3}	BCL11A;BCL11B;BNC1;BNC2;E4F1;HIC1;HIC2;HINFP;HIVEP1;HIVEP2;HIVEP3;IKZF1;IKZF2;IKZF3;IKZF4;IKZF5;INSM1;INSM2;MAZ;MECOM;PATZ1;PRDM16;PRDM4;REST;RLF;RREB1;SALL1;SALL2;SALL3;SALL4;VEZF1;ZBTB1;ZBTB17;ZBTB2;ZBTB25;ZBTB4;ZFAT;ZNF134;ZNF211;ZNF217;ZNF219;ZNF248;ZNF256;ZNF292;ZNF296;ZNF319;ZNF334;ZNF335;ZNF341;ZNF37A;ZNF382;ZNF417;ZNF418;ZNF423;ZNF467;ZNF510;ZNF512;ZNF512B;ZNF516;ZNF518A;ZNF518B;ZNF521;ZN…	SALL4
ZN740_HUMAN.H11MO.0.D	727	0.402102	2.85206	3.45558	3.14004	1.01711e-110	1.07423e-109	Other factors with up to three adjacent zinc fingers{2.3.2}	Other three adjacent zinc finger factors{2.3.2.4}	AEBP2;OSR1;OVOL3;ZBTB22;ZBTB32;ZBTB33;ZBTB34;ZBTB37;ZBTB43;ZBTB46;ZBTB5;ZBTB8B;ZFPM2;ZNF174;ZNF396;ZNF414;ZNF446;ZNF487;ZNF511;ZNF580;ZNF705A;ZNF740;ZSCAN1	ZNF740
PLAL1_HUMAN.H11MO.0.D	745	0.412058	2.84688	3.44675	3.13336	6.77193e-112	7.25161e-111	More than 3 adjacent zinc finger factors{2.3.3}	PLAG factors{2.3.3.25}	BCL6;BCL6B;CTCF;CTCFL;FEZF1;FEZF2;GFI1;GFI1B;GLI1;GLI2;GLI3;GLI4;GLIS1;GLIS2;GLIS3;HKR1;MTF1;MYNN;MZF1;OSR2;OVOL1;OVOL2;PLAG1;PLAGL1;PLAGL2;PRDM1;PRDM14;PRDM6;SCRT1;SCRT2;SNAI1;SNAI2;SNAI3;WT1;YY1;YY2;ZBTB12;ZBTB14;ZBTB18;ZBTB20;ZBTB26;ZBTB42;ZBTB45;ZBTB47;ZBTB48;ZBTB49;ZBTB6;ZBTB7A;ZBTB7B;ZBTB7C;ZFP14;ZFP2;ZFP28;ZFP30;ZFP37;ZFP42;ZFP64;ZFP69;ZFP69B;ZFP82;ZFP91;ZFX;ZIC1;ZIC2;ZIC3;ZIC4;ZIC5;ZIK1;Z…	PLAG1;PLAGL1
TAF1_HUMAN.H11MO.0.A	1123	0.621128	2.83639	3.44564	3.12516	7.7464e-125	8.5321e-124	TCF-7-related factors{4.1.3}	TAF-1 (TAF-2A, TAF(II)250) [1]{4.1.3.0.5}	LEF1;TAF1;TCF7;TCF7L1;TCF7L2	TAF1
ZIC1_HUMAN.H11MO.0.B	839	0.464049	2.72045	3.28504	2.98996	6.37919e-110	6.5578e-109	More than 3 adjacent zinc finger factors{2.3.3}	GLI-like factors{2.3.3.1}	BCL6;BCL6B;CTCF;CTCFL;FEZF1;FEZF2;GFI1;GFI1B;GLI1;GLI2;GLI3;GLI4;GLIS1;GLIS2;GLIS3;HKR1;MTF1;MYNN;MZF1;OSR2;OVOL1;OVOL2;PLAG1;PLAGL1;PLAGL2;PRDM1;PRDM14;PRDM6;SCRT1;SCRT2;SNAI1;SNAI2;SNAI3;WT1;YY1;YY2;ZBTB12;ZBTB14;ZBTB18;ZBTB20;ZBTB26;ZBTB42;ZBTB45;ZBTB47;ZBTB48;ZBTB49;ZBTB6;ZBTB7A;ZBTB7B;ZBTB7C;ZFP14;ZFP2;ZFP28;ZFP30;ZFP37;ZFP42;ZFP64;ZFP69;ZFP69B;ZFP82;ZFP91;ZFX;ZIC1;ZIC2;ZIC3;ZIC4;ZIC5;ZIK1;Z…	GLI1;GLI2;GLI3;GLIS1;GLIS2;GLIS3;ZIC1;ZIC2;ZIC3;ZIC4
HEY2_HUMAN.H11MO.0.D	1028	0.568584	2.64734	3.2019	2.911	1.24411e-110	1.29623e-109	Hairy-related factors{1.2.4}	Hairy-like factors{1.2.4.1}	BHLHE40;BHLHE41;HELT;HES1;HES2;HES3;HES4;HES5;HES6;HES7;HEY1;HEY2;HEYL	BHLHE40;BHLHE41;HES1;HES5;HES7;HEY1;HEY2
CENPB_HUMAN.H11MO.0.D	439	0.24281	2.60399	3.24328	2.90832	7.63042e-69	6.68529e-68			CENPB	CENPB
GLIS3_HUMAN.H11MO.0.D	680	0.376106	2.56453	3.11368	2.82647	2.59028e-89	2.52798e-88	More than 3 adjacent zinc finger factors{2.3.3}	GLI-like factors{2.3.3.1}	BCL6;BCL6B;CTCF;CTCFL;FEZF1;FEZF2;GFI1;GFI1B;GLI1;GLI2;GLI3;GLI4;GLIS1;GLIS2;GLIS3;HKR1;MTF1;MYNN;MZF1;OSR2;OVOL1;OVOL2;PLAG1;PLAGL1;PLAGL2;PRDM1;PRDM14;PRDM6;SCRT1;SCRT2;SNAI1;SNAI2;SNAI3;WT1;YY1;YY2;ZBTB12;ZBTB14;ZBTB18;ZBTB20;ZBTB26;ZBTB42;ZBTB45;ZBTB47;ZBTB48;ZBTB49;ZBTB6;ZBTB7A;ZBTB7B;ZBTB7C;ZFP14;ZFP2;ZFP28;ZFP30;ZFP37;ZFP42;ZFP64;ZFP69;ZFP69B;ZFP82;ZFP91;ZFX;ZIC1;ZIC2;ZIC3;ZIC4;ZIC5;ZIK1;Z…	GLI1;GLI2;GLI3;GLIS1;GLIS2;GLIS3;ZIC1;ZIC2;ZIC3;ZIC4
HINFP_HUMAN.H11MO.0.C	555	0.306969	2.5026	3.06857	2.77246	1.30724e-75	1.18574e-74	Factors with multiple dispersed zinc fingers{2.3.4}	HINFP-like factors{2.3.4.21}	BCL11A;BCL11B;BNC1;BNC2;E4F1;HIC1;HIC2;HINFP;HIVEP1;HIVEP2;HIVEP3;IKZF1;IKZF2;IKZF3;IKZF4;IKZF5;INSM1;INSM2;MAZ;MECOM;PATZ1;PRDM16;PRDM4;REST;RLF;RREB1;SALL1;SALL2;SALL3;SALL4;VEZF1;ZBTB1;ZBTB17;ZBTB2;ZBTB25;ZBTB4;ZFAT;ZNF134;ZNF211;ZNF217;ZNF219;ZNF248;ZNF256;ZNF292;ZNF296;ZNF319;ZNF334;ZNF335;ZNF341;ZNF37A;ZNF382;ZNF417;ZNF418;ZNF423;ZNF467;ZNF510;ZNF512;ZNF512B;ZNF516;ZNF518A;ZNF518B;ZNF521;ZN…	HINFP
ZN524_HUMAN.H11MO.0.D	621	0.343473	2.49426	3.04052	2.7548	8.01188e-81	7.35376e-80	More than 3 adjacent zinc finger factors{2.3.3}	ZNF524-like factors{2.3.3.15}	BCL6;BCL6B;CTCF;CTCFL;FEZF1;FEZF2;GFI1;GFI1B;GLI1;GLI2;GLI3;GLI4;GLIS1;GLIS2;GLIS3;HKR1;MTF1;MYNN;MZF1;OSR2;OVOL1;OVOL2;PLAG1;PLAGL1;PLAGL2;PRDM1;PRDM14;PRDM6;SCRT1;SCRT2;SNAI1;SNAI2;SNAI3;WT1;YY1;YY2;ZBTB12;ZBTB14;ZBTB18;ZBTB20;ZBTB26;ZBTB42;ZBTB45;ZBTB47;ZBTB48;ZBTB49;ZBTB6;ZBTB7A;ZBTB7B;ZBTB7C;ZFP14;ZFP2;ZFP28;ZFP30;ZFP37;ZFP42;ZFP64;ZFP69;ZFP69B;ZFP82;ZFP91;ZFX;ZIC1;ZIC2;ZIC3;ZIC4;ZIC5;ZIK1;Z…	ZNF524
WT1_HUMAN.H11MO.1.B	949	0.524889	2.46451	2.97582	2.70789	1.25031e-95	1.25193e-94	More than 3 adjacent zinc finger factors{2.3.3}	unclassified{2.3.3.0}	BCL6B;BCL6;CTCFL;CTCF;FEZF1;GFI1B;GFI1;GLI1;GLI2;GLI3;GLIS1;GLIS2;GLIS3;MTF1;MYNN;MZF1;OSR2;OVOL1;OVOL2;ZNF146;PLAG1;PLAGL1;PRDM14;PRDM1;PRDM6;SCRT1;SCRT2;SNAI1;SNAI2;YY1;YY2;WT1;ZNF324;ZNF354A;ZBTB14;ZBTB18;ZBTB48;ZBTB49;ZBTB7A;ZBTB7B;ZBTB6;ZFP64;ZFP28;ZFP42;ZFP82;ZFX;ZIC1;ZIC2;ZIC3;ZIC4;ZIM3;ZKSCAN1;ZKSCAN3;ZNF121;ZNF136;ZNF140;ZNF143;ZNF148;ZNF214;ZNF232;ZNF250;ZNF257;ZNF260;ZNF263;ZNF264;ZNF2…	MYNN;MZF1;OSR2;PRDM14;PRDM6;WT1;ZBTB14;ZBTB48;ZBTB49;ZFP64;ZFP28;ZIM3;ZNF121;ZNF250;ZNF257;ZNF263;ZNF274;ZNF317;ZNF320;ZNF329;ZNF331;ZNF394;ZNF449;ZNF502;ZNF528;ZNF547;ZNF549;ZNF554;ZNF586;ZNF589;ZNF667;ZNF680;ZNF708;ZNF713;ZNF768;ZNF18;ZNF85;ZSCAN16;ZSCAN22
ARNT2_HUMAN.H11MO.0.D	1056	0.584071	2.45245	2.96945	2.69817	5.36012e-96	5.43771e-95	PAS domain factors{1.2.5}	Arnt-like factors{1.2.5.2}	AHR;AHRR;ARNT;ARNT2;ARNTL;ARNTL2;CLOCK;EPAS1;HIF1A;HIF3A;NCOA1;NCOA2;NCOA3;NPAS1;NPAS2;NPAS3;NPAS4;SIM1;SIM2;SOHLH1;SOHLH2;TCFL5	ARNT2;ARNT;ARNTL;CLOCK
HEN1_HUMAN.H11MO.0.C	898	0.496681	2.44379	2.94953	2.68472	7.82844e-93	7.73811e-92	Tal-related factors{1.2.3}	Tal / HEN-like factors{1.2.3.1}	ATOH1;ATOH7;ATOH8;BHLHA15;BHLHA9;BHLHE22;BHLHE23;FERD3L;FIGLA;HAND1;HAND2;LYL1;MESP1;MESP2;MSC;MSGN1;NEUROD1;NEUROD2;NEUROD4;NEUROD6;NEUROG1;NEUROG2;NEUROG3;NHLH1;NHLH2;OLIG1;OLIG2;OLIG3;PTF1A;SCX;TAL1;TAL2;TCF15;TCF21;TCF23;TWIST1;TWIST2	NHLH1;LYL1;TAL1
E2F3_HUMAN.H11MO.0.A	750	0.414823	2.37982	2.8803	2.61855	3.72348e-82	3.4588e-81	E2F-related factors{3.3.2}	E2F{3.3.2.1}	E2F1;E2F2;E2F3;E2F4;E2F5;E2F6;E2F7;E2F8;TFDP1;TFDP2	E2F1;E2F2;E2F3;E2F4;E2F5;E2F6;E2F7;E2F8
ZN263_HUMAN.H11MO.1.A	848	0.469027	2.35573	2.84431	2.58869	7.15578e-85	6.89638e-84	More than 3 adjacent zinc finger factors{2.3.3}	unclassified{2.3.3.0}	BCL6B;BCL6;CTCFL;CTCF;FEZF1;GFI1B;GFI1;GLI1;GLI2;GLI3;GLIS1;GLIS2;GLIS3;MTF1;MYNN;MZF1;OSR2;OVOL1;OVOL2;ZNF146;PLAG1;PLAGL1;PRDM14;PRDM1;PRDM6;SCRT1;SCRT2;SNAI1;SNAI2;YY1;YY2;WT1;ZNF324;ZNF354A;ZBTB14;ZBTB18;ZBTB48;ZBTB49;ZBTB7A;ZBTB7B;ZBTB6;ZFP64;ZFP28;ZFP42;ZFP82;ZFX;ZIC1;ZIC2;ZIC3;ZIC4;ZIM3;ZKSCAN1;ZKSCAN3;ZNF121;ZNF136;ZNF140;ZNF143;ZNF148;ZNF214;ZNF232;ZNF250;ZNF257;ZNF260;ZNF263;ZNF264;ZNF2…	MYNN;MZF1;OSR2;PRDM14;PRDM6;WT1;ZBTB14;ZBTB48;ZBTB49;ZFP64;ZFP28;ZIM3;ZNF121;ZNF250;ZNF257;ZNF263;ZNF274;ZNF317;ZNF320;ZNF329;ZNF331;ZNF394;ZNF449;ZNF502;ZNF528;ZNF547;ZNF549;ZNF554;ZNF586;ZNF589;ZNF667;ZNF680;ZNF708;ZNF713;ZNF768;ZNF18;ZNF85;ZSCAN16;ZSCAN22
AHR_HUMAN.H11MO.0.B	800	0.442478	2.35086	2.8409	2.58464	1.80471e-82	1.69686e-81	PAS domain factors{1.2.5}	Ahr-like factors{1.2.5.1}	AHR;AHRR;ARNT;ARNT2;ARNTL;ARNTL2;CLOCK;EPAS1;HIF1A;HIF3A;NCOA1;NCOA2;NCOA3;NPAS1;NPAS2;NPAS3;NPAS4;SIM1;SIM2;SOHLH1;SOHLH2;TCFL5	AHR;EPAS1;HIF1A
INSM1_HUMAN.H11MO.0.C	534	0.295354	2.33092	2.86446	2.58531	5.92308e-65	5.07411e-64	Factors with multiple dispersed zinc fingers{2.3.4}	Insulinoma-associated proteins{2.3.4.16}	BCL11A;BCL11B;BNC1;BNC2;E4F1;HIC1;HIC2;HINFP;HIVEP1;HIVEP2;HIVEP3;IKZF1;IKZF2;IKZF3;IKZF4;IKZF5;INSM1;INSM2;MAZ;MECOM;PATZ1;PRDM16;PRDM4;REST;RLF;RREB1;SALL1;SALL2;SALL3;SALL4;VEZF1;ZBTB1;ZBTB17;ZBTB2;ZBTB25;ZBTB4;ZFAT;ZNF134;ZNF211;ZNF217;ZNF219;ZNF248;ZNF256;ZNF292;ZNF296;ZNF319;ZNF334;ZNF335;ZNF341;ZNF37A;ZNF382;ZNF417;ZNF418;ZNF423;ZNF467;ZNF510;ZNF512;ZNF512B;ZNF516;ZNF518A;ZNF518B;ZNF521;ZN…	INSM1
CTCF_HUMAN.H11MO.0.A	900	0.497788	2.18994	2.64327	2.40599	2.26403e-74	2.02973e-73	More than 3 adjacent zinc finger factors{2.3.3}	CTCF-like factors{2.3.3.50}	BCL6;BCL6B;CTCF;CTCFL;FEZF1;FEZF2;GFI1;GFI1B;GLI1;GLI2;GLI3;GLI4;GLIS1;GLIS2;GLIS3;HKR1;MTF1;MYNN;MZF1;OSR2;OVOL1;OVOL2;PLAG1;PLAGL1;PLAGL2;PRDM1;PRDM14;PRDM6;SCRT1;SCRT2;SNAI1;SNAI2;SNAI3;WT1;YY1;YY2;ZBTB12;ZBTB14;ZBTB18;ZBTB20;ZBTB26;ZBTB42;ZBTB45;ZBTB47;ZBTB48;ZBTB49;ZBTB6;ZBTB7A;ZBTB7B;ZBTB7C;ZFP14;ZFP2;ZFP28;ZFP30;ZFP37;ZFP42;ZFP64;ZFP69;ZFP69B;ZFP82;ZFP91;ZFX;ZIC1;ZIC2;ZIC3;ZIC4;ZIC5;ZIK1;Z…	CTCFL;CTCF
FEV_HUMAN.H11MO.0.B	737	0.407633	2.18585	2.64665	2.40579	9.99607e-69	8.65951e-68	Ets-related factors{3.5.2}	Ets-like factors{3.5.2.1}	EHF;ELF1;ELF2;ELF3;ELF4;ELF5;ELK1;ELK3;ELK4;ERF;ERG;ETS1;ETS2;ETV1;ETV2;ETV3;ETV3L;ETV4;ETV5;ETV6;ETV7;FEV;FLI1;GABPA;SPDEF;SPI1;SPIB;SPIC	ERG;ETS1;ETS2;ETV2;ETV3;FEV;FLI1;GABPA
SRBP2_HUMAN.H11MO.0.B	874	0.483407	2.14061	2.5838	2.35199	4.13079e-70	3.66073e-69	bHLH-ZIP factors{1.2.6}	SREBP factors{1.2.6.3}	MAX;MITF;MLX;MLXIP;MLXIPL;MNT;MXD1;MXD3;MXD4;MXI1;MYC;MYCL;MYCN;REPIN1;SREBF1;SREBF2;TFAP4;TFE3;TFEB;TFEC;USF1;USF2	SREBF1;SREBF2
GLIS1_HUMAN.H11MO.0.D	483	0.267146	2.1277	2.63161	2.36774	7.70306e-51	5.99905e-50	More than 3 adjacent zinc finger factors{2.3.3}	GLI-like factors{2.3.3.1}	BCL6;BCL6B;CTCF;CTCFL;FEZF1;FEZF2;GFI1;GFI1B;GLI1;GLI2;GLI3;GLI4;GLIS1;GLIS2;GLIS3;HKR1;MTF1;MYNN;MZF1;OSR2;OVOL1;OVOL2;PLAG1;PLAGL1;PLAGL2;PRDM1;PRDM14;PRDM6;SCRT1;SCRT2;SNAI1;SNAI2;SNAI3;WT1;YY1;YY2;ZBTB12;ZBTB14;ZBTB18;ZBTB20;ZBTB26;ZBTB42;ZBTB45;ZBTB47;ZBTB48;ZBTB49;ZBTB6;ZBTB7A;ZBTB7B;ZBTB7C;ZFP14;ZFP2;ZFP28;ZFP30;ZFP37;ZFP42;ZFP64;ZFP69;ZFP69B;ZFP82;ZFP91;ZFX;ZIC1;ZIC2;ZIC3;ZIC4;ZIC5;ZIK1;Z…	GLI1;GLI2;GLI3;GLIS1;GLIS2;GLIS3;ZIC1;ZIC2;ZIC3;ZIC4
ZN350_HUMAN.H11MO.1.D	540	0.298673	2.07956	2.55354	2.30568	6.10132e-52	4.84961e-51	More than 3 adjacent zinc finger factors{2.3.3}	ZNF350-like factors{2.3.3.30}	BCL6;BCL6B;CTCF;CTCFL;FEZF1;FEZF2;GFI1;GFI1B;GLI1;GLI2;GLI3;GLI4;GLIS1;GLIS2;GLIS3;HKR1;MTF1;MYNN;MZF1;OSR2;OVOL1;OVOL2;PLAG1;PLAGL1;PLAGL2;PRDM1;PRDM14;PRDM6;SCRT1;SCRT2;SNAI1;SNAI2;SNAI3;WT1;YY1;YY2;ZBTB12;ZBTB14;ZBTB18;ZBTB20;ZBTB26;ZBTB42;ZBTB45;ZBTB47;ZBTB48;ZBTB49;ZBTB6;ZBTB7A;ZBTB7B;ZBTB7C;ZFP14;ZFP2;ZFP28;ZFP30;ZFP37;ZFP42;ZFP64;ZFP69;ZFP69B;ZFP82;ZFP91;ZFX;ZIC1;ZIC2;ZIC3;ZIC4;ZIC5;ZIK1;Z…	ZNF350
RREB1_HUMAN.H11MO.0.D	754	0.417035	2.07838	2.51483	2.28665	3.33934e-62	2.82926e-61	Factors with multiple dispersed zinc fingers{2.3.4}	unclassified{2.3.4.0}	BCL11A;E4F1;MECOM;HIC1;HIC2;HINFP;IKZF1;INSM1;MAZ;PATZ1;PRDM4;REST;RREB1;SALL4;VEZF1;ZBTB17;ZBTB4;HIVEP1;HIVEP2;ZNF134;ZNF219;ZNF335;ZNF341;ZNF382;ZNF418;ZNF423;ZNF467;ZNF770;ZNF784;ZNF8	E4F1;PRDM4;REST;RREB1;ZBTB17;ZBTB4;ZNF335;ZNF341;ZNF467;ZNF770;ZNF784;ZNF8
SPIC_HUMAN.H11MO.0.D	745	0.412058	2.03147	2.45911	2.23549	8.50633e-59	7.12867e-58	Ets-related factors{3.5.2}	Spi-like factors{3.5.2.5}	EHF;ELF1;ELF2;ELF3;ELF4;ELF5;ELK1;ELK3;ELK4;ERF;ERG;ETS1;ETS2;ETV1;ETV2;ETV3;ETV3L;ETV4;ETV5;ETV6;ETV7;FEV;FLI1;GABPA;SPDEF;SPI1;SPIB;SPIC	SPI1;SPIB;SPIC
ZFX_HUMAN.H11MO.0.A	744	0.411504	1.97272	2.3879	2.17087	8.05393e-55	6.5364e-54	More than 3 adjacent zinc finger factors{2.3.3}	ZFX/ZFY factors{2.3.3.65}	BCL6;BCL6B;CTCF;CTCFL;FEZF1;FEZF2;GFI1;GFI1B;GLI1;GLI2;GLI3;GLI4;GLIS1;GLIS2;GLIS3;HKR1;MTF1;MYNN;MZF1;OSR2;OVOL1;OVOL2;PLAG1;PLAGL1;PLAGL2;PRDM1;PRDM14;PRDM6;SCRT1;SCRT2;SNAI1;SNAI2;SNAI3;WT1;YY1;YY2;ZBTB12;ZBTB14;ZBTB18;ZBTB20;ZBTB26;ZBTB42;ZBTB45;ZBTB47;ZBTB48;ZBTB49;ZBTB6;ZBTB7A;ZBTB7B;ZBTB7C;ZFP14;ZFP2;ZFP28;ZFP30;ZFP37;ZFP42;ZFP64;ZFP69;ZFP69B;ZFP82;ZFP91;ZFX;ZIC1;ZIC2;ZIC3;ZIC4;ZIC5;ZIK1;Z…	ZFX
GCM2_HUMAN.H11MO.0.D	470	0.259956	1.94781	2.41338	2.16969	4.32074e-41	2.92218e-40	GCM factors{7.2.1}	GCMb (GCM2){7.2.1.0.2}	GCM1;GCM2	GCM2
ZBT7B_HUMAN.H11MO.0.D	568	0.314159	1.88232	2.30475	2.08386	1.19281e-42	8.43724e-42	More than 3 adjacent zinc finger factors{2.3.3}	ZBTB7 factors{2.3.3.8}	BCL6;BCL6B;CTCF;CTCFL;FEZF1;FEZF2;GFI1;GFI1B;GLI1;GLI2;GLI3;GLI4;GLIS1;GLIS2;GLIS3;HKR1;MTF1;MYNN;MZF1;OSR2;OVOL1;OVOL2;PLAG1;PLAGL1;PLAGL2;PRDM1;PRDM14;PRDM6;SCRT1;SCRT2;SNAI1;SNAI2;SNAI3;WT1;YY1;YY2;ZBTB12;ZBTB14;ZBTB18;ZBTB20;ZBTB26;ZBTB42;ZBTB45;ZBTB47;ZBTB48;ZBTB49;ZBTB6;ZBTB7A;ZBTB7B;ZBTB7C;ZFP14;ZFP2;ZFP28;ZFP30;ZFP37;ZFP42;ZFP64;ZFP69;ZFP69B;ZFP82;ZFP91;ZFX;ZIC1;ZIC2;ZIC3;ZIC4;ZIC5;ZIK1;Z…	ZBTB7A;ZBTB7B
MXI1_HUMAN.H11MO.0.A	892	0.493363	1.87573	2.26392	2.06082	2.01065e-51	1.58185e-50	bHLH-ZIP factors{1.2.6}	Mad-like factors{1.2.6.7}	MAX;MITF;MLX;MLXIP;MLXIPL;MNT;MXD1;MXD3;MXD4;MXI1;MYC;MYCL;MYCN;REPIN1;SREBF1;SREBF2;TFAP4;TFE3;TFEB;TFEC;USF1;USF2	MXI1
HES1_HUMAN.H11MO.0.D	755	0.417588	1.84995	2.23831	2.03531	5.14215e-47	3.84912e-46	Hairy-related factors{1.2.4}	Hairy-like factors{1.2.4.1}	BHLHE40;BHLHE41;HELT;HES1;HES2;HES3;HES4;HES5;HES6;HES7;HEY1;HEY2;HEYL	BHLHE40;BHLHE41;HES1;HES5;HES7;HEY1;HEY2
OVOL2_HUMAN.H11MO.0.D	222	0.122788	1.83201	2.44285	2.11946	1.88679e-21	8.12691e-21	More than 3 adjacent zinc finger factors{2.3.3}	OVOL-factors{2.3.3.17}	BCL6;BCL6B;CTCF;CTCFL;FEZF1;FEZF2;GFI1;GFI1B;GLI1;GLI2;GLI3;GLI4;GLIS1;GLIS2;GLIS3;HKR1;MTF1;MYNN;MZF1;OSR2;OVOL1;OVOL2;PLAG1;PLAGL1;PLAGL2;PRDM1;PRDM14;PRDM6;SCRT1;SCRT2;SNAI1;SNAI2;SNAI3;WT1;YY1;YY2;ZBTB12;ZBTB14;ZBTB18;ZBTB20;ZBTB26;ZBTB42;ZBTB45;ZBTB47;ZBTB48;ZBTB49;ZBTB6;ZBTB7A;ZBTB7B;ZBTB7C;ZFP14;ZFP2;ZFP28;ZFP30;ZFP37;ZFP42;ZFP64;ZFP69;ZFP69B;ZFP82;ZFP91;ZFX;ZIC1;ZIC2;ZIC3;ZIC4;ZIC5;ZIK1;Z…	OVOL1;OVOL2
AP2C_HUMAN.H11MO.0.A	663	0.366704	1.82473	2.21742	2.01218	9.28785e-43	6.63049e-42	AP-2{1.3.1}	AP-2gamma{1.3.1.0.3}	TFAP2A;TFAP2B;TFAP2C;TFAP2D	TFAP2C
ZN816_HUMAN.H11MO.0.C	549	0.30365	1.81605	2.22787	2.01248	3.26046e-38	2.11245e-37	More than 3 adjacent zinc finger factors{2.3.3}	ZNF816A-like factors{2.3.3.73}	BCL6;BCL6B;CTCF;CTCFL;FEZF1;FEZF2;GFI1;GFI1B;GLI1;GLI2;GLI3;GLI4;GLIS1;GLIS2;GLIS3;HKR1;MTF1;MYNN;MZF1;OSR2;OVOL1;OVOL2;PLAG1;PLAGL1;PLAGL2;PRDM1;PRDM14;PRDM6;SCRT1;SCRT2;SNAI1;SNAI2;SNAI3;WT1;YY1;YY2;ZBTB12;ZBTB14;ZBTB18;ZBTB20;ZBTB26;ZBTB42;ZBTB45;ZBTB47;ZBTB48;ZBTB49;ZBTB6;ZBTB7A;ZBTB7B;ZBTB7C;ZFP14;ZFP2;ZFP28;ZFP30;ZFP37;ZFP42;ZFP64;ZFP69;ZFP69B;ZFP82;ZFP91;ZFX;ZIC1;ZIC2;ZIC3;ZIC4;ZIC5;ZIK1;Z…	ZNF816
ZN563_HUMAN.H11MO.0.C	651	0.360066	1.81242	2.20419	1.9994	1.10558e-41	7.6793e-41	More than 3 adjacent zinc finger factors{2.3.3}	ZNF763-like factors{2.3.3.33}	BCL6;BCL6B;CTCF;CTCFL;FEZF1;FEZF2;GFI1;GFI1B;GLI1;GLI2;GLI3;GLI4;GLIS1;GLIS2;GLIS3;HKR1;MTF1;MYNN;MZF1;OSR2;OVOL1;OVOL2;PLAG1;PLAGL1;PLAGL2;PRDM1;PRDM14;PRDM6;SCRT1;SCRT2;SNAI1;SNAI2;SNAI3;WT1;YY1;YY2;ZBTB12;ZBTB14;ZBTB18;ZBTB20;ZBTB26;ZBTB42;ZBTB45;ZBTB47;ZBTB48;ZBTB49;ZBTB6;ZBTB7A;ZBTB7B;ZBTB7C;ZFP14;ZFP2;ZFP28;ZFP30;ZFP37;ZFP42;ZFP64;ZFP69;ZFP69B;ZFP82;ZFP91;ZFX;ZIC1;ZIC2;ZIC3;ZIC4;ZIC5;ZIK1;Z…	ZNF136;ZNF490;ZNF563
SPZ1_HUMAN.H11MO.0.D	450	0.248894	1.80571	2.24435	2.01464	2.14308e-33	1.30103e-32			SPZ1	SPZ1
GABPA_HUMAN.H11MO.0.A	678	0.375	1.79696	2.1817	1.98062	1.97264e-41	1.34594e-40	Ets-related factors{3.5.2}	Ets-like factors{3.5.2.1}	EHF;ELF1;ELF2;ELF3;ELF4;ELF5;ELK1;ELK3;ELK4;ERF;ERG;ETS1;ETS2;ETV1;ETV2;ETV3;ETV3L;ETV4;ETV5;ETV6;ETV7;FEV;FLI1;GABPA;SPDEF;SPI1;SPIB;SPIC	ERG;ETS1;ETS2;ETV2;ETV3;FEV;FLI1;GABPA
NR2C2_HUMAN.H11MO.0.B	432	0.238938	1.79446	2.23732	2.00534	5.5264e-32	3.17974e-31	RXR-related receptors (NR2){2.1.3}	Testicular receptors (NR2C){2.1.3.4}	HNF4A;HNF4G;NR2C1;NR2C2;NR2E1;NR2E3;NR2F1;NR2F2;NR2F6;RXRA;RXRB;RXRG	NR2C1;NR2C2
COT1_HUMAN.H11MO.0.C	723	0.399889	1.77713	2.15296	1.95656	1.82235e-41	1.25449e-40	RXR-related receptors (NR2){2.1.3}	COUP-like receptors (NR2F){2.1.3.5}	HNF4A;HNF4G;NR2C1;NR2C2;NR2E1;NR2E3;NR2F1;NR2F2;NR2F6;RXRA;RXRB;RXRG	NR2F1;NR2F2;NR2F6
NKX25_HUMAN.H11MO.0.B	485	0.268252	1.76749	2.18516	1.96667	4.78625e-33	2.88297e-32	NK-related factors{3.1.2}	NK-4{3.1.2.17}	BARHL1;BARHL2;BARX1;BARX2;BSX;DBX1;DBX2;DLX1;DLX2;DLX3;DLX4;DLX5;DLX6;EMX1;EMX2;EN1;EN2;HHEX;HLX;HMX1;HMX2;HMX3;LBX1;LBX2;MSX1;MSX2;NANOG;NKX1-1;NKX1-2;NKX2-1;NKX2-2;NKX2-3;NKX2-4;NKX2-5;NKX2-6;NKX2-8;NKX3-1;NKX3-2;NKX6-1;NKX6-2;NKX6-3;NOTO;TLX1;TLX2;TLX3;VAX1;VAX2;VENTX	NKX2-3;NKX2-5
FLI1_HUMAN.H11MO.0.A	865	0.478429	1.73227	2.09102	1.90328	6.10662e-41	4.09409e-40	Ets-related factors{3.5.2}	Ets-like factors{3.5.2.1}	EHF;ELF1;ELF2;ELF3;ELF4;ELF5;ELK1;ELK3;ELK4;ERF;ERG;ETS1;ETS2;ETV1;ETV2;ETV3;ETV3L;ETV4;ETV5;ETV6;ETV7;FEV;FLI1;GABPA;SPDEF;SPI1;SPIB;SPIC	ERG;ETS1;ETS2;ETV2;ETV3;FEV;FLI1;GABPA
PAX5_HUMAN.H11MO.0.A	828	0.457965	1.73037	2.08983	1.90188	2.67032e-40	1.77484e-39	Paired domain only{3.2.2}	PAX-2-like factors (partial homeobox){3.2.2.2}	PAX1;PAX2;PAX5;PAX8;PAX9	PAX2;PAX5;PAX8
XBP1_HUMAN.H11MO.0.D	735	0.406527	1.72514	2.08887	1.89857	2.52765e-38	1.65154e-37	XBP-1-related factors{1.1.5}	XBP-1{1.1.5.0.1}	XBP1	XBP1
ELK4_HUMAN.H11MO.0.A	531	0.293695	1.72164	2.11609	1.90967	1.89602e-32	1.10745e-31	Ets-related factors{3.5.2}	Elk-like factors{3.5.2.2}	EHF;ELF1;ELF2;ELF3;ELF4;ELF5;ELK1;ELK3;ELK4;ERF;ERG;ETS1;ETS2;ETV1;ETV2;ETV3;ETV3L;ETV4;ETV5;ETV6;ETV7;FEV;FLI1;GABPA;SPDEF;SPI1;SPIB;SPIC	ELK1;ELK3;ELK4;ETV1;ETV4;ETV5
ARNT_HUMAN.H11MO.0.B	657	0.363385	1.7188	2.08963	1.89567	3.73633e-36	2.40059e-35	PAS domain factors{1.2.5}	Arnt-like factors{1.2.5.2}	AHR;AHRR;ARNT;ARNT2;ARNTL;ARNTL2;CLOCK;EPAS1;HIF1A;HIF3A;NCOA1;NCOA2;NCOA3;NPAS1;NPAS2;NPAS3;NPAS4;SIM1;SIM2;SOHLH1;SOHLH2;TCFL5	ARNT2;ARNT;ARNTL;CLOCK
KLF8_HUMAN.H11MO.0.C	562	0.310841	1.71143	2.09651	1.895	6.18589e-33	3.66871e-32	Three-zinc finger Krüppel-related factors{2.3.1}	Krüppel-like factors{2.3.1.2}	EGR1;EGR2;EGR3;EGR4;KLF1;KLF10;KLF11;KLF12;KLF13;KLF14;KLF15;KLF16;KLF17;KLF2;KLF3;KLF4;KLF5;KLF6;KLF7;KLF8;KLF9;SP1;SP2;SP3;SP4;SP5;SP6;SP7;SP8;SP9	KLF12;KLF13;KLF14;KLF15;KLF16;KLF1;KLF3;KLF4;KLF5;KLF6;KLF8;KLF9
ZBTB4_HUMAN.H11MO.1.D	404	0.223451	1.71089	2.14417	1.91683	4.76998e-27	2.4849e-26	Factors with multiple dispersed zinc fingers{2.3.4}	unclassified{2.3.4.0}	BCL11A;E4F1;MECOM;HIC1;HIC2;HINFP;IKZF1;INSM1;MAZ;PATZ1;PRDM4;REST;RREB1;SALL4;VEZF1;ZBTB17;ZBTB4;HIVEP1;HIVEP2;ZNF134;ZNF219;ZNF335;ZNF341;ZNF382;ZNF418;ZNF423;ZNF467;ZNF770;ZNF784;ZNF8	E4F1;PRDM4;REST;RREB1;ZBTB17;ZBTB4;ZNF335;ZNF341;ZNF467;ZNF770;ZNF784;ZNF8
CXXC1_HUMAN.H11MO.0.D	519	0.287058	1.70912	2.10367	1.89711	1.81027e-31	1.01877e-30	CpG-binding proteins{2.6.1}	CpG-binding protein (CXXC1, CFP1, CGBP, PCCX1, PHF18){2.6.1.0.1}	CXXC1;DNMT1;KDM2A;KMT2A;KMT2B;MBD1;TET1	CXXC1
RXRA_HUMAN.H11MO.0.A	721	0.398783	1.67739	2.03221	1.84663	4.6503e-35	2.91494e-34	RXR-related receptors (NR2){2.1.3}	Retinoid X receptors (NR2B){2.1.3.1}	HNF4A;HNF4G;NR2C1;NR2C2;NR2E1;NR2E3;NR2F1;NR2F2;NR2F6;RXRA;RXRB;RXRG	RXRA;RXRB;RXRG
ZN423_HUMAN.H11MO.0.D	385	0.212942	1.64219	2.06631	1.8438	1.67465e-23	7.77805e-23	Factors with multiple dispersed zinc fingers{2.3.4}	ZNF423-like factors{2.3.4.12}	BCL11A;BCL11B;BNC1;BNC2;E4F1;HIC1;HIC2;HINFP;HIVEP1;HIVEP2;HIVEP3;IKZF1;IKZF2;IKZF3;IKZF4;IKZF5;INSM1;INSM2;MAZ;MECOM;PATZ1;PRDM16;PRDM4;REST;RLF;RREB1;SALL1;SALL2;SALL3;SALL4;VEZF1;ZBTB1;ZBTB17;ZBTB2;ZBTB25;ZBTB4;ZFAT;ZNF134;ZNF211;ZNF217;ZNF219;ZNF248;ZNF256;ZNF292;ZNF296;ZNF319;ZNF334;ZNF335;ZNF341;ZNF37A;ZNF382;ZNF417;ZNF418;ZNF423;ZNF467;ZNF510;ZNF512;ZNF512B;ZNF516;ZNF518A;ZNF518B;ZNF521;ZN…	ZNF423
GSC2_HUMAN.H11MO.0.D	318	0.175885	1.59828	2.04676	1.81095	2.97973e-19	1.10451e-18	Paired-related HD factors{3.1.3}	GSC{3.1.3.9}	ALX1;ALX3;ALX4;ARGFX;ARX;CRX;DMBX1;DPRX;DRGX;DUX4;DUXA;ESX1;GSC;GSC2;HESX1;ISX;LEUTX;MIXL1;NOBOX;OTP;OTX1;OTX2;PHOX2A;PHOX2B;PITX1;PITX2;PITX3;PROP1;PRRX1;PRRX2;RAX;RAX2;RHOXF1;RHOXF2;SEBOX;SHOX;SHOX2;TPRX1;UNCX;VSX1;VSX2	GSC2;GSC
ZEP2_HUMAN.H11MO.0.D	384	0.212389	1.59393	2.00612	1.78983	2.06595e-21	8.75191e-21	Factors with multiple dispersed zinc fingers{2.3.4}	HIV EP-factors{2.3.4.5}	BCL11A;BCL11B;BNC1;BNC2;E4F1;HIC1;HIC2;HINFP;HIVEP1;HIVEP2;HIVEP3;IKZF1;IKZF2;IKZF3;IKZF4;IKZF5;INSM1;INSM2;MAZ;MECOM;PATZ1;PRDM16;PRDM4;REST;RLF;RREB1;SALL1;SALL2;SALL3;SALL4;VEZF1;ZBTB1;ZBTB17;ZBTB2;ZBTB25;ZBTB4;ZFAT;ZNF134;ZNF211;ZNF217;ZNF219;ZNF248;ZNF256;ZNF292;ZNF296;ZNF319;ZNF334;ZNF335;ZNF341;ZNF37A;ZNF382;ZNF417;ZNF418;ZNF423;ZNF467;ZNF510;ZNF512;ZNF512B;ZNF516;ZNF518A;ZNF518B;ZNF521;ZN…	HIVEP1;HIVEP2
ESR2_HUMAN.H11MO.0.A	511	0.282633	1.55875	1.92046	1.73121	1.311e-23	6.12594e-23	Steroid hormone receptors (NR3){2.1.1}	ER-like receptors (NR3A&B){2.1.1.2}	AR;ESR1;ESR2;ESRRA;ESRRB;ESRRG;NR3C1;NR3C2;PGR	ESRRA;ESRRB;ESRRG;ESR1;ESR2
BHE41_HUMAN.H11MO.0.D	568	0.314159	1.54905	1.89644	1.71473	1.80767e-24	8.82098e-24	Hairy-related factors{1.2.4}	Hairy-like factors{1.2.4.1}	BHLHE40;BHLHE41;HELT;HES1;HES2;HES3;HES4;HES5;HES6;HES7;HEY1;HEY2;HEYL	BHLHE40;BHLHE41;HES1;HES5;HES7;HEY1;HEY2
ZNF76_HUMAN.H11MO.0.C	575	0.318031	1.54584	1.89124	1.71058	1.85588e-24	8.99929e-24	More than 3 adjacent zinc finger factors{2.3.3}	ZNF76-like factors{2.3.3.28}	BCL6;BCL6B;CTCF;CTCFL;FEZF1;FEZF2;GFI1;GFI1B;GLI1;GLI2;GLI3;GLI4;GLIS1;GLIS2;GLIS3;HKR1;MTF1;MYNN;MZF1;OSR2;OVOL1;OVOL2;PLAG1;PLAGL1;PLAGL2;PRDM1;PRDM14;PRDM6;SCRT1;SCRT2;SNAI1;SNAI2;SNAI3;WT1;YY1;YY2;ZBTB12;ZBTB14;ZBTB18;ZBTB20;ZBTB26;ZBTB42;ZBTB45;ZBTB47;ZBTB48;ZBTB49;ZBTB6;ZBTB7A;ZBTB7B;ZBTB7C;ZFP14;ZFP2;ZFP28;ZFP30;ZFP37;ZFP42;ZFP64;ZFP69;ZFP69B;ZFP82;ZFP91;ZFX;ZIC1;ZIC2;ZIC3;ZIC4;ZIC5;ZIK1;Z…	ZNF143;ZNF76
TFCP2_HUMAN.H11MO.0.D	508	0.280973	1.53606	1.89308	1.70621	1.90106e-22	8.37553e-22	CP2-related factors{6.7.2}	CP2 (LSF, SEF){6.7.2.0.1}	TFCP2;UBP1	TFCP2
ZBTB4_HUMAN.H11MO.0.D	442	0.244469	1.52791	1.90144	1.70571	1.97623e-20	7.77385e-20	Factors with multiple dispersed zinc fingers{2.3.4}	unclassified{2.3.4.0}	BCL11A;E4F1;MECOM;HIC1;HIC2;HINFP;IKZF1;INSM1;MAZ;PATZ1;PRDM4;REST;RREB1;SALL4;VEZF1;ZBTB17;ZBTB4;HIVEP1;HIVEP2;ZNF134;ZNF219;ZNF335;ZNF341;ZNF382;ZNF418;ZNF423;ZNF467;ZNF770;ZNF784;ZNF8	E4F1;PRDM4;REST;RREB1;ZBTB17;ZBTB4;ZNF335;ZNF341;ZNF467;ZNF770;ZNF784;ZNF8
MTF1_HUMAN.H11MO.0.C	480	0.265487	1.52546	1.88716	1.69779	2.67583e-21	1.12123e-20	More than 3 adjacent zinc finger factors{2.3.3}	MTF1-like factors{2.3.3.24}	BCL6;BCL6B;CTCF;CTCFL;FEZF1;FEZF2;GFI1;GFI1B;GLI1;GLI2;GLI3;GLI4;GLIS1;GLIS2;GLIS3;HKR1;MTF1;MYNN;MZF1;OSR2;OVOL1;OVOL2;PLAG1;PLAGL1;PLAGL2;PRDM1;PRDM14;PRDM6;SCRT1;SCRT2;SNAI1;SNAI2;SNAI3;WT1;YY1;YY2;ZBTB12;ZBTB14;ZBTB18;ZBTB20;ZBTB26;ZBTB42;ZBTB45;ZBTB47;ZBTB48;ZBTB49;ZBTB6;ZBTB7A;ZBTB7B;ZBTB7C;ZFP14;ZFP2;ZFP28;ZFP30;ZFP37;ZFP42;ZFP64;ZFP69;ZFP69B;ZFP82;ZFP91;ZFX;ZIC1;ZIC2;ZIC3;ZIC4;ZIC5;ZIK1;Z…	MTF1;ZNF410
ZN331_HUMAN.H11MO.0.C	518	0.286504	1.52418	1.87616	1.69198	4.12982e-22	1.79892e-21	More than 3 adjacent zinc finger factors{2.3.3}	unclassified{2.3.3.0}	BCL6B;BCL6;CTCFL;CTCF;FEZF1;GFI1B;GFI1;GLI1;GLI2;GLI3;GLIS1;GLIS2;GLIS3;MTF1;MYNN;MZF1;OSR2;OVOL1;OVOL2;ZNF146;PLAG1;PLAGL1;PRDM14;PRDM1;PRDM6;SCRT1;SCRT2;SNAI1;SNAI2;YY1;YY2;WT1;ZNF324;ZNF354A;ZBTB14;ZBTB18;ZBTB48;ZBTB49;ZBTB7A;ZBTB7B;ZBTB6;ZFP64;ZFP28;ZFP42;ZFP82;ZFX;ZIC1;ZIC2;ZIC3;ZIC4;ZIM3;ZKSCAN1;ZKSCAN3;ZNF121;ZNF136;ZNF140;ZNF143;ZNF148;ZNF214;ZNF232;ZNF250;ZNF257;ZNF260;ZNF263;ZNF264;ZNF2…	MYNN;MZF1;OSR2;PRDM14;PRDM6;WT1;ZBTB14;ZBTB48;ZBTB49;ZFP64;ZFP28;ZIM3;ZNF121;ZNF250;ZNF257;ZNF263;ZNF274;ZNF317;ZNF320;ZNF329;ZNF331;ZNF394;ZNF449;ZNF502;ZNF528;ZNF547;ZNF549;ZNF554;ZNF586;ZNF589;ZNF667;ZNF680;ZNF708;ZNF713;ZNF768;ZNF18;ZNF85;ZSCAN16;ZSCAN22
HAND1_HUMAN.H11MO.1.D	471	0.260509	1.51682	1.87893	1.68932	1.16932e-20	4.72014e-20	Tal-related factors{1.2.3}	Twist-like factors{1.2.3.2}	ATOH1;ATOH7;ATOH8;BHLHA15;BHLHA9;BHLHE22;BHLHE23;FERD3L;FIGLA;HAND1;HAND2;LYL1;MESP1;MESP2;MSC;MSGN1;NEUROD1;NEUROD2;NEUROD4;NEUROD6;NEUROG1;NEUROG2;NEUROG3;NHLH1;NHLH2;OLIG1;OLIG2;OLIG3;PTF1A;SCX;TAL1;TAL2;TCF15;TCF21;TCF23;TWIST1;TWIST2	FIGLA;HAND1;PTF1A;TWIST1
NFKB2_HUMAN.H11MO.0.B	332	0.183628	1.50617	1.92057	1.70282	1.79703e-16	5.58675e-16	NF-kappaB-related factors{6.1.1}	NF-kappaB p50 subunit-like factors{6.1.1.1}	NFKB1;NFKB2;REL;RELA;RELB	NFKB1;NFKB2
MZF1_HUMAN.H11MO.0.B	361	0.199668	1.50488	1.90393	1.69444	2.49432e-17	8.21845e-17	More than 3 adjacent zinc finger factors{2.3.3}	unclassified{2.3.3.0}	BCL6B;BCL6;CTCFL;CTCF;FEZF1;GFI1B;GFI1;GLI1;GLI2;GLI3;GLIS1;GLIS2;GLIS3;MTF1;MYNN;MZF1;OSR2;OVOL1;OVOL2;ZNF146;PLAG1;PLAGL1;PRDM14;PRDM1;PRDM6;SCRT1;SCRT2;SNAI1;SNAI2;YY1;YY2;WT1;ZNF324;ZNF354A;ZBTB14;ZBTB18;ZBTB48;ZBTB49;ZBTB7A;ZBTB7B;ZBTB6;ZFP64;ZFP28;ZFP42;ZFP82;ZFX;ZIC1;ZIC2;ZIC3;ZIC4;ZIM3;ZKSCAN1;ZKSCAN3;ZNF121;ZNF136;ZNF140;ZNF143;ZNF148;ZNF214;ZNF232;ZNF250;ZNF257;ZNF260;ZNF263;ZNF264;ZNF2…	MYNN;MZF1;OSR2;PRDM14;PRDM6;WT1;ZBTB14;ZBTB48;ZBTB49;ZFP64;ZFP28;ZIM3;ZNF121;ZNF250;ZNF257;ZNF263;ZNF274;ZNF317;ZNF320;ZNF329;ZNF331;ZNF394;ZNF449;ZNF502;ZNF528;ZNF547;ZNF549;ZNF554;ZNF586;ZNF589;ZNF667;ZNF680;ZNF708;ZNF713;ZNF768;ZNF18;ZNF85;ZSCAN16;ZSCAN22
SUH_HUMAN.H11MO.0.A	528	0.292035	1.49898	1.84287	1.66299	4.59844e-21	1.89594e-20	CSL-related factors{6.1.4}	M{6.1.4.1}	RBPJ;RBPJL	RBPJ
HIF1A_HUMAN.H11MO.0.C	524	0.289823	1.488	1.83033	1.65122	1.75379e-20	6.96994e-20	PAS domain factors{1.2.5}	Ahr-like factors{1.2.5.1}	AHR;AHRR;ARNT;ARNT2;ARNTL;ARNTL2;CLOCK;EPAS1;HIF1A;HIF3A;NCOA1;NCOA2;NCOA3;NPAS1;NPAS2;NPAS3;NPAS4;SIM1;SIM2;SOHLH1;SOHLH2;TCFL5	AHR;EPAS1;HIF1A
ZBTB6_HUMAN.H11MO.0.C	559	0.309181	1.48313	1.8173	1.64255	7.70855e-21	3.16133e-20	More than 3 adjacent zinc finger factors{2.3.3}	ZBTB6-like factors{2.3.3.11}	BCL6;BCL6B;CTCF;CTCFL;FEZF1;FEZF2;GFI1;GFI1B;GLI1;GLI2;GLI3;GLI4;GLIS1;GLIS2;GLIS3;HKR1;MTF1;MYNN;MZF1;OSR2;OVOL1;OVOL2;PLAG1;PLAGL1;PLAGL2;PRDM1;PRDM14;PRDM6;SCRT1;SCRT2;SNAI1;SNAI2;SNAI3;WT1;YY1;YY2;ZBTB12;ZBTB14;ZBTB18;ZBTB20;ZBTB26;ZBTB42;ZBTB45;ZBTB47;ZBTB48;ZBTB49;ZBTB6;ZBTB7A;ZBTB7B;ZBTB7C;ZFP14;ZFP2;ZFP28;ZFP30;ZFP37;ZFP42;ZFP64;ZFP69;ZFP69B;ZFP82;ZFP91;ZFX;ZIC1;ZIC2;ZIC3;ZIC4;ZIC5;ZIK1;Z…	ZBTB6
ZN335_HUMAN.H11MO.0.A	608	0.336283	1.46569	1.78809	1.61954	8.84655e-21	3.60883e-20	Factors with multiple dispersed zinc fingers{2.3.4}	unclassified{2.3.4.0}	BCL11A;E4F1;MECOM;HIC1;HIC2;HINFP;IKZF1;INSM1;MAZ;PATZ1;PRDM4;REST;RREB1;SALL4;VEZF1;ZBTB17;ZBTB4;HIVEP1;HIVEP2;ZNF134;ZNF219;ZNF335;ZNF341;ZNF382;ZNF418;ZNF423;ZNF467;ZNF770;ZNF784;ZNF8	E4F1;PRDM4;REST;RREB1;ZBTB17;ZBTB4;ZNF335;ZNF341;ZNF467;ZNF770;ZNF784;ZNF8
REST_HUMAN.H11MO.0.A	511	0.282633	1.43548	1.76847	1.59416	1.13828e-17	3.84917e-17	Factors with multiple dispersed zinc fingers{2.3.4}	unclassified{2.3.4.0}	BCL11A;E4F1;MECOM;HIC1;HIC2;HINFP;IKZF1;INSM1;MAZ;PATZ1;PRDM4;REST;RREB1;SALL4;VEZF1;ZBTB17;ZBTB4;HIVEP1;HIVEP2;ZNF134;ZNF219;ZNF335;ZNF341;ZNF382;ZNF418;ZNF423;ZNF467;ZNF770;ZNF784;ZNF8	E4F1;PRDM4;REST;RREB1;ZBTB17;ZBTB4;ZNF335;ZNF341;ZNF467;ZNF770;ZNF784;ZNF8
ZN436_HUMAN.H11MO.0.C	504	0.278761	1.43379	1.76802	1.59307	1.64142e-17	5.50234e-17	More than 3 adjacent zinc finger factors{2.3.3}	ZNF180-like factors{2.3.3.58}	BCL6;BCL6B;CTCF;CTCFL;FEZF1;FEZF2;GFI1;GFI1B;GLI1;GLI2;GLI3;GLI4;GLIS1;GLIS2;GLIS3;HKR1;MTF1;MYNN;MZF1;OSR2;OVOL1;OVOL2;PLAG1;PLAGL1;PLAGL2;PRDM1;PRDM14;PRDM6;SCRT1;SCRT2;SNAI1;SNAI2;SNAI3;WT1;YY1;YY2;ZBTB12;ZBTB14;ZBTB18;ZBTB20;ZBTB26;ZBTB42;ZBTB45;ZBTB47;ZBTB48;ZBTB49;ZBTB6;ZBTB7A;ZBTB7B;ZBTB7C;ZFP14;ZFP2;ZFP28;ZFP30;ZFP37;ZFP42;ZFP64;ZFP69;ZFP69B;ZFP82;ZFP91;ZFX;ZIC1;ZIC2;ZIC3;ZIC4;ZIC5;ZIK1;Z…	ZNF436
ETV1_HUMAN.H11MO.0.A	548	0.303097	1.43152	1.75602	1.58633	4.04612e-18	1.41798e-17	Ets-related factors{3.5.2}	Elk-like factors{3.5.2.2}	EHF;ELF1;ELF2;ELF3;ELF4;ELF5;ELK1;ELK3;ELK4;ERF;ERG;ETS1;ETS2;ETV1;ETV2;ETV3;ETV3L;ETV4;ETV5;ETV6;ETV7;FEV;FLI1;GABPA;SPDEF;SPI1;SPIB;SPIC	ELK1;ELK3;ELK4;ETV1;ETV4;ETV5
ELF2_HUMAN.H11MO.0.C	561	0.310288	1.42723	1.74846	1.58041	4.25214e-18	1.47676e-17	Ets-related factors{3.5.2}	Elf-1-like factors{3.5.2.3}	EHF;ELF1;ELF2;ELF3;ELF4;ELF5;ELK1;ELK3;ELK4;ERF;ERG;ETS1;ETS2;ETV1;ETV2;ETV3;ETV3L;ETV4;ETV5;ETV6;ETV7;FEV;FLI1;GABPA;SPDEF;SPI1;SPIB;SPIC	ELF1;ELF2
HIC1_HUMAN.H11MO.0.C	312	0.172566	1.41282	1.81234	1.60218	8.19166e-13	1.95535e-12	Factors with multiple dispersed zinc fingers{2.3.4}	Hypermethylated in Cancer proteins{2.3.4.17}	BCL11A;BCL11B;BNC1;BNC2;E4F1;HIC1;HIC2;HINFP;HIVEP1;HIVEP2;HIVEP3;IKZF1;IKZF2;IKZF3;IKZF4;IKZF5;INSM1;INSM2;MAZ;MECOM;PATZ1;PRDM16;PRDM4;REST;RLF;RREB1;SALL1;SALL2;SALL3;SALL4;VEZF1;ZBTB1;ZBTB17;ZBTB2;ZBTB25;ZBTB4;ZFAT;ZNF134;ZNF211;ZNF217;ZNF219;ZNF248;ZNF256;ZNF292;ZNF296;ZNF319;ZNF334;ZNF335;ZNF341;ZNF37A;ZNF382;ZNF417;ZNF418;ZNF423;ZNF467;ZNF510;ZNF512;ZNF512B;ZNF516;ZNF518A;ZNF518B;ZNF521;ZN…	HIC1;HIC2
ZN770_HUMAN.H11MO.1.C	805	0.445243	1.41182	1.70551	1.55197	8.42703e-20	3.21646e-19	Factors with multiple dispersed zinc fingers{2.3.4}	unclassified{2.3.4.0}	BCL11A;E4F1;MECOM;HIC1;HIC2;HINFP;IKZF1;INSM1;MAZ;PATZ1;PRDM4;REST;RREB1;SALL4;VEZF1;ZBTB17;ZBTB4;HIVEP1;HIVEP2;ZNF134;ZNF219;ZNF335;ZNF341;ZNF382;ZNF418;ZNF423;ZNF467;ZNF770;ZNF784;ZNF8	E4F1;PRDM4;REST;RREB1;ZBTB17;ZBTB4;ZNF335;ZNF341;ZNF467;ZNF770;ZNF784;ZNF8
ZN667_HUMAN.H11MO.0.C	340	0.188053	1.40908	1.79266	1.59108	2.44511e-13	6.06168e-13	More than 3 adjacent zinc finger factors{2.3.3}	unclassified{2.3.3.0}	BCL6B;BCL6;CTCFL;CTCF;FEZF1;GFI1B;GFI1;GLI1;GLI2;GLI3;GLIS1;GLIS2;GLIS3;MTF1;MYNN;MZF1;OSR2;OVOL1;OVOL2;ZNF146;PLAG1;PLAGL1;PRDM14;PRDM1;PRDM6;SCRT1;SCRT2;SNAI1;SNAI2;YY1;YY2;WT1;ZNF324;ZNF354A;ZBTB14;ZBTB18;ZBTB48;ZBTB49;ZBTB7A;ZBTB7B;ZBTB6;ZFP64;ZFP28;ZFP42;ZFP82;ZFX;ZIC1;ZIC2;ZIC3;ZIC4;ZIM3;ZKSCAN1;ZKSCAN3;ZNF121;ZNF136;ZNF140;ZNF143;ZNF148;ZNF214;ZNF232;ZNF250;ZNF257;ZNF260;ZNF263;ZNF264;ZNF2…	MYNN;MZF1;OSR2;PRDM14;PRDM6;WT1;ZBTB14;ZBTB48;ZBTB49;ZFP64;ZFP28;ZIM3;ZNF121;ZNF250;ZNF257;ZNF263;ZNF274;ZNF317;ZNF320;ZNF329;ZNF331;ZNF394;ZNF449;ZNF502;ZNF528;ZNF547;ZNF549;ZNF554;ZNF586;ZNF589;ZNF667;ZNF680;ZNF708;ZNF713;ZNF768;ZNF18;ZNF85;ZSCAN16;ZSCAN22
MLXPL_HUMAN.H11MO.0.D	531	0.293695	1.39561	1.71518	1.54798	3.79808e-16	1.15744e-15	bHLH-ZIP factors{1.2.6}	Mondo-like factors{1.2.6.6}	MAX;MITF;MLX;MLXIP;MLXIPL;MNT;MXD1;MXD3;MXD4;MXI1;MYC;MYCL;MYCN;REPIN1;SREBF1;SREBF2;TFAP4;TFE3;TFEB;TFEC;USF1;USF2	MLXIPL;MLX
Z324A_HUMAN.H11MO.0.C	470	0.259956	1.39285	1.72558	1.55133	3.56774e-15	9.96641e-15	More than 3 adjacent zinc finger factors{2.3.3}	ZNF324 factors{2.3.3.36}	BCL6;BCL6B;CTCF;CTCFL;FEZF1;FEZF2;GFI1;GFI1B;GLI1;GLI2;GLI3;GLI4;GLIS1;GLIS2;GLIS3;HKR1;MTF1;MYNN;MZF1;OSR2;OVOL1;OVOL2;PLAG1;PLAGL1;PLAGL2;PRDM1;PRDM14;PRDM6;SCRT1;SCRT2;SNAI1;SNAI2;SNAI3;WT1;YY1;YY2;ZBTB12;ZBTB14;ZBTB18;ZBTB20;ZBTB26;ZBTB42;ZBTB45;ZBTB47;ZBTB48;ZBTB49;ZBTB6;ZBTB7A;ZBTB7B;ZBTB7C;ZFP14;ZFP2;ZFP28;ZFP30;ZFP37;ZFP42;ZFP64;ZFP69;ZFP69B;ZFP82;ZFP91;ZFX;ZIC1;ZIC2;ZIC3;ZIC4;ZIC5;ZIK1;Z…	ZNF324
ZSC31_HUMAN.H11MO.0.C	553	0.305863	1.36923	1.67868	1.51687	3.26011e-15	9.20714e-15	More than 3 adjacent zinc finger factors{2.3.3}	ZNF24-like factors{2.3.3.10}	BCL6;BCL6B;CTCF;CTCFL;FEZF1;FEZF2;GFI1;GFI1B;GLI1;GLI2;GLI3;GLI4;GLIS1;GLIS2;GLIS3;HKR1;MTF1;MYNN;MZF1;OSR2;OVOL1;OVOL2;PLAG1;PLAGL1;PLAGL2;PRDM1;PRDM14;PRDM6;SCRT1;SCRT2;SNAI1;SNAI2;SNAI3;WT1;YY1;YY2;ZBTB12;ZBTB14;ZBTB18;ZBTB20;ZBTB26;ZBTB42;ZBTB45;ZBTB47;ZBTB48;ZBTB49;ZBTB6;ZBTB7A;ZBTB7B;ZBTB7C;ZFP14;ZFP2;ZFP28;ZFP30;ZFP37;ZFP42;ZFP64;ZFP69;ZFP69B;ZFP82;ZFP91;ZFX;ZIC1;ZIC2;ZIC3;ZIC4;ZIC5;ZIK1;Z…	ZKSCAN1;ZNF232;ZSCAN31
MYBA_HUMAN.H11MO.0.D	290	0.160398	1.35591	1.75236	1.54363	1.3218e-10	2.68894e-10	Myb/SANT domain factors{3.5.1}	Myb-like factors{3.5.1.1}	CDC5L;DMTF1;MYB;MYBL1;MYBL2;SMARCA1;SMARCA5;SNAPC4;TRERF1;ZNF541	CDC5L;MYBL1;MYBL2;MYB
ELF1_HUMAN.H11MO.0.A	495	0.273783	1.35212	1.6692	1.50328	9.46104e-14	2.40741e-13	Ets-related factors{3.5.2}	Elf-1-like factors{3.5.2.3}	EHF;ELF1;ELF2;ELF3;ELF4;ELF5;ELK1;ELK3;ELK4;ERF;ERG;ETS1;ETS2;ETV1;ETV2;ETV3;ETV3L;ETV4;ETV5;ETV6;ETV7;FEV;FLI1;GABPA;SPDEF;SPI1;SPIB;SPIC	ELF1;ELF2
ZN589_HUMAN.H11MO.0.D	277	0.153208	1.34026	1.74069	1.52967	6.01251e-10	1.15028e-09	More than 3 adjacent zinc finger factors{2.3.3}	unclassified{2.3.3.0}	BCL6B;BCL6;CTCFL;CTCF;FEZF1;GFI1B;GFI1;GLI1;GLI2;GLI3;GLIS1;GLIS2;GLIS3;MTF1;MYNN;MZF1;OSR2;OVOL1;OVOL2;ZNF146;PLAG1;PLAGL1;PRDM14;PRDM1;PRDM6;SCRT1;SCRT2;SNAI1;SNAI2;YY1;YY2;WT1;ZNF324;ZNF354A;ZBTB14;ZBTB18;ZBTB48;ZBTB49;ZBTB7A;ZBTB7B;ZBTB6;ZFP64;ZFP28;ZFP42;ZFP82;ZFX;ZIC1;ZIC2;ZIC3;ZIC4;ZIM3;ZKSCAN1;ZKSCAN3;ZNF121;ZNF136;ZNF140;ZNF143;ZNF148;ZNF214;ZNF232;ZNF250;ZNF257;ZNF260;ZNF263;ZNF264;ZNF2…	MYNN;MZF1;OSR2;PRDM14;PRDM6;WT1;ZBTB14;ZBTB48;ZBTB49;ZFP64;ZFP28;ZIM3;ZNF121;ZNF250;ZNF257;ZNF263;ZNF274;ZNF317;ZNF320;ZNF329;ZNF331;ZNF394;ZNF449;ZNF502;ZNF528;ZNF547;ZNF549;ZNF554;ZNF586;ZNF589;ZNF667;ZNF680;ZNF708;ZNF713;ZNF768;ZNF18;ZNF85;ZSCAN16;ZSCAN22
HES5_HUMAN.H11MO.0.D	586	0.324115	1.33677	1.63372	1.47843	4.63357e-14	1.22345e-13	Hairy-related factors{1.2.4}	Hairy-like factors{1.2.4.1}	BHLHE40;BHLHE41;HELT;HES1;HES2;HES3;HES4;HES5;HES6;HES7;HEY1;HEY2;HEYL	BHLHE40;BHLHE41;HES1;HES5;HES7;HEY1;HEY2
ZN322_HUMAN.H11MO.0.B	623	0.34458	1.33207	1.62315	1.47094	3.46144e-14	9.20265e-14	More than 3 adjacent zinc finger factors{2.3.3}	ZNF322-like factors{2.3.3.52}	BCL6;BCL6B;CTCF;CTCFL;FEZF1;FEZF2;GFI1;GFI1B;GLI1;GLI2;GLI3;GLI4;GLIS1;GLIS2;GLIS3;HKR1;MTF1;MYNN;MZF1;OSR2;OVOL1;OVOL2;PLAG1;PLAGL1;PLAGL2;PRDM1;PRDM14;PRDM6;SCRT1;SCRT2;SNAI1;SNAI2;SNAI3;WT1;YY1;YY2;ZBTB12;ZBTB14;ZBTB18;ZBTB20;ZBTB26;ZBTB42;ZBTB45;ZBTB47;ZBTB48;ZBTB49;ZBTB6;ZBTB7A;ZBTB7B;ZBTB7C;ZFP14;ZFP2;ZFP28;ZFP30;ZFP37;ZFP42;ZFP64;ZFP69;ZFP69B;ZFP82;ZFP91;ZFX;ZIC1;ZIC2;ZIC3;ZIC4;ZIC5;ZIK1;Z…	ZNF322
VDR_HUMAN.H11MO.0.A	351	0.194137	1.33188	1.6893	1.50161	6.03788e-11	1.265e-10	Thyroid hormone receptor-related factors (NR1){2.1.2}	Vitamin D receptor (NR1I){2.1.2.4}	NR1D1;NR1D2;NR1H2;NR1H3;NR1H4;NR1I2;NR1I3;PPARA;PPARD;PPARG;RARA;RARB;RARG;RORA;RORB;RORC;THRA;THRB;VDR	NR1I2;NR1I3;VDR
KAISO_HUMAN.H11MO.2.A	271	0.149889	1.31519	1.71229	1.50294	4.52319e-09	7.98027e-09	Other factors with up to three adjacent zinc fingers{2.3.2}	Factors with 2-3 adjacent zinc fingersand a BTB/POZ domain{2.3.2.1}	AEBP2;OSR1;OVOL3;ZBTB22;ZBTB32;ZBTB33;ZBTB34;ZBTB37;ZBTB43;ZBTB46;ZBTB5;ZBTB8B;ZFPM2;ZNF174;ZNF396;ZNF414;ZNF446;ZNF487;ZNF511;ZNF580;ZNF705A;ZNF740;ZSCAN1	ZBTB33
RELB_HUMAN.H11MO.0.C	227	0.125553	1.31327	1.74553	1.51698	2.78185e-08	4.68298e-08	NF-kappaB-related factors{6.1.1}	NF-kappaB p65 subunit-like factors{6.1.1.2}	NFKB1;NFKB2;REL;RELA;RELB	RELB;REL;RELA
COE1_HUMAN.H11MO.0.A	375	0.207412	1.31017	1.65203	1.47269	1.47961e-10	2.99418e-10	Early B-Cell Factor-related factors{6.1.5}	EBF1 (COE1){6.1.5.0.1}	EBF1;EBF2;EBF3;EBF4	EBF1
PTF1A_HUMAN.H11MO.0.B	598	0.330752	1.30438	1.59253	1.44184	1.15208e-12	2.7247e-12	Tal-related factors{1.2.3}	Twist-like factors{1.2.3.2}	ATOH1;ATOH7;ATOH8;BHLHA15;BHLHA9;BHLHE22;BHLHE23;FERD3L;FIGLA;HAND1;HAND2;LYL1;MESP1;MESP2;MSC;MSGN1;NEUROD1;NEUROD2;NEUROD4;NEUROD6;NEUROG1;NEUROG2;NEUROG3;NHLH1;NHLH2;OLIG1;OLIG2;OLIG3;PTF1A;SCX;TAL1;TAL2;TCF15;TCF21;TCF23;TWIST1;TWIST2	FIGLA;HAND1;PTF1A;TWIST1
MYF6_HUMAN.H11MO.0.C	369	0.204093	1.30398	1.64654	1.46677	3.39101e-10	6.6526e-10	MyoD / ASC-related factors{1.2.2}	Myogenic transcription factors{1.2.2.1}	ASCL1;ASCL2;ASCL3;ASCL4;ASCL5;MYF5;MYF6;MYOD1;MYOG	MYF6;MYOD1;MYOG
ELK3_HUMAN.H11MO.0.D	393	0.217367	1.29655	1.62836	1.45439	2.69335e-10	5.352e-10	Ets-related factors{3.5.2}	Elk-like factors{3.5.2.2}	EHF;ELF1;ELF2;ELF3;ELF4;ELF5;ELK1;ELK3;ELK4;ERF;ERG;ETS1;ETS2;ETV1;ETV2;ETV3;ETV3L;ETV4;ETV5;ETV6;ETV7;FEV;FLI1;GABPA;SPDEF;SPI1;SPIB;SPIC	ELK1;ELK3;ELK4;ETV1;ETV4;ETV5
MYCN_HUMAN.H11MO.0.A	564	0.311947	1.27981	1.56742	1.41698	2.40541e-11	5.28368e-11	bHLH-ZIP factors{1.2.6}	Myc / Max factors{1.2.6.5}	MAX;MITF;MLX;MLXIP;MLXIPL;MNT;MXD1;MXD3;MXD4;MXI1;MYC;MYCL;MYCN;REPIN1;SREBF1;SREBF2;TFAP4;TFE3;TFEB;TFEC;USF1;USF2	MAX;MYCN;MYC
HES7_HUMAN.H11MO.0.D	431	0.238385	1.27481	1.58924	1.42451	6.26899e-10	1.19638e-09	Hairy-related factors{1.2.4}	Hairy-like factors{1.2.4.1}	BHLHE40;BHLHE41;HELT;HES1;HES2;HES3;HES4;HES5;HES6;HES7;HEY1;HEY2;HEYL	BHLHE40;BHLHE41;HES1;HES5;HES7;HEY1;HEY2
MAFA_HUMAN.H11MO.0.D	460	0.254425	1.27213	1.5783	1.41798	4.11652e-10	7.99455e-10	Maf-related factors{1.1.3}	Large Maf factors{1.1.3.1}	MAF;MAFA;MAFB;MAFF;MAFG;MAFK;NRL	MAFA;MAFB;MAF;NRL
BHA15_HUMAN.H11MO.0.B	527	0.291482	1.27203	1.56398	1.41126	1.11614e-10	2.28868e-10	Tal-related factors{1.2.3}	Neurogenin / Atonal-like factors{1.2.3.4}	ATOH1;ATOH7;ATOH8;BHLHA15;BHLHA9;BHLHE22;BHLHE23;FERD3L;FIGLA;HAND1;HAND2;LYL1;MESP1;MESP2;MSC;MSGN1;NEUROD1;NEUROD2;NEUROD4;NEUROD6;NEUROG1;NEUROG2;NEUROG3;NHLH1;NHLH2;OLIG1;OLIG2;OLIG3;PTF1A;SCX;TAL1;TAL2;TCF15;TCF21;TCF23;TWIST1;TWIST2	ATOH1;BHLHA15;BHLHE22;BHLHE23;NEUROD1;NEUROD2;NEUROG2;OLIG1;OLIG2;OLIG3
EGR3_HUMAN.H11MO.0.D	393	0.217367	1.27028	1.59544	1.42487	2.19941e-09	3.9994e-09	Three-zinc finger Krüppel-related factors{2.3.1}	EGR factors{2.3.1.3}	EGR1;EGR2;EGR3;EGR4;KLF1;KLF10;KLF11;KLF12;KLF13;KLF14;KLF15;KLF16;KLF17;KLF2;KLF3;KLF4;KLF5;KLF6;KLF7;KLF8;KLF9;SP1;SP2;SP3;SP4;SP5;SP6;SP7;SP8;SP9	EGR1;EGR2;EGR3;EGR4
ZN341_HUMAN.H11MO.1.C	362	0.200221	1.26894	1.605	1.42858	5.23759e-09	9.1986e-09	Factors with multiple dispersed zinc fingers{2.3.4}	unclassified{2.3.4.0}	BCL11A;E4F1;MECOM;HIC1;HIC2;HINFP;IKZF1;INSM1;MAZ;PATZ1;PRDM4;REST;RREB1;SALL4;VEZF1;ZBTB17;ZBTB4;HIVEP1;HIVEP2;ZNF134;ZNF219;ZNF335;ZNF341;ZNF382;ZNF418;ZNF423;ZNF467;ZNF770;ZNF784;ZNF8	E4F1;PRDM4;REST;RREB1;ZBTB17;ZBTB4;ZNF335;ZNF341;ZNF467;ZNF770;ZNF784;ZNF8
AP2A_HUMAN.H11MO.0.A	404	0.223451	1.26663	1.58723	1.41913	2.40194e-09	4.35741e-09	AP-2{1.3.1}	AP-2alpha{1.3.1.0.1}	TFAP2A;TFAP2B;TFAP2C;TFAP2D	TFAP2A
ATF6A_HUMAN.H11MO.0.B	532	0.294248	1.25891	1.54694	1.39629	3.10723e-10	6.12705e-10	CREB-related factors{1.1.7}	ATF-6 factors{1.1.7.3}	ATF1;ATF6;ATF6B;CREB1;CREB3;CREB3L1;CREB3L2;CREB3L3;CREB3L4;CREBL2;CREBZF;CREM	ATF6
ZIC3_HUMAN.H11MO.0.B	569	0.314712	1.2552	1.5364	1.38938	2.57507e-10	5.13018e-10	More than 3 adjacent zinc finger factors{2.3.3}	GLI-like factors{2.3.3.1}	BCL6;BCL6B;CTCF;CTCFL;FEZF1;FEZF2;GFI1;GFI1B;GLI1;GLI2;GLI3;GLI4;GLIS1;GLIS2;GLIS3;HKR1;MTF1;MYNN;MZF1;OSR2;OVOL1;OVOL2;PLAG1;PLAGL1;PLAGL2;PRDM1;PRDM14;PRDM6;SCRT1;SCRT2;SNAI1;SNAI2;SNAI3;WT1;YY1;YY2;ZBTB12;ZBTB14;ZBTB18;ZBTB20;ZBTB26;ZBTB42;ZBTB45;ZBTB47;ZBTB48;ZBTB49;ZBTB6;ZBTB7A;ZBTB7B;ZBTB7C;ZFP14;ZFP2;ZFP28;ZFP30;ZFP37;ZFP42;ZFP64;ZFP69;ZFP69B;ZFP82;ZFP91;ZFX;ZIC1;ZIC2;ZIC3;ZIC4;ZIC5;ZIK1;Z…	GLI1;GLI2;GLI3;GLIS1;GLIS2;GLIS3;ZIC1;ZIC2;ZIC3;ZIC4
ZBT48_HUMAN.H11MO.0.C	292	0.161504	1.2506	1.61507	1.42314	1.23617e-07	1.99808e-07	More than 3 adjacent zinc finger factors{2.3.3}	unclassified{2.3.3.0}	BCL6B;BCL6;CTCFL;CTCF;FEZF1;GFI1B;GFI1;GLI1;GLI2;GLI3;GLIS1;GLIS2;GLIS3;MTF1;MYNN;MZF1;OSR2;OVOL1;OVOL2;ZNF146;PLAG1;PLAGL1;PRDM14;PRDM1;PRDM6;SCRT1;SCRT2;SNAI1;SNAI2;YY1;YY2;WT1;ZNF324;ZNF354A;ZBTB14;ZBTB18;ZBTB48;ZBTB49;ZBTB7A;ZBTB7B;ZBTB6;ZFP64;ZFP28;ZFP42;ZFP82;ZFX;ZIC1;ZIC2;ZIC3;ZIC4;ZIM3;ZKSCAN1;ZKSCAN3;ZNF121;ZNF136;ZNF140;ZNF143;ZNF148;ZNF214;ZNF232;ZNF250;ZNF257;ZNF260;ZNF263;ZNF264;ZNF2…	MYNN;MZF1;OSR2;PRDM14;PRDM6;WT1;ZBTB14;ZBTB48;ZBTB49;ZFP64;ZFP28;ZIM3;ZNF121;ZNF250;ZNF257;ZNF263;ZNF274;ZNF317;ZNF320;ZNF329;ZNF331;ZNF394;ZNF449;ZNF502;ZNF528;ZNF547;ZNF549;ZNF554;ZNF586;ZNF589;ZNF667;ZNF680;ZNF708;ZNF713;ZNF768;ZNF18;ZNF85;ZSCAN16;ZSCAN22
MYOG_HUMAN.H11MO.0.B	498	0.275442	1.2481	1.54006	1.38731	1.52789e-09	2.84542e-09	MyoD / ASC-related factors{1.2.2}	Myogenic transcription factors{1.2.2.1}	ASCL1;ASCL2;ASCL3;ASCL4;ASCL5;MYF5;MYF6;MYOD1;MYOG	MYF6;MYOD1;MYOG
NFIC_HUMAN.H11MO.0.A	445	0.246128	1.24585	1.5494	1.39041	5.12207e-09	9.01624e-09	Nuclear factor 1{7.1.2}	NF-1C (NF-IC){7.1.2.0.3}	NFIA;NFIB;NFIC	NFIC
ZIC2_HUMAN.H11MO.0.D	527	0.291482	1.24484	1.53049	1.38107	1.26313e-09	2.38111e-09	More than 3 adjacent zinc finger factors{2.3.3}	GLI-like factors{2.3.3.1}	BCL6;BCL6B;CTCF;CTCFL;FEZF1;FEZF2;GFI1;GFI1B;GLI1;GLI2;GLI3;GLI4;GLIS1;GLIS2;GLIS3;HKR1;MTF1;MYNN;MZF1;OSR2;OVOL1;OVOL2;PLAG1;PLAGL1;PLAGL2;PRDM1;PRDM14;PRDM6;SCRT1;SCRT2;SNAI1;SNAI2;SNAI3;WT1;YY1;YY2;ZBTB12;ZBTB14;ZBTB18;ZBTB20;ZBTB26;ZBTB42;ZBTB45;ZBTB47;ZBTB48;ZBTB49;ZBTB6;ZBTB7A;ZBTB7B;ZBTB7C;ZFP14;ZFP2;ZFP28;ZFP30;ZFP37;ZFP42;ZFP64;ZFP69;ZFP69B;ZFP82;ZFP91;ZFX;ZIC1;ZIC2;ZIC3;ZIC4;ZIC5;ZIK1;Z…	GLI1;GLI2;GLI3;GLIS1;GLIS2;GLIS3;ZIC1;ZIC2;ZIC3;ZIC4
MYOD1_HUMAN.H11MO.0.A	524	0.289823	1.24	1.5251	1.37596	2.04413e-09	3.76139e-09	MyoD / ASC-related factors{1.2.2}	Myogenic transcription factors{1.2.2.1}	ASCL1;ASCL2;ASCL3;ASCL4;ASCL5;MYF5;MYF6;MYOD1;MYOG	MYF6;MYOD1;MYOG
TFE2_HUMAN.H11MO.0.A	554	0.306416	1.23785	1.51744	1.37122	1.62657e-09	3.01464e-09	E2A-related factors{1.2.1}	E2A (TCF-3, ITF-1){1.2.1.0.1}	TCF12;TCF4;TCF3	TCF3
HEY1_HUMAN.H11MO.0.D	529	0.292588	1.23301	1.51561	1.36779	4.08739e-09	7.26125e-09	Hairy-related factors{1.2.4}	Hairy-like factors{1.2.4.1}	BHLHE40;BHLHE41;HELT;HES1;HES2;HES3;HES4;HES5;HES6;HES7;HEY1;HEY2;HEYL	BHLHE40;BHLHE41;HES1;HES5;HES7;HEY1;HEY2
EPAS1_HUMAN.H11MO.0.B	526	0.290929	1.22828	1.51036	1.36278	6.50925e-09	1.13111e-08	PAS domain factors{1.2.5}	Ahr-like factors{1.2.5.1}	AHR;AHRR;ARNT;ARNT2;ARNTL;ARNTL2;CLOCK;EPAS1;HIF1A;HIF3A;NCOA1;NCOA2;NCOA3;NPAS1;NPAS2;NPAS3;NPAS4;SIM1;SIM2;SOHLH1;SOHLH2;TCFL5	AHR;EPAS1;HIF1A
ZN449_HUMAN.H11MO.0.C	349	0.193031	1.22076	1.54914	1.37669	2.12893e-07	3.39836e-07	More than 3 adjacent zinc finger factors{2.3.3}	unclassified{2.3.3.0}	BCL6B;BCL6;CTCFL;CTCF;FEZF1;GFI1B;GFI1;GLI1;GLI2;GLI3;GLIS1;GLIS2;GLIS3;MTF1;MYNN;MZF1;OSR2;OVOL1;OVOL2;ZNF146;PLAG1;PLAGL1;PRDM14;PRDM1;PRDM6;SCRT1;SCRT2;SNAI1;SNAI2;YY1;YY2;WT1;ZNF324;ZNF354A;ZBTB14;ZBTB18;ZBTB48;ZBTB49;ZBTB7A;ZBTB7B;ZBTB6;ZFP64;ZFP28;ZFP42;ZFP82;ZFX;ZIC1;ZIC2;ZIC3;ZIC4;ZIM3;ZKSCAN1;ZKSCAN3;ZNF121;ZNF136;ZNF140;ZNF143;ZNF148;ZNF214;ZNF232;ZNF250;ZNF257;ZNF260;ZNF263;ZNF264;ZNF2…	MYNN;MZF1;OSR2;PRDM14;PRDM6;WT1;ZBTB14;ZBTB48;ZBTB49;ZFP64;ZFP28;ZIM3;ZNF121;ZNF250;ZNF257;ZNF263;ZNF274;ZNF317;ZNF320;ZNF329;ZNF331;ZNF394;ZNF449;ZNF502;ZNF528;ZNF547;ZNF549;ZNF554;ZNF586;ZNF589;ZNF667;ZNF680;ZNF708;ZNF713;ZNF768;ZNF18;ZNF85;ZSCAN16;ZSCAN22
PRDM4_HUMAN.H11MO.0.D	193	0.106748	1.22009	1.65635	1.42485	9.76169e-06	1.39375e-05	Factors with multiple dispersed zinc fingers{2.3.4}	unclassified{2.3.4.0}	BCL11A;E4F1;MECOM;HIC1;HIC2;HINFP;IKZF1;INSM1;MAZ;PATZ1;PRDM4;REST;RREB1;SALL4;VEZF1;ZBTB17;ZBTB4;HIVEP1;HIVEP2;ZNF134;ZNF219;ZNF335;ZNF341;ZNF382;ZNF418;ZNF423;ZNF467;ZNF770;ZNF784;ZNF8	E4F1;PRDM4;REST;RREB1;ZBTB17;ZBTB4;ZNF335;ZNF341;ZNF467;ZNF770;ZNF784;ZNF8
PPARG_HUMAN.H11MO.0.A	333	0.184181	1.21963	1.55453	1.37854	3.46285e-07	5.44869e-07	Thyroid hormone receptor-related factors (NR1){2.1.2}	PPAR (NR1C){2.1.2.5}	NR1D1;NR1D2;NR1H2;NR1H3;NR1H4;NR1I2;NR1I3;PPARA;PPARD;PPARG;RARA;RARB;RARG;RORA;RORB;RORC;THRA;THRB;VDR	PPARA;PPARD;PPARG
ETS1_HUMAN.H11MO.0.A	517	0.285951	1.21042	1.48997	1.3437	3.1049e-08	5.19279e-08	Ets-related factors{3.5.2}	Ets-like factors{3.5.2.1}	EHF;ELF1;ELF2;ELF3;ELF4;ELF5;ELK1;ELK3;ELK4;ERF;ERG;ETS1;ETS2;ETV1;ETV2;ETV3;ETV3L;ETV4;ETV5;ETV6;ETV7;FEV;FLI1;GABPA;SPDEF;SPI1;SPIB;SPIC	ERG;ETS1;ETS2;ETV2;ETV3;FEV;FLI1;GABPA
FLI1_HUMAN.H11MO.1.A	544	0.300885	1.20443	1.47804	1.33492	3.6985e-08	6.14557e-08	Ets-related factors{3.5.2}	Ets-like factors{3.5.2.1}	EHF;ELF1;ELF2;ELF3;ELF4;ELF5;ELK1;ELK3;ELK4;ERF;ERG;ETS1;ETS2;ETV1;ETV2;ETV3;ETV3L;ETV4;ETV5;ETV6;ETV7;FEV;FLI1;GABPA;SPDEF;SPI1;SPIB;SPIC	ERG;ETS1;ETS2;ETV2;ETV3;FEV;FLI1;GABPA
RFX5_HUMAN.H11MO.0.A	350	0.193584	1.20008	1.52244	1.35315	8.70047e-07	1.33627e-06	RFX-related factors{3.3.3}	RFX5{3.3.3.0.5}	RFX1;RFX2;RFX3;RFX4;RFX5;RFX6;RFX7;RFX8	RFX5
ETS2_HUMAN.H11MO.0.B	541	0.299226	1.19601	1.46814	1.32581	7.95489e-08	1.29941e-07	Ets-related factors{3.5.2}	Ets-like factors{3.5.2.1}	EHF;ELF1;ELF2;ELF3;ELF4;ELF5;ELK1;ELK3;ELK4;ERF;ERG;ETS1;ETS2;ETV1;ETV2;ETV3;ETV3L;ETV4;ETV5;ETV6;ETV7;FEV;FLI1;GABPA;SPDEF;SPI1;SPIB;SPIC	ERG;ETS1;ETS2;ETV2;ETV3;FEV;FLI1;GABPA
ELF5_HUMAN.H11MO.0.A	480	0.265487	1.16737	1.44398	1.29919	1.73635e-06	2.58941e-06	Ets-related factors{3.5.2}	EHF-like factors{3.5.2.4}	EHF;ELF1;ELF2;ELF3;ELF4;ELF5;ELK1;ELK3;ELK4;ERF;ERG;ETS1;ETS2;ETV1;ETV2;ETV3;ETV3L;ETV4;ETV5;ETV6;ETV7;FEV;FLI1;GABPA;SPDEF;SPI1;SPIB;SPIC	EHF;ELF3;ELF5
ITF2_HUMAN.H11MO.0.C	556	0.307522	1.16315	1.42562	1.28837	1.10742e-06	1.67745e-06	E2A-related factors{1.2.1}	SEF2 (E2-2, TCF-4, ITF-2){1.2.1.0.2}	TCF12;TCF4;TCF3	TCF4
ERG_HUMAN.H11MO.0.A	557	0.308075	1.16173	1.42366	1.28666	1.29391e-06	1.94465e-06	Ets-related factors{3.5.2}	Ets-like factors{3.5.2.1}	EHF;ELF1;ELF2;ELF3;ELF4;ELF5;ELK1;ELK3;ELK4;ERF;ERG;ETS1;ETS2;ETV1;ETV2;ETV3;ETV3L;ETV4;ETV5;ETV6;ETV7;FEV;FLI1;GABPA;SPDEF;SPI1;SPIB;SPIC	ERG;ETS1;ETS2;ETV2;ETV3;FEV;FLI1;GABPA
ZN563_HUMAN.H11MO.1.C	572	0.316372	1.16	1.41951	1.2838	1.25738e-06	1.89344e-06	More than 3 adjacent zinc finger factors{2.3.3}	ZNF763-like factors{2.3.3.33}	BCL6;BCL6B;CTCF;CTCFL;FEZF1;FEZF2;GFI1;GFI1B;GLI1;GLI2;GLI3;GLI4;GLIS1;GLIS2;GLIS3;HKR1;MTF1;MYNN;MZF1;OSR2;OVOL1;OVOL2;PLAG1;PLAGL1;PLAGL2;PRDM1;PRDM14;PRDM6;SCRT1;SCRT2;SNAI1;SNAI2;SNAI3;WT1;YY1;YY2;ZBTB12;ZBTB14;ZBTB18;ZBTB20;ZBTB26;ZBTB42;ZBTB45;ZBTB47;ZBTB48;ZBTB49;ZBTB6;ZBTB7A;ZBTB7B;ZBTB7C;ZFP14;ZFP2;ZFP28;ZFP30;ZFP37;ZFP42;ZFP64;ZFP69;ZFP69B;ZFP82;ZFP91;ZFX;ZIC1;ZIC2;ZIC3;ZIC4;ZIC5;ZIK1;Z…	ZNF136;ZNF490;ZNF563
NKX22_HUMAN.H11MO.0.D	374	0.206858	1.15867	1.46128	1.30247	9.28725e-06	1.33094e-05	NK-related factors{3.1.2}	NK-2.2{3.1.2.15}	BARHL1;BARHL2;BARX1;BARX2;BSX;DBX1;DBX2;DLX1;DLX2;DLX3;DLX4;DLX5;DLX6;EMX1;EMX2;EN1;EN2;HHEX;HLX;HMX1;HMX2;HMX3;LBX1;LBX2;MSX1;MSX2;NANOG;NKX1-1;NKX1-2;NKX2-1;NKX2-2;NKX2-3;NKX2-4;NKX2-5;NKX2-6;NKX2-8;NKX3-1;NKX3-2;NKX6-1;NKX6-2;NKX6-3;NOTO;TLX1;TLX2;TLX3;VAX1;VAX2;VENTX	NKX2-2;NKX2-8
OSR2_HUMAN.H11MO.0.C	562	0.310841	1.15416	1.41368	1.27798	2.18213e-06	3.23543e-06	More than 3 adjacent zinc finger factors{2.3.3}	unclassified{2.3.3.0}	BCL6B;BCL6;CTCFL;CTCF;FEZF1;GFI1B;GFI1;GLI1;GLI2;GLI3;GLIS1;GLIS2;GLIS3;MTF1;MYNN;MZF1;OSR2;OVOL1;OVOL2;ZNF146;PLAG1;PLAGL1;PRDM14;PRDM1;PRDM6;SCRT1;SCRT2;SNAI1;SNAI2;YY1;YY2;WT1;ZNF324;ZNF354A;ZBTB14;ZBTB18;ZBTB48;ZBTB49;ZBTB7A;ZBTB7B;ZBTB6;ZFP64;ZFP28;ZFP42;ZFP82;ZFX;ZIC1;ZIC2;ZIC3;ZIC4;ZIM3;ZKSCAN1;ZKSCAN3;ZNF121;ZNF136;ZNF140;ZNF143;ZNF148;ZNF214;ZNF232;ZNF250;ZNF257;ZNF260;ZNF263;ZNF264;ZNF2…	MYNN;MZF1;OSR2;PRDM14;PRDM6;WT1;ZBTB14;ZBTB48;ZBTB49;ZFP64;ZFP28;ZIM3;ZNF121;ZNF250;ZNF257;ZNF263;ZNF274;ZNF317;ZNF320;ZNF329;ZNF331;ZNF394;ZNF449;ZNF502;ZNF528;ZNF547;ZNF549;ZNF554;ZNF586;ZNF589;ZNF667;ZNF680;ZNF708;ZNF713;ZNF768;ZNF18;ZNF85;ZSCAN16;ZSCAN22
ZN816_HUMAN.H11MO.1.C	305	0.168695	1.15139	1.48021	1.30719	3.78312e-05	5.24601e-05	More than 3 adjacent zinc finger factors{2.3.3}	ZNF816A-like factors{2.3.3.73}	BCL6;BCL6B;CTCF;CTCFL;FEZF1;FEZF2;GFI1;GFI1B;GLI1;GLI2;GLI3;GLI4;GLIS1;GLIS2;GLIS3;HKR1;MTF1;MYNN;MZF1;OSR2;OVOL1;OVOL2;PLAG1;PLAGL1;PLAGL2;PRDM1;PRDM14;PRDM6;SCRT1;SCRT2;SNAI1;SNAI2;SNAI3;WT1;YY1;YY2;ZBTB12;ZBTB14;ZBTB18;ZBTB20;ZBTB26;ZBTB42;ZBTB45;ZBTB47;ZBTB48;ZBTB49;ZBTB6;ZBTB7A;ZBTB7B;ZBTB7C;ZFP14;ZFP2;ZFP28;ZFP30;ZFP37;ZFP42;ZFP64;ZFP69;ZFP69B;ZFP82;ZFP91;ZFX;ZIC1;ZIC2;ZIC3;ZIC4;ZIC5;ZIK1;Z…	ZNF816
ETV2_HUMAN.H11MO.0.B	492	0.272124	1.15011	1.42022	1.27886	5.45857e-06	7.91082e-06	Ets-related factors{3.5.2}	Ets-like factors{3.5.2.1}	EHF;ELF1;ELF2;ELF3;ELF4;ELF5;ELK1;ELK3;ELK4;ERF;ERG;ETS1;ETS2;ETV1;ETV2;ETV3;ETV3L;ETV4;ETV5;ETV6;ETV7;FEV;FLI1;GABPA;SPDEF;SPI1;SPIB;SPIC	ERG;ETS1;ETS2;ETV2;ETV3;FEV;FLI1;GABPA
USF2_HUMAN.H11MO.0.A	508	0.280973	1.14263	1.40807	1.2692	8.3661e-06	1.20341e-05	bHLH-ZIP factors{1.2.6}	USF factors{1.2.6.2}	MAX;MITF;MLX;MLXIP;MLXIPL;MNT;MXD1;MXD3;MXD4;MXI1;MYC;MYCL;MYCN;REPIN1;SREBF1;SREBF2;TFAP4;TFE3;TFEB;TFEC;USF1;USF2	USF1;USF2
TF65_HUMAN.H11MO.0.A	186	0.102876	1.14071	1.55634	1.33564	0.000332827	0.000437154	NF-kappaB-related factors{6.1.1}	NF-kappaB p65 subunit-like factors{6.1.1.2}	NFKB1;NFKB2;REL;RELA;RELB	RELB;REL;RELA
MAX_HUMAN.H11MO.0.A	513	0.283739	1.13437	1.39702	1.2596	1.55739e-05	2.19114e-05	bHLH-ZIP factors{1.2.6}	Myc / Max factors{1.2.6.5}	MAX;MITF;MLX;MLXIP;MLXIPL;MNT;MXD1;MXD3;MXD4;MXI1;MYC;MYCL;MYCN;REPIN1;SREBF1;SREBF2;TFAP4;TFE3;TFEB;TFEC;USF1;USF2	MAX;MYCN;MYC
PRD14_HUMAN.H11MO.0.A	153	0.0846239	1.13212	1.59014	1.34576	0.000750368	0.000964223	More than 3 adjacent zinc finger factors{2.3.3}	unclassified{2.3.3.0}	BCL6B;BCL6;CTCFL;CTCF;FEZF1;GFI1B;GFI1;GLI1;GLI2;GLI3;GLIS1;GLIS2;GLIS3;MTF1;MYNN;MZF1;OSR2;OVOL1;OVOL2;ZNF146;PLAG1;PLAGL1;PRDM14;PRDM1;PRDM6;SCRT1;SCRT2;SNAI1;SNAI2;YY1;YY2;WT1;ZNF324;ZNF354A;ZBTB14;ZBTB18;ZBTB48;ZBTB49;ZBTB7A;ZBTB7B;ZBTB6;ZFP64;ZFP28;ZFP42;ZFP82;ZFX;ZIC1;ZIC2;ZIC3;ZIC4;ZIM3;ZKSCAN1;ZKSCAN3;ZNF121;ZNF136;ZNF140;ZNF143;ZNF148;ZNF214;ZNF232;ZNF250;ZNF257;ZNF260;ZNF263;ZNF264;ZNF2…	MYNN;MZF1;OSR2;PRDM14;PRDM6;WT1;ZBTB14;ZBTB48;ZBTB49;ZFP64;ZFP28;ZIM3;ZNF121;ZNF250;ZNF257;ZNF263;ZNF274;ZNF317;ZNF320;ZNF329;ZNF331;ZNF394;ZNF449;ZNF502;ZNF528;ZNF547;ZNF549;ZNF554;ZNF586;ZNF589;ZNF667;ZNF680;ZNF708;ZNF713;ZNF768;ZNF18;ZNF85;ZSCAN16;ZSCAN22
MYOD1_HUMAN.H11MO.1.A	438	0.242257	1.12562	1.4015	1.25698	5.03351e-05	6.91771e-05	MyoD / ASC-related factors{1.2.2}	Myogenic transcription factors{1.2.2.1}	ASCL1;ASCL2;ASCL3;ASCL4;ASCL5;MYF5;MYF6;MYOD1;MYOG	MYF6;MYOD1;MYOG
GLI1_HUMAN.H11MO.0.D	471	0.260509	1.11654	1.3829	1.24347	6.71403e-05	9.14579e-05	More than 3 adjacent zinc finger factors{2.3.3}	GLI-like factors{2.3.3.1}	BCL6;BCL6B;CTCF;CTCFL;FEZF1;FEZF2;GFI1;GFI1B;GLI1;GLI2;GLI3;GLI4;GLIS1;GLIS2;GLIS3;HKR1;MTF1;MYNN;MZF1;OSR2;OVOL1;OVOL2;PLAG1;PLAGL1;PLAGL2;PRDM1;PRDM14;PRDM6;SCRT1;SCRT2;SNAI1;SNAI2;SNAI3;WT1;YY1;YY2;ZBTB12;ZBTB14;ZBTB18;ZBTB20;ZBTB26;ZBTB42;ZBTB45;ZBTB47;ZBTB48;ZBTB49;ZBTB6;ZBTB7A;ZBTB7B;ZBTB7C;ZFP14;ZFP2;ZFP28;ZFP30;ZFP37;ZFP42;ZFP64;ZFP69;ZFP69B;ZFP82;ZFP91;ZFX;ZIC1;ZIC2;ZIC3;ZIC4;ZIC5;ZIK1;Z…	GLI1;GLI2;GLI3;GLIS1;GLIS2;GLIS3;ZIC1;ZIC2;ZIC3;ZIC4
ZKSC3_HUMAN.H11MO.0.D	184	0.10177	1.11192	1.51938	1.30294	0.0009512	0.00120621	More than 3 adjacent zinc finger factors{2.3.3}	ZKSCAN3-like factors{2.3.3.26}	BCL6;BCL6B;CTCF;CTCFL;FEZF1;FEZF2;GFI1;GFI1B;GLI1;GLI2;GLI3;GLI4;GLIS1;GLIS2;GLIS3;HKR1;MTF1;MYNN;MZF1;OSR2;OVOL1;OVOL2;PLAG1;PLAGL1;PLAGL2;PRDM1;PRDM14;PRDM6;SCRT1;SCRT2;SNAI1;SNAI2;SNAI3;WT1;YY1;YY2;ZBTB12;ZBTB14;ZBTB18;ZBTB20;ZBTB26;ZBTB42;ZBTB45;ZBTB47;ZBTB48;ZBTB49;ZBTB6;ZBTB7A;ZBTB7B;ZBTB7C;ZFP14;ZFP2;ZFP28;ZFP30;ZFP37;ZFP42;ZFP64;ZFP69;ZFP69B;ZFP82;ZFP91;ZFX;ZIC1;ZIC2;ZIC3;ZIC4;ZIC5;ZIK1;Z…	ZKSCAN3
ASCL1_HUMAN.H11MO.0.A	512	0.283186	1.11177	1.3694	1.23464	8.07099e-05	0.000109363	MyoD / ASC-related factors{1.2.2}	Achaete-Scute-like factors{1.2.2.2}	ASCL1;ASCL2;ASCL3;ASCL4;ASCL5;MYF5;MYF6;MYOD1;MYOG	ASCL1;ASCL2
TBX21_HUMAN.H11MO.0.A	425	0.235066	1.1103	1.38562	1.24136	0.00013407	0.000180084	TBrain-related factors{6.5.2}	TBX21 (T-bet){6.5.2.0.3}	EOMES;TBR1;TBX21	TBX21
ETV5_HUMAN.H11MO.0.C	534	0.295354	1.10225	1.35418	1.22243	0.000133342	0.000179419	Ets-related factors{3.5.2}	Elk-like factors{3.5.2.2}	EHF;ELF1;ELF2;ELF3;ELF4;ELF5;ELK1;ELK3;ELK4;ERF;ERG;ETS1;ETS2;ETV1;ETV2;ETV3;ETV3L;ETV4;ETV5;ETV6;ETV7;FEV;FLI1;GABPA;SPDEF;SPI1;SPIB;SPIC	ELK1;ELK3;ELK4;ETV1;ETV4;ETV5
CR3L1_HUMAN.H11MO.0.D	705	0.389934	1.10107	1.33486	1.2126	8.48133e-05	0.000114721	CREB-related factors{1.1.7}	CREB-3-like factors{1.1.7.2}	ATF1;ATF6;ATF6B;CREB1;CREB3;CREB3L1;CREB3L2;CREB3L3;CREB3L4;CREBL2;CREBZF;CREM	CREB3L1;CREB3L2;CREB3
TBX3_HUMAN.H11MO.0.C	387	0.214049	1.09789	1.38053	1.2323	0.00037473	0.000488861	TBX2-related factors{6.5.4}	TBX3{6.5.4.0.2}	TBX2;TBX3;TBX4;TBX5	TBX3
ELK1_HUMAN.H11MO.0.B	337	0.186394	1.09623	1.39567	1.23831	0.000565418	0.000731438	Ets-related factors{3.5.2}	Elk-like factors{3.5.2.2}	EHF;ELF1;ELF2;ELF3;ELF4;ELF5;ELK1;ELK3;ELK4;ERF;ERG;ETS1;ETS2;ETV1;ETV2;ETV3;ETV3L;ETV4;ETV5;ETV6;ETV7;FEV;FLI1;GABPA;SPDEF;SPI1;SPIB;SPIC	ELK1;ELK3;ELK4;ETV1;ETV4;ETV5
PTF1A_HUMAN.H11MO.1.B	481	0.26604	1.08694	1.34425	1.20959	0.000456515	0.000593547	Tal-related factors{1.2.3}	Twist-like factors{1.2.3.2}	ATOH1;ATOH7;ATOH8;BHLHA15;BHLHA9;BHLHE22;BHLHE23;FERD3L;FIGLA;HAND1;HAND2;LYL1;MESP1;MESP2;MSC;MSGN1;NEUROD1;NEUROD2;NEUROD4;NEUROD6;NEUROG1;NEUROG2;NEUROG3;NHLH1;NHLH2;OLIG1;OLIG2;OLIG3;PTF1A;SCX;TAL1;TAL2;TCF15;TCF21;TCF23;TWIST1;TWIST2	FIGLA;HAND1;PTF1A;TWIST1
ASCL2_HUMAN.H11MO.0.D	447	0.247235	1.08069	1.34352	1.20586	0.000756536	0.000968919	MyoD / ASC-related factors{1.2.2}	Achaete-Scute-like factors{1.2.2.2}	ASCL1;ASCL2;ASCL3;ASCL4;ASCL5;MYF5;MYF6;MYOD1;MYOG	ASCL1;ASCL2
ZN784_HUMAN.H11MO.0.D	260	0.143805	1.07973	1.41202	1.23674	0.00199054	0.00247651	Factors with multiple dispersed zinc fingers{2.3.4}	unclassified{2.3.4.0}	BCL11A;E4F1;MECOM;HIC1;HIC2;HINFP;IKZF1;INSM1;MAZ;PATZ1;PRDM4;REST;RREB1;SALL4;VEZF1;ZBTB17;ZBTB4;HIVEP1;HIVEP2;ZNF134;ZNF219;ZNF335;ZNF341;ZNF382;ZNF418;ZNF423;ZNF467;ZNF770;ZNF784;ZNF8	E4F1;PRDM4;REST;RREB1;ZBTB17;ZBTB4;ZNF335;ZNF341;ZNF467;ZNF770;ZNF784;ZNF8
NFAT5_HUMAN.H11MO.0.D	354	0.195796	1.07319	1.36006	1.20938	0.00175231	0.00219323	NFAT-related factors{6.1.3}	NFAT5 (TonEBP){6.1.3.0.5}	NFAT5;NFATC1;NFATC2;NFATC3;NFATC4	NFAT5
RARA_HUMAN.H11MO.0.A	383	0.211836	1.07259	1.34991	1.20439	0.00148324	0.0018625	Thyroid hormone receptor-related factors (NR1){2.1.2}	Retinoic acid receptors (NR1B){2.1.2.1}	NR1D1;NR1D2;NR1H2;NR1H3;NR1H4;NR1I2;NR1I3;PPARA;PPARD;PPARG;RARA;RARB;RARG;RORA;RORB;RORC;THRA;THRB;VDR	RARA;RARB;RARG
ATOH1_HUMAN.H11MO.0.B	370	0.204646	1.07086	1.35174	1.2043	0.0017476	0.00219089	Tal-related factors{1.2.3}	Neurogenin / Atonal-like factors{1.2.3.4}	ATOH1;ATOH7;ATOH8;BHLHA15;BHLHA9;BHLHE22;BHLHE23;FERD3L;FIGLA;HAND1;HAND2;LYL1;MESP1;MESP2;MSC;MSGN1;NEUROD1;NEUROD2;NEUROD4;NEUROD6;NEUROG1;NEUROG2;NEUROG3;NHLH1;NHLH2;OLIG1;OLIG2;OLIG3;PTF1A;SCX;TAL1;TAL2;TCF15;TCF21;TCF23;TWIST1;TWIST2	ATOH1;BHLHA15;BHLHE22;BHLHE23;NEUROD1;NEUROD2;NEUROG2;OLIG1;OLIG2;OLIG3
ZN554_HUMAN.H11MO.0.C	424	0.234513	1.0387	1.29644	1.16141	0.00819798	0.00984524	More than 3 adjacent zinc finger factors{2.3.3}	unclassified{2.3.3.0}	BCL6B;BCL6;CTCFL;CTCF;FEZF1;GFI1B;GFI1;GLI1;GLI2;GLI3;GLIS1;GLIS2;GLIS3;MTF1;MYNN;MZF1;OSR2;OVOL1;OVOL2;ZNF146;PLAG1;PLAGL1;PRDM14;PRDM1;PRDM6;SCRT1;SCRT2;SNAI1;SNAI2;YY1;YY2;WT1;ZNF324;ZNF354A;ZBTB14;ZBTB18;ZBTB48;ZBTB49;ZBTB7A;ZBTB7B;ZBTB6;ZFP64;ZFP28;ZFP42;ZFP82;ZFX;ZIC1;ZIC2;ZIC3;ZIC4;ZIM3;ZKSCAN1;ZKSCAN3;ZNF121;ZNF136;ZNF140;ZNF143;ZNF148;ZNF214;ZNF232;ZNF250;ZNF257;ZNF260;ZNF263;ZNF264;ZNF2…	MYNN;MZF1;OSR2;PRDM14;PRDM6;WT1;ZBTB14;ZBTB48;ZBTB49;ZFP64;ZFP28;ZIM3;ZNF121;ZNF250;ZNF257;ZNF263;ZNF274;ZNF317;ZNF320;ZNF329;ZNF331;ZNF394;ZNF449;ZNF502;ZNF528;ZNF547;ZNF549;ZNF554;ZNF586;ZNF589;ZNF667;ZNF680;ZNF708;ZNF713;ZNF768;ZNF18;ZNF85;ZSCAN16;ZSCAN22
MXI1_HUMAN.H11MO.1.A	477	0.263827	1.03646	1.28253	1.1537	0.00833783	0.00999762	bHLH-ZIP factors{1.2.6}	Mad-like factors{1.2.6.7}	MAX;MITF;MLX;MLXIP;MLXIPL;MNT;MXD1;MXD3;MXD4;MXI1;MYC;MYCL;MYCN;REPIN1;SREBF1;SREBF2;TFAP4;TFE3;TFEB;TFEC;USF1;USF2	MXI1
NFIB_HUMAN.H11MO.0.D	346	0.191372	1.03275	1.31148	1.16504	0.0117354	0.013963	Nuclear factor 1{7.1.2}	NF-1B (NF-IB){7.1.2.0.2}	NFIA;NFIB;NFIC	NFIB
ZBT18_HUMAN.H11MO.0.C	325	0.179757	1.03262	1.3191	1.16848	0.0126991	0.0150864	More than 3 adjacent zinc finger factors{2.3.3}	ZNF238-like factors{2.3.3.16}	BCL6;BCL6B;CTCF;CTCFL;FEZF1;FEZF2;GFI1;GFI1B;GLI1;GLI2;GLI3;GLI4;GLIS1;GLIS2;GLIS3;HKR1;MTF1;MYNN;MZF1;OSR2;OVOL1;OVOL2;PLAG1;PLAGL1;PLAGL2;PRDM1;PRDM14;PRDM6;SCRT1;SCRT2;SNAI1;SNAI2;SNAI3;WT1;YY1;YY2;ZBTB12;ZBTB14;ZBTB18;ZBTB20;ZBTB26;ZBTB42;ZBTB45;ZBTB47;ZBTB48;ZBTB49;ZBTB6;ZBTB7A;ZBTB7B;ZBTB7C;ZFP14;ZFP2;ZFP28;ZFP30;ZFP37;ZFP42;ZFP64;ZFP69;ZFP69B;ZFP82;ZFP91;ZFX;ZIC1;ZIC2;ZIC3;ZIC4;ZIC5;ZIK1;Z…	ZBTB18
RARA_HUMAN.H11MO.2.A	245	0.135509	1.01475	1.33613	1.16641	0.0284535	0.0331384	Thyroid hormone receptor-related factors (NR1){2.1.2}	Retinoic acid receptors (NR1B){2.1.2.1}	NR1D1;NR1D2;NR1H2;NR1H3;NR1H4;NR1I2;NR1I3;PPARA;PPARD;PPARG;RARA;RARB;RARG;RORA;RORB;RORC;THRA;THRB;VDR	RARA;RARB;RARG
RARG_HUMAN.H11MO.2.D	330	0.182522	1.0137	1.29299	1.14616	0.0274919	0.0321155	Thyroid hormone receptor-related factors (NR1){2.1.2}	Retinoic acid receptors (NR1B){2.1.2.1}	NR1D1;NR1D2;NR1H2;NR1H3;NR1H4;NR1I2;NR1I3;PPARA;PPARD;PPARG;RARA;RARB;RARG;RORA;RORB;RORC;THRA;THRB;VDR	RARA;RARB;RARG
SMAD3_HUMAN.H11MO.0.B	605	0.334624	1.01182	1.23453	1.11809	0.0262954	0.0307644	SMAD factors{7.1.1}	Regulatory Smads (R-Smad){7.1.1.1}	SMAD1;SMAD2;SMAD3;SMAD4;SMAD5;SMAD9	SMAD1;SMAD2;SMAD3
ZN384_HUMAN.H11MO.0.C	137	0.0757743	1.00989	1.44402	1.21176	0.033203	0.0384955	More than 3 adjacent zinc finger factors{2.3.3}	ZNF362-like factors{2.3.3.37}	BCL6;BCL6B;CTCF;CTCFL;FEZF1;FEZF2;GFI1;GFI1B;GLI1;GLI2;GLI3;GLI4;GLIS1;GLIS2;GLIS3;HKR1;MTF1;MYNN;MZF1;OSR2;OVOL1;OVOL2;PLAG1;PLAGL1;PLAGL2;PRDM1;PRDM14;PRDM6;SCRT1;SCRT2;SNAI1;SNAI2;SNAI3;WT1;YY1;YY2;ZBTB12;ZBTB14;ZBTB18;ZBTB20;ZBTB26;ZBTB42;ZBTB45;ZBTB47;ZBTB48;ZBTB49;ZBTB6;ZBTB7A;ZBTB7B;ZBTB7C;ZFP14;ZFP2;ZFP28;ZFP30;ZFP37;ZFP42;ZFP64;ZFP69;ZFP69B;ZFP82;ZFP91;ZFX;ZIC1;ZIC2;ZIC3;ZIC4;ZIC5;ZIK1;Z…	ZNF384
CLOCK_HUMAN.H11MO.0.C	308	0.170354	0.769468	0.988059	0.873056	0.0303339	0.035222	PAS domain factors{1.2.5}	Arnt-like factors{1.2.5.2}	AHR;AHRR;ARNT;ARNT2;ARNTL;ARNTL2;CLOCK;EPAS1;HIF1A;HIF3A;NCOA1;NCOA2;NCOA3;NPAS1;NPAS2;NPAS3;NPAS4;SIM1;SIM2;SOHLH1;SOHLH2;TCFL5	ARNT2;ARNT;ARNTL;CLOCK
TAL1_HUMAN.H11MO.1.A	295	0.163164	0.760884	0.98133	0.865288	0.0240473	0.0282629	Tal-related factors{1.2.3}	Tal / HEN-like factors{1.2.3.1}	ATOH1;ATOH7;ATOH8;BHLHA15;BHLHA9;BHLHE22;BHLHE23;FERD3L;FIGLA;HAND1;HAND2;LYL1;MESP1;MESP2;MSC;MSGN1;NEUROD1;NEUROD2;NEUROD4;NEUROD6;NEUROG1;NEUROG2;NEUROG3;NHLH1;NHLH2;OLIG1;OLIG2;OLIG3;PTF1A;SCX;TAL1;TAL2;TCF15;TCF21;TCF23;TWIST1;TWIST2	NHLH1;LYL1;TAL1
ZSCA4_HUMAN.H11MO.0.D	244	0.134956	0.745512	0.981912	0.857068	0.0260734	0.030551	More than 3 adjacent zinc finger factors{2.3.3}	ZSCAN5-like zinc finger factors{2.3.3.5}	BCL6;BCL6B;CTCF;CTCFL;FEZF1;FEZF2;GFI1;GFI1B;GLI1;GLI2;GLI3;GLI4;GLIS1;GLIS2;GLIS3;HKR1;MTF1;MYNN;MZF1;OSR2;OVOL1;OVOL2;PLAG1;PLAGL1;PLAGL2;PRDM1;PRDM14;PRDM6;SCRT1;SCRT2;SNAI1;SNAI2;SNAI3;WT1;YY1;YY2;ZBTB12;ZBTB14;ZBTB18;ZBTB20;ZBTB26;ZBTB42;ZBTB45;ZBTB47;ZBTB48;ZBTB49;ZBTB6;ZBTB7A;ZBTB7B;ZBTB7C;ZFP14;ZFP2;ZFP28;ZFP30;ZFP37;ZFP42;ZFP64;ZFP69;ZFP69B;ZFP82;ZFP91;ZFX;ZIC1;ZIC2;ZIC3;ZIC4;ZIC5;ZIK1;Z…	ZSCAN4
PRDM1_HUMAN.H11MO.0.A	232	0.128319	0.738409	0.978508	0.851616	0.0234685	0.0276247	More than 3 adjacent zinc finger factors{2.3.3}	PRDM1-like factors{2.3.3.12}	BCL6;BCL6B;CTCF;CTCFL;FEZF1;FEZF2;GFI1;GFI1B;GLI1;GLI2;GLI3;GLI4;GLIS1;GLIS2;GLIS3;HKR1;MTF1;MYNN;MZF1;OSR2;OVOL1;OVOL2;PLAG1;PLAGL1;PLAGL2;PRDM1;PRDM14;PRDM6;SCRT1;SCRT2;SNAI1;SNAI2;SNAI3;WT1;YY1;YY2;ZBTB12;ZBTB14;ZBTB18;ZBTB20;ZBTB26;ZBTB42;ZBTB45;ZBTB47;ZBTB48;ZBTB49;ZBTB6;ZBTB7A;ZBTB7B;ZBTB7C;ZFP14;ZFP2;ZFP28;ZFP30;ZFP37;ZFP42;ZFP64;ZFP69;ZFP69B;ZFP82;ZFP91;ZFX;ZIC1;ZIC2;ZIC3;ZIC4;ZIC5;ZIK1;Z…	PRDM1
THB_HUMAN.H11MO.0.C	283	0.156527	0.728755	0.943998	0.83062	0.00404347	0.00494843	Thyroid hormone receptor-related factors (NR1){2.1.2}	Thyroid hormone receptors (NR1A){2.1.2.2}	NR1D1;NR1D2;NR1H2;NR1H3;NR1H4;NR1I2;NR1I3;PPARA;PPARD;PPARG;RARA;RARB;RARG;RORA;RORB;RORC;THRA;THRB;VDR	THRA;THRB
OLIG2_HUMAN.H11MO.0.B	263	0.145465	0.726948	0.949243	0.832009	0.00562999	0.00682503	Tal-related factors{1.2.3}	Neurogenin / Atonal-like factors{1.2.3.4}	ATOH1;ATOH7;ATOH8;BHLHA15;BHLHA9;BHLHE22;BHLHE23;FERD3L;FIGLA;HAND1;HAND2;LYL1;MESP1;MESP2;MSC;MSGN1;NEUROD1;NEUROD2;NEUROD4;NEUROD6;NEUROG1;NEUROG2;NEUROG3;NHLH1;NHLH2;OLIG1;OLIG2;OLIG3;PTF1A;SCX;TAL1;TAL2;TCF15;TCF21;TCF23;TWIST1;TWIST2	ATOH1;BHLHA15;BHLHE22;BHLHE23;NEUROD1;NEUROD2;NEUROG2;OLIG1;OLIG2;OLIG3
RORA_HUMAN.H11MO.0.C	205	0.113385	0.72689	0.978443	0.845176	0.0231096	0.0272438	Thyroid hormone receptor-related factors (NR1){2.1.2}	ROR (NR1F){2.1.2.6}	NR1D1;NR1D2;NR1H2;NR1H3;NR1H4;NR1I2;NR1I3;PPARA;PPARD;PPARG;RARA;RARB;RARG;RORA;RORB;RORC;THRA;THRB;VDR	RORA;RORC
NR1D1_HUMAN.H11MO.0.B	267	0.147677	0.725539	0.945819	0.829682	0.00446785	0.00545914	Thyroid hormone receptor-related factors (NR1){2.1.2}	Rev-ErbA (NR1D){2.1.2.3}	NR1D1;NR1D2;NR1H2;NR1H3;NR1H4;NR1I2;NR1I3;PPARA;PPARD;PPARG;RARA;RARB;RARG;RORA;RORB;RORC;THRA;THRB;VDR	NR1D1
ESR1_HUMAN.H11MO.1.A	238	0.131637	0.723617	0.955924	0.833197	0.008824	0.0105641	Steroid hormone receptors (NR3){2.1.1}	ER-like receptors (NR3A&B){2.1.1.2}	AR;ESR1;ESR2;ESRRA;ESRRB;ESRRG;NR3C1;NR3C2;PGR	ESRRA;ESRRB;ESRRG;ESR1;ESR2
SMAD4_HUMAN.H11MO.0.B	281	0.15542	0.723356	0.937729	0.824803	0.00272126	0.00336233	SMAD factors{7.1.1}	Co-activating Smads (Co-Smad){7.1.1.2}	SMAD1;SMAD2;SMAD3;SMAD4;SMAD5;SMAD9	SMAD4
EHF_HUMAN.H11MO.0.B	238	0.131637	0.722828	0.954878	0.832288	0.00804456	0.00967606	Ets-related factors{3.5.2}	EHF-like factors{3.5.2.4}	EHF;ELF1;ELF2;ELF3;ELF4;ELF5;ELK1;ELK3;ELK4;ERF;ERG;ETS1;ETS2;ETV1;ETV2;ETV3;ETV3L;ETV4;ETV5;ETV6;ETV7;FEV;FLI1;GABPA;SPDEF;SPI1;SPIB;SPIC	EHF;ELF3;ELF5
PKNX1_HUMAN.H11MO.0.B	194	0.107301	0.722677	0.980008	0.843539	0.0243946	0.0286275	TALE-type homeo domain factors{3.1.4}	PKNOX{3.1.4.5}	IRX1;IRX2;IRX3;IRX4;IRX5;IRX6;MEIS1;MEIS2;MEIS3;MKX;PBX1;PBX2;PBX3;PKNOX1;PKNOX2;TGIF1;TGIF2;TGIF2LX;TGIF2LY	PKNOX1
SRBP1_HUMAN.H11MO.0.A	275	0.152102	0.717515	0.932325	0.819129	0.00208833	0.00258859	bHLH-ZIP factors{1.2.6}	SREBP factors{1.2.6.3}	MAX;MITF;MLX;MLXIP;MLXIPL;MNT;MXD1;MXD3;MXD4;MXI1;MYC;MYCL;MYCN;REPIN1;SREBF1;SREBF2;TFAP4;TFE3;TFEB;TFEC;USF1;USF2	SREBF1;SREBF2
NR5A2_HUMAN.H11MO.0.B	165	0.0912611	0.715624	0.993205	0.845397	0.0421762	0.0486794	FTZ-F1-related receptors (NR5){2.1.5}	LRH-1 (NR5A2){2.1.5.0.2}	NR5A1;NR5A2	NR5A2
BMAL1_HUMAN.H11MO.0.A	310	0.17146	0.712169	0.913839	0.807771	0.000538228	0.000697436	PAS domain factors{1.2.5}	Arnt-like factors{1.2.5.2}	AHR;AHRR;ARNT;ARNT2;ARNTL;ARNTL2;CLOCK;EPAS1;HIF1A;HIF3A;NCOA1;NCOA2;NCOA3;NPAS1;NPAS2;NPAS3;NPAS4;SIM1;SIM2;SOHLH1;SOHLH2;TCFL5	ARNT2;ARNT;ARNTL;CLOCK
IRF3_HUMAN.H11MO.0.B	412	0.227876	0.71158	0.890067	0.79651	4.11996e-05	5.70285e-05	Interferon-regulatory factors{3.5.3}	IRF-3{3.5.3.0.3}	IRF1;IRF2;IRF3;IRF4;IRF5;IRF6;IRF7;IRF8;IRF9	IRF3
ID4_HUMAN.H11MO.0.D	280	0.154867	0.707678	0.917727	0.807068	0.000908409	0.00115506	HLH domain only{1.2.8}	Id4{1.2.8.0.4}	ID4	ID4
ZN547_HUMAN.H11MO.0.C	163	0.0901549	0.705641	0.981116	0.83438	0.0288455	0.0335443	More than 3 adjacent zinc finger factors{2.3.3}	unclassified{2.3.3.0}	BCL6B;BCL6;CTCFL;CTCF;FEZF1;GFI1B;GFI1;GLI1;GLI2;GLI3;GLIS1;GLIS2;GLIS3;MTF1;MYNN;MZF1;OSR2;OVOL1;OVOL2;ZNF146;PLAG1;PLAGL1;PRDM14;PRDM1;PRDM6;SCRT1;SCRT2;SNAI1;SNAI2;YY1;YY2;WT1;ZNF324;ZNF354A;ZBTB14;ZBTB18;ZBTB48;ZBTB49;ZBTB7A;ZBTB7B;ZBTB6;ZFP64;ZFP28;ZFP42;ZFP82;ZFX;ZIC1;ZIC2;ZIC3;ZIC4;ZIM3;ZKSCAN1;ZKSCAN3;ZNF121;ZNF136;ZNF140;ZNF143;ZNF148;ZNF214;ZNF232;ZNF250;ZNF257;ZNF260;ZNF263;ZNF264;ZNF2…	MYNN;MZF1;OSR2;PRDM14;PRDM6;WT1;ZBTB14;ZBTB48;ZBTB49;ZFP64;ZFP28;ZIM3;ZNF121;ZNF250;ZNF257;ZNF263;ZNF274;ZNF317;ZNF320;ZNF329;ZNF331;ZNF394;ZNF449;ZNF502;ZNF528;ZNF547;ZNF549;ZNF554;ZNF586;ZNF589;ZNF667;ZNF680;ZNF708;ZNF713;ZNF768;ZNF18;ZNF85;ZSCAN16;ZSCAN22
ELF3_HUMAN.H11MO.0.A	242	0.13385	0.703736	0.9278	0.809466	0.00199149	0.00247651	Ets-related factors{3.5.2}	EHF-like factors{3.5.2.4}	EHF;ELF1;ELF2;ELF3;ELF4;ELF5;ELK1;ELK3;ELK4;ERF;ERG;ETS1;ETS2;ETV1;ETV2;ETV3;ETV3L;ETV4;ETV5;ETV6;ETV7;FEV;FLI1;GABPA;SPDEF;SPI1;SPIB;SPIC	EHF;ELF3;ELF5
ZN586_HUMAN.H11MO.0.C	207	0.114491	0.700929	0.942297	0.814444	0.00486327	0.00592351	More than 3 adjacent zinc finger factors{2.3.3}	unclassified{2.3.3.0}	BCL6B;BCL6;CTCFL;CTCF;FEZF1;GFI1B;GFI1;GLI1;GLI2;GLI3;GLIS1;GLIS2;GLIS3;MTF1;MYNN;MZF1;OSR2;OVOL1;OVOL2;ZNF146;PLAG1;PLAGL1;PRDM14;PRDM1;PRDM6;SCRT1;SCRT2;SNAI1;SNAI2;YY1;YY2;WT1;ZNF324;ZNF354A;ZBTB14;ZBTB18;ZBTB48;ZBTB49;ZBTB7A;ZBTB7B;ZBTB6;ZFP64;ZFP28;ZFP42;ZFP82;ZFX;ZIC1;ZIC2;ZIC3;ZIC4;ZIM3;ZKSCAN1;ZKSCAN3;ZNF121;ZNF136;ZNF140;ZNF143;ZNF148;ZNF214;ZNF232;ZNF250;ZNF257;ZNF260;ZNF263;ZNF264;ZNF2…	MYNN;MZF1;OSR2;PRDM14;PRDM6;WT1;ZBTB14;ZBTB48;ZBTB49;ZFP64;ZFP28;ZIM3;ZNF121;ZNF250;ZNF257;ZNF263;ZNF274;ZNF317;ZNF320;ZNF329;ZNF331;ZNF394;ZNF449;ZNF502;ZNF528;ZNF547;ZNF549;ZNF554;ZNF586;ZNF589;ZNF667;ZNF680;ZNF708;ZNF713;ZNF768;ZNF18;ZNF85;ZSCAN16;ZSCAN22
RARB_HUMAN.H11MO.0.D	246	0.136062	0.693702	0.912775	0.797119	0.00082814	0.00105537	Thyroid hormone receptor-related factors (NR1){2.1.2}	Retinoic acid receptors (NR1B){2.1.2.1}	NR1D1;NR1D2;NR1H2;NR1H3;NR1H4;NR1I2;NR1I3;PPARA;PPARD;PPARG;RARA;RARB;RARG;RORA;RORB;RORC;THRA;THRB;VDR	RARA;RARB;RARG
NFIC_HUMAN.H11MO.1.A	164	0.090708	0.693679	0.96359	0.819912	0.0150675	0.0178176	Nuclear factor 1{7.1.2}	NF-1C (NF-IC){7.1.2.0.3}	NFIA;NFIB;NFIC	NFIC
STA5B_HUMAN.H11MO.0.A	135	0.0746681	0.692195	0.991909	0.83151	0.0415472	0.0480253	STAT factors{6.2.1}	STAT5B{6.2.1.0.6}	STAT1;STAT2;STAT3;STAT4;STAT5A;STAT5B;STAT6	STAT5B
ZN121_HUMAN.H11MO.0.C	357	0.197456	0.69207	0.876243	0.779561	1.99504e-05	2.79668e-05	More than 3 adjacent zinc finger factors{2.3.3}	unclassified{2.3.3.0}	BCL6B;BCL6;CTCFL;CTCF;FEZF1;GFI1B;GFI1;GLI1;GLI2;GLI3;GLIS1;GLIS2;GLIS3;MTF1;MYNN;MZF1;OSR2;OVOL1;OVOL2;ZNF146;PLAG1;PLAGL1;PRDM14;PRDM1;PRDM6;SCRT1;SCRT2;SNAI1;SNAI2;YY1;YY2;WT1;ZNF324;ZNF354A;ZBTB14;ZBTB18;ZBTB48;ZBTB49;ZBTB7A;ZBTB7B;ZBTB6;ZFP64;ZFP28;ZFP42;ZFP82;ZFX;ZIC1;ZIC2;ZIC3;ZIC4;ZIM3;ZKSCAN1;ZKSCAN3;ZNF121;ZNF136;ZNF140;ZNF143;ZNF148;ZNF214;ZNF232;ZNF250;ZNF257;ZNF260;ZNF263;ZNF264;ZNF2…	MYNN;MZF1;OSR2;PRDM14;PRDM6;WT1;ZBTB14;ZBTB48;ZBTB49;ZFP64;ZFP28;ZIM3;ZNF121;ZNF250;ZNF257;ZNF263;ZNF274;ZNF317;ZNF320;ZNF329;ZNF331;ZNF394;ZNF449;ZNF502;ZNF528;ZNF547;ZNF549;ZNF554;ZNF586;ZNF589;ZNF667;ZNF680;ZNF708;ZNF713;ZNF768;ZNF18;ZNF85;ZSCAN16;ZSCAN22
STA5A_HUMAN.H11MO.0.A	135	0.0746681	0.691592	0.991035	0.830778	0.0377383	0.043688	STAT factors{6.2.1}	STAT5A{6.2.1.0.5}	STAT1;STAT2;STAT3;STAT4;STAT5A;STAT5B;STAT6	STAT5A
SNAI2_HUMAN.H11MO.0.A	291	0.160951	0.690419	0.891708	0.785736	0.000138704	0.000185983	More than 3 adjacent zinc finger factors{2.3.3}	Snail-like factors{2.3.3.2}	BCL6;BCL6B;CTCF;CTCFL;FEZF1;FEZF2;GFI1;GFI1B;GLI1;GLI2;GLI3;GLI4;GLIS1;GLIS2;GLIS3;HKR1;MTF1;MYNN;MZF1;OSR2;OVOL1;OVOL2;PLAG1;PLAGL1;PLAGL2;PRDM1;PRDM14;PRDM6;SCRT1;SCRT2;SNAI1;SNAI2;SNAI3;WT1;YY1;YY2;ZBTB12;ZBTB14;ZBTB18;ZBTB20;ZBTB26;ZBTB42;ZBTB45;ZBTB47;ZBTB48;ZBTB49;ZBTB6;ZBTB7A;ZBTB7B;ZBTB7C;ZFP14;ZFP2;ZFP28;ZFP30;ZFP37;ZFP42;ZFP64;ZFP69;ZFP69B;ZFP82;ZFP91;ZFX;ZIC1;ZIC2;ZIC3;ZIC4;ZIC5;ZIK1;Z…	SCRT1;SCRT2;SNAI1;SNAI2
SMAD2_HUMAN.H11MO.0.A	306	0.169248	0.689832	0.886358	0.782979	7.15175e-05	9.71462e-05	SMAD factors{7.1.1}	Regulatory Smads (R-Smad){7.1.1.1}	SMAD1;SMAD2;SMAD3;SMAD4	SMAD1;SMAD2;SMAD3
HIC2_HUMAN.H11MO.0.D	218	0.120575	0.687425	0.917985	0.795986	0.00135705	0.00171313	Factors with multiple dispersed zinc fingers{2.3.4}	Hypermethylated in Cancer proteins{2.3.4.17}	BCL11A;BCL11B;BNC1;BNC2;E4F1;HIC1;HIC2;HINFP;HIVEP1;HIVEP2;HIVEP3;IKZF1;IKZF2;IKZF3;IKZF4;IKZF5;INSM1;INSM2;MAZ;MECOM;PATZ1;PRDM16;PRDM4;REST;RLF;RREB1;SALL1;SALL2;SALL3;SALL4;VEZF1;ZBTB1;ZBTB17;ZBTB2;ZBTB25;ZBTB4;ZFAT;ZNF134;ZNF211;ZNF217;ZNF219;ZNF248;ZNF256;ZNF292;ZNF296;ZNF319;ZNF334;ZNF335;ZNF341;ZNF37A;ZNF382;ZNF417;ZNF418;ZNF423;ZNF467;ZNF510;ZNF512;ZNF512B;ZNF516;ZNF518A;ZNF518B;ZNF521;ZN…	HIC1;HIC2
MLX_HUMAN.H11MO.0.D	722	0.399336	0.685379	0.830193	0.754497	4.34709e-09	7.68717e-09	bHLH-ZIP factors{1.2.6}	Mondo-like factors{1.2.6.6}	MAX;MITF;MLX;MLXIP;MLXIPL;MNT;MXD1;MXD3;MXD4;MXI1;MYC;MYCL;MYCN;REPIN1;SREBF1;SREBF2;TFAP4;TFE3;TFEB;TFEC;USF1;USF2	MLXIPL;MLX
ZN708_HUMAN.H11MO.1.D	253	0.139934	0.684124	0.897244	0.784787	0.000277938	0.000366308	More than 3 adjacent zinc finger factors{2.3.3}	unclassified{2.3.3.0}	BCL6B;BCL6;CTCFL;CTCF;FEZF1;GFI1B;GFI1;GLI1;GLI2;GLI3;GLIS1;GLIS2;GLIS3;MTF1;MYNN;MZF1;OSR2;OVOL1;OVOL2;ZNF146;PLAG1;PLAGL1;PRDM14;PRDM1;PRDM6;SCRT1;SCRT2;SNAI1;SNAI2;YY1;YY2;WT1;ZNF324;ZNF354A;ZBTB14;ZBTB18;ZBTB48;ZBTB49;ZBTB7A;ZBTB7B;ZBTB6;ZFP64;ZFP28;ZFP42;ZFP82;ZFX;ZIC1;ZIC2;ZIC3;ZIC4;ZIM3;ZKSCAN1;ZKSCAN3;ZNF121;ZNF136;ZNF140;ZNF143;ZNF148;ZNF214;ZNF232;ZNF250;ZNF257;ZNF260;ZNF263;ZNF264;ZNF2…	MYNN;MZF1;OSR2;PRDM14;PRDM6;WT1;ZBTB14;ZBTB48;ZBTB49;ZFP64;ZFP28;ZIM3;ZNF121;ZNF250;ZNF257;ZNF263;ZNF274;ZNF317;ZNF320;ZNF329;ZNF331;ZNF394;ZNF449;ZNF502;ZNF528;ZNF547;ZNF549;ZNF554;ZNF586;ZNF589;ZNF667;ZNF680;ZNF708;ZNF713;ZNF768;ZNF18;ZNF85;ZSCAN16;ZSCAN22
P73_HUMAN.H11MO.0.A	166	0.0918142	0.678377	0.940625	0.801034	0.00625412	0.00755788	p53-related factors{6.3.1}	p73{6.3.1.0.3}	TP53;TP63;TP73	TP73
RFX5_HUMAN.H11MO.1.A	165	0.0912611	0.675628	0.937661	0.798163	0.00552088	0.0067033	RFX-related factors{3.3.3}	RFX5{3.3.3.0.5}	RFX1;RFX2;RFX3;RFX4;RFX5;RFX6;RFX7;RFX8	RFX5
BCL6_HUMAN.H11MO.0.A	138	0.0763274	0.666665	0.95174	0.799265	0.0106694	0.0127143	More than 3 adjacent zinc finger factors{2.3.3}	BCL6 factors{2.3.3.22}	BCL6;BCL6B;CTCF;CTCFL;FEZF1;FEZF2;GFI1;GFI1B;GLI1;GLI2;GLI3;GLI4;GLIS1;GLIS2;GLIS3;HKR1;MTF1;MYNN;MZF1;OSR2;OVOL1;OVOL2;PLAG1;PLAGL1;PLAGL2;PRDM1;PRDM14;PRDM6;SCRT1;SCRT2;SNAI1;SNAI2;SNAI3;WT1;YY1;YY2;ZBTB12;ZBTB14;ZBTB18;ZBTB20;ZBTB26;ZBTB42;ZBTB45;ZBTB47;ZBTB48;ZBTB49;ZBTB6;ZBTB7A;ZBTB7B;ZBTB7C;ZFP14;ZFP2;ZFP28;ZFP30;ZFP37;ZFP42;ZFP64;ZFP69;ZFP69B;ZFP82;ZFP91;ZFX;ZIC1;ZIC2;ZIC3;ZIC4;ZIC5;ZIK1;Z…	BCL6B;BCL6
TYY1_HUMAN.H11MO.0.A	144	0.079646	0.665505	0.943498	0.794948	0.00780904	0.00940745	More than 3 adjacent zinc finger factors{2.3.3}	YY1-like factors{2.3.3.9}	BCL6;BCL6B;CTCF;CTCFL;FEZF1;FEZF2;GFI1;GFI1B;GLI1;GLI2;GLI3;GLI4;GLIS1;GLIS2;GLIS3;HKR1;MTF1;MYNN;MZF1;OSR2;OVOL1;OVOL2;PLAG1;PLAGL1;PLAGL2;PRDM1;PRDM14;PRDM6;SCRT1;SCRT2;SNAI1;SNAI2;SNAI3;WT1;YY1;YY2;ZBTB12;ZBTB14;ZBTB18;ZBTB20;ZBTB26;ZBTB42;ZBTB45;ZBTB47;ZBTB48;ZBTB49;ZBTB6;ZBTB7A;ZBTB7B;ZBTB7C;ZFP14;ZFP2;ZFP28;ZFP30;ZFP37;ZFP42;ZFP64;ZFP69;ZFP69B;ZFP82;ZFP91;ZFX;ZIC1;ZIC2;ZIC3;ZIC4;ZIC5;ZIK1;Z…	YY1;YY2;ZFP42
MEIS1_HUMAN.H11MO.1.B	218	0.120575	0.665132	0.888167	0.770161	0.000219805	0.000291686	TALE-type homeo domain factors{3.1.4}	MEIS{3.1.4.2}	IRX1;IRX2;IRX3;IRX4;IRX5;IRX6;MEIS1;MEIS2;MEIS3;MKX;PBX1;PBX2;PBX3;PKNOX1;PKNOX2;TGIF1;TGIF2;TGIF2LX;TGIF2LY	MEIS1;MEIS2;MEIS3
GCM1_HUMAN.H11MO.0.D	149	0.0824115	0.661653	0.932892	0.788133	0.0049969	0.00607667	GCM factors{7.2.1}	GCMa (GCM1){7.2.1.0.1}	GCM1;GCM2	GCM1
USF1_HUMAN.H11MO.0.A	233	0.128872	0.659795	0.873813	0.760717	7.15682e-05	9.71462e-05	bHLH-ZIP factors{1.2.6}	USF factors{1.2.6.2}	MAX;MITF;MLX;MLXIP;MLXIPL;MNT;MXD1;MXD3;MXD4;MXI1;MYC;MYCL;MYCN;REPIN1;SREBF1;SREBF2;TFAP4;TFE3;TFEB;TFEC;USF1;USF2	USF1;USF2
PPARA_HUMAN.H11MO.1.B	151	0.0835177	0.657609	0.925171	0.782444	0.00331741	0.00408582	Thyroid hormone receptor-related factors (NR1){2.1.2}	PPAR (NR1C){2.1.2.5}	NR1D1;NR1D2;NR1H2;NR1H3;NR1H4;NR1I2;NR1I3;PPARA;PPARD;PPARG;RARA;RARB;RARG;RORA;RORB;RORC;THRA;THRB;VDR	PPARA;PPARD;PPARG
P73_HUMAN.H11MO.1.A	179	0.0990044	0.65595	0.899498	0.77009	0.000687086	0.000885858	p53-related factors{6.3.1}	p73{6.3.1.0.3}	TP53;TP63;TP73	TP73
PPARG_HUMAN.H11MO.1.A	136	0.0752212	0.655005	0.937436	0.786288	0.00660874	0.00797392	Thyroid hormone receptor-related factors (NR1){2.1.2}	PPAR (NR1C){2.1.2.5}	NR1D1;NR1D2;NR1H2;NR1H3;NR1H4;NR1I2;NR1I3;PPARA;PPARD;PPARG;RARA;RARB;RARG;RORA;RORB;RORC;THRA;THRB;VDR	PPARA;PPARD;PPARG
ZN708_HUMAN.H11MO.0.C	201	0.111173	0.651869	0.879703	0.758937	0.00016672	0.000222775	More than 3 adjacent zinc finger factors{2.3.3}	unclassified{2.3.3.0}	BCL6B;BCL6;CTCFL;CTCF;FEZF1;GFI1B;GFI1;GLI1;GLI2;GLI3;GLIS1;GLIS2;GLIS3;MTF1;MYNN;MZF1;OSR2;OVOL1;OVOL2;ZNF146;PLAG1;PLAGL1;PRDM14;PRDM1;PRDM6;SCRT1;SCRT2;SNAI1;SNAI2;YY1;YY2;WT1;ZNF324;ZNF354A;ZBTB14;ZBTB18;ZBTB48;ZBTB49;ZBTB7A;ZBTB7B;ZBTB6;ZFP64;ZFP28;ZFP42;ZFP82;ZFX;ZIC1;ZIC2;ZIC3;ZIC4;ZIM3;ZKSCAN1;ZKSCAN3;ZNF121;ZNF136;ZNF140;ZNF143;ZNF148;ZNF214;ZNF232;ZNF250;ZNF257;ZNF260;ZNF263;ZNF264;ZNF2…	MYNN;MZF1;OSR2;PRDM14;PRDM6;WT1;ZBTB14;ZBTB48;ZBTB49;ZFP64;ZFP28;ZIM3;ZNF121;ZNF250;ZNF257;ZNF263;ZNF274;ZNF317;ZNF320;ZNF329;ZNF331;ZNF394;ZNF449;ZNF502;ZNF528;ZNF547;ZNF549;ZNF554;ZNF586;ZNF589;ZNF667;ZNF680;ZNF708;ZNF713;ZNF768;ZNF18;ZNF85;ZSCAN16;ZSCAN22
TEAD2_HUMAN.H11MO.0.D	151	0.0835177	0.650146	0.914666	0.773533	0.00208472	0.00258828	TEF-1-related factors{3.6.1}	TEF-4 (TEAD-2){3.6.1.0.3}	TEAD1;TEAD2;TEAD3;TEAD4	TEAD2
ZBED1_HUMAN.H11MO.0.D	135	0.0746681	0.648901	0.929793	0.779463	0.00457776	0.00558458	BED zinc finger factors{2.3.5}	ZBED1 (ALTE, DREF, TRAMP){2.3.5.0.1}	ZBED1;ZBED2;ZBED3;ZBED4;ZBED5;ZBED6	ZBED1
NFIA_HUMAN.H11MO.0.C	168	0.0929204	0.644539	0.892035	0.760314	0.000592564	0.000765271	Nuclear factor 1{7.1.2}	NF-1A (NF-IA){7.1.2.0.1}	NFIA;NFIB;NFIC	NFIA
HSF1_HUMAN.H11MO.1.A	119	0.0658186	0.643142	0.942155	0.781576	0.00887217	0.0105889	HSF factors{3.4.1}	HSF1 (HSTF1){3.4.1.0.1}	HSF1;HSF2;HSF4;HSF5;HSFX1;HSFY1;HSFY1; HSFY2	HSF1
HLTF_HUMAN.H11MO.0.D	139	0.0768805	0.640057	0.912663	0.766922	0.00220844	0.00273308			HLTF	HLTF
ZN418_HUMAN.H11MO.0.C	165	0.0912611	0.637787	0.885148	0.753449	0.000374236	0.000488861	Factors with multiple dispersed zinc fingers{2.3.4}	ZNF417-like factors{2.3.4.1}	BCL11A;BCL11B;BNC1;BNC2;E4F1;HIC1;HIC2;HINFP;HIVEP1;HIVEP2;HIVEP3;IKZF1;IKZF2;IKZF3;IKZF4;IKZF5;INSM1;INSM2;MAZ;MECOM;PATZ1;PRDM16;PRDM4;REST;RLF;RREB1;SALL1;SALL2;SALL3;SALL4;VEZF1;ZBTB1;ZBTB17;ZBTB2;ZBTB25;ZBTB4;ZFAT;ZNF134;ZNF211;ZNF217;ZNF219;ZNF248;ZNF256;ZNF292;ZNF296;ZNF319;ZNF334;ZNF335;ZNF341;ZNF37A;ZNF382;ZNF417;ZNF418;ZNF423;ZNF467;ZNF510;ZNF512;ZNF512B;ZNF516;ZNF518A;ZNF518B;ZNF521;ZN…	ZNF418
IRF7_HUMAN.H11MO.0.C	151	0.0835177	0.635355	0.893859	0.755943	0.000788557	0.00100825	Interferon-regulatory factors{3.5.3}	IRF-7{3.5.3.0.7}	IRF1;IRF2;IRF3;IRF4;IRF5;IRF6;IRF7;IRF8;IRF9	IRF7
SCRT2_HUMAN.H11MO.0.D	104	0.0575221	0.635242	0.954512	0.782343	0.0138475	0.0164253	More than 3 adjacent zinc finger factors{2.3.3}	Snail-like factors{2.3.3.2}	BCL6;BCL6B;CTCF;CTCFL;FEZF1;FEZF2;GFI1;GFI1B;GLI1;GLI2;GLI3;GLI4;GLIS1;GLIS2;GLIS3;HKR1;MTF1;MYNN;MZF1;OSR2;OVOL1;OVOL2;PLAG1;PLAGL1;PLAGL2;PRDM1;PRDM14;PRDM6;SCRT1;SCRT2;SNAI1;SNAI2;SNAI3;WT1;YY1;YY2;ZBTB12;ZBTB14;ZBTB18;ZBTB20;ZBTB26;ZBTB42;ZBTB45;ZBTB47;ZBTB48;ZBTB49;ZBTB6;ZBTB7A;ZBTB7B;ZBTB7C;ZFP14;ZFP2;ZFP28;ZFP30;ZFP37;ZFP42;ZFP64;ZFP69;ZFP69B;ZFP82;ZFP91;ZFX;ZIC1;ZIC2;ZIC3;ZIC4;ZIC5;ZIK1;Z…	SCRT1;SCRT2;SNAI1;SNAI2
NFE2_HUMAN.H11MO.0.A	206	0.113938	0.632767	0.85116	0.735447	2.10766e-05	2.9492e-05	Jun-related factors{1.1.1}	NF-E2-like factors{1.1.1.2}	ATF2;ATF7;BACH1;BACH2;CREB5;JUN;JUNB;JUND;NFE2;NFE2L1;NFE2L2;NFE2L3	BACH1;BACH2;NFE2L1;NFE2L2;NFE2
SPDEF_HUMAN.H11MO.0.D	145	0.0801991	0.629231	0.890975	0.751175	0.000754894	0.000968425	Ets-related factors{3.5.2}	SPDEF-like factors{3.5.2.7}	EHF;ELF1;ELF2;ELF3;ELF4;ELF5;ELK1;ELK3;ELK4;ERF;ERG;ETS1;ETS2;ETV1;ETV2;ETV3;ETV3L;ETV4;ETV5;ETV6;ETV7;FEV;FLI1;GABPA;SPDEF;SPI1;SPIB;SPIC	SPDEF
ETV3_HUMAN.H11MO.0.D	105	0.0580752	0.627863	0.941617	0.772461	0.008865	0.0105889	Ets-related factors{3.5.2}	Ets-like factors{3.5.2.1}	EHF;ELF1;ELF2;ELF3;ELF4;ELF5;ELK1;ELK3;ELK4;ERF;ERG;ETS1;ETS2;ETV1;ETV2;ETV3;ETV3L;ETV4;ETV5;ETV6;ETV7;FEV;FLI1;GABPA;SPDEF;SPI1;SPIB;SPIC	ERG;ETS1;ETS2;ETV2;ETV3;FEV;FLI1;GABPA
NRL_HUMAN.H11MO.0.D	169	0.0934735	0.626232	0.865976	0.738407	0.000114589	0.000154454	Maf-related factors{1.1.3}	Large Maf factors{1.1.3.1}	MAF;MAFA;MAFB;MAFF;MAFG;MAFK;NRL	MAFA;MAFB;MAF;NRL
IRF4_HUMAN.H11MO.0.A	224	0.123894	0.624471	0.831043	0.721806	2.62378e-06	3.86794e-06	Interferon-regulatory factors{3.5.3}	IRF-4 (LSIRF, NF-EM5, MUM1, Pip){3.5.3.0.4}	IRF1;IRF2;IRF3;IRF4;IRF5;IRF6;IRF7;IRF8;IRF9	IRF4
TBX5_HUMAN.H11MO.0.D	160	0.0884956	0.624118	0.870193	0.739091	0.000168402	0.000224633	TBX2-related factors{6.5.4}	TBX5{6.5.4.0.4}	TBX2;TBX3;TBX4;TBX5	TBX5
FOXO1_HUMAN.H11MO.0.A	180	0.0995575	0.621067	0.850981	0.728849	3.68308e-05	5.11649e-05	Forkhead box (FOX) factors{3.3.1}	FOXO{3.3.1.15}	FOXA1;FOXA2;FOXA3;FOXB1;FOXB2;FOXC1;FOXC2;FOXD1;FOXD2;FOXD3;FOXD4;FOXD4L1;FOXD4L3;FOXD4L4;FOXD4L5;FOXD4L6;FOXE1;FOXE3;FOXF1;FOXF2;FOXG1;FOXH1;FOXI1;FOXI2;FOXI3;FOXJ1;FOXJ2;FOXJ3;FOXK1;FOXK2;FOXL1;FOXL2;FOXM1;FOXN1;FOXN2;FOXN3;FOXN4;FOXO1;FOXO3;FOXO4;FOXO6;FOXP1;FOXP2;FOXP3;FOXP4;FOXQ1;FOXR1;FOXR2;FOXS1	FOXO1;FOXO3;FOXO4;FOXO6
ZNF41_HUMAN.H11MO.0.C	188	0.103982	0.617881	0.84147	0.722774	1.36633e-05	1.94004e-05	More than 3 adjacent zinc finger factors{2.3.3}	ZFN81-like factors{2.3.3.68}	BCL6;BCL6B;CTCF;CTCFL;FEZF1;FEZF2;GFI1;GFI1B;GLI1;GLI2;GLI3;GLI4;GLIS1;GLIS2;GLIS3;HKR1;MTF1;MYNN;MZF1;OSR2;OVOL1;OVOL2;PLAG1;PLAGL1;PLAGL2;PRDM1;PRDM14;PRDM6;SCRT1;SCRT2;SNAI1;SNAI2;SNAI3;WT1;YY1;YY2;ZBTB12;ZBTB14;ZBTB18;ZBTB20;ZBTB26;ZBTB42;ZBTB45;ZBTB47;ZBTB48;ZBTB49;ZBTB6;ZBTB7A;ZBTB7B;ZBTB7C;ZFP14;ZFP2;ZFP28;ZFP30;ZFP37;ZFP42;ZFP64;ZFP69;ZFP69B;ZFP82;ZFP91;ZFX;ZIC1;ZIC2;ZIC3;ZIC4;ZIC5;ZIK1;Z…	ZNF41
CEBPZ_HUMAN.H11MO.0.D	91	0.0503319	0.61665	0.952084	0.770411	0.0140994	0.0166983			CEBPZ	CEBPZ
ZN350_HUMAN.H11MO.0.C	109	0.0602876	0.616498	0.917997	0.755645	0.00370395	0.00454737	More than 3 adjacent zinc finger factors{2.3.3}	ZNF350-like factors{2.3.3.30}	BCL6;BCL6B;CTCF;CTCFL;FEZF1;FEZF2;GFI1;GFI1B;GLI1;GLI2;GLI3;GLI4;GLIS1;GLIS2;GLIS3;HKR1;MTF1;MYNN;MZF1;OSR2;OVOL1;OVOL2;PLAG1;PLAGL1;PLAGL2;PRDM1;PRDM14;PRDM6;SCRT1;SCRT2;SNAI1;SNAI2;SNAI3;WT1;YY1;YY2;ZBTB12;ZBTB14;ZBTB18;ZBTB20;ZBTB26;ZBTB42;ZBTB45;ZBTB47;ZBTB48;ZBTB49;ZBTB6;ZBTB7A;ZBTB7B;ZBTB7C;ZFP14;ZFP2;ZFP28;ZFP30;ZFP37;ZFP42;ZFP64;ZFP69;ZFP69B;ZFP82;ZFP91;ZFX;ZIC1;ZIC2;ZIC3;ZIC4;ZIC5;ZIK1;Z…	ZNF350
CREM_HUMAN.H11MO.0.C	168	0.0929204	0.615989	0.852555	0.726653	4.90619e-05	6.76685e-05	CREB-related factors{1.1.7}	CREB-like factors{1.1.7.1}	ATF1;ATF6;ATF6B;CREB1;CREB3;CREB3L1;CREB3L2;CREB3L3;CREB3L4;CREBL2;CREBZF;CREM	ATF1;CREB1;CREM
RFX3_HUMAN.H11MO.0.B	110	0.0608407	0.613292	0.911638	0.751029	0.00296142	0.0036532	RFX-related factors{3.3.3}	RFX3{3.3.3.0.3}	RFX1;RFX2;RFX3;RFX4;RFX5;RFX6;RFX7;RFX8	RFX3
MAFF_HUMAN.H11MO.1.B	180	0.0995575	0.612482	0.839207	0.718743	1.3762e-05	1.95047e-05	Maf-related factors{1.1.3}	Small Maf factors{1.1.3.2}	MAF;MAFA;MAFB;MAFF;MAFG;MAFK;NRL	MAFF;MAFG;MAFK
ZN274_HUMAN.H11MO.0.A	131	0.0724558	0.607255	0.874585	0.731425	0.000425288	0.000553881	More than 3 adjacent zinc finger factors{2.3.3}	unclassified{2.3.3.0}	BCL6;BCL6B;CTCF;CTCFL;FEZF1;FEZF2;GFI1;GFI1B;GLI1;GLI2;GLI3;GLI4;GLIS1;GLIS2;GLIS3;HKR1;MTF1;MYNN;MZF1;OSR2;OVOL1;OVOL2;PLAG1;PLAGL1;PLAGL2;PRDM1;PRDM14;PRDM6;SCRT1;SCRT2;SNAI1;SNAI2;SNAI3;WT1;YY1;YY2;ZBTB12;ZBTB14;ZBTB18;ZBTB20;ZBTB26;ZBTB42;ZBTB45;ZBTB47;ZBTB48;ZBTB49;ZBTB6;ZBTB7A;ZBTB7B;ZBTB7C;ZFP14;ZFP2;ZFP28;ZFP30;ZFP37;ZFP42;ZFP64;ZFP69;ZFP69B;ZFP82;ZFP91;ZFX;ZIC1;ZIC2;ZIC3;ZIC4;ZIC5;ZIK1;Z…	MYNN;MZF1;OSR2;PRDM14;PRDM6;WT1;ZBTB14;ZBTB48;ZBTB49;ZFP64;ZFP28;ZIM3;ZNF121;ZNF250;ZNF257;ZNF263;ZNF274;ZNF317;ZNF320;ZNF329;ZNF331;ZNF394;ZNF449;ZNF502;ZNF528;ZNF547;ZNF549;ZNF554;ZNF586;ZNF589;ZNF667;ZNF680;ZNF708;ZNF713;ZNF768;ZNF18;ZNF85;ZSCAN16;ZSCAN22
CEBPD_HUMAN.H11MO.0.C	92	0.050885	0.600306	0.924718	0.749077	0.00604512	0.00731678	C/EBP-related{1.1.8}	C/EBP{1.1.8.1}	CEBPA;CEBPB;CEBPD;CEBPE;CEBPG;DBP;DDIT3;HLF;NFIL3;TEF	CEBPA;CEBPB;CEBPD;CEBPE;CEBPG;DDIT3
HAND1_HUMAN.H11MO.0.D	196	0.108407	0.599766	0.812119	0.699507	9.76909e-07	1.49228e-06	Tal-related factors{1.2.3}	Twist-like factors{1.2.3.2}	ATOH1;ATOH7;ATOH8;BHLHA15;BHLHA9;BHLHE22;BHLHE23;FERD3L;FIGLA;HAND1;HAND2;LYL1;MESP1;MESP2;MSC;MSGN1;NEUROD1;NEUROD2;NEUROD4;NEUROD6;NEUROG1;NEUROG2;NEUROG3;NHLH1;NHLH2;OLIG1;OLIG2;OLIG3;PTF1A;SCX;TAL1;TAL2;TCF15;TCF21;TCF23;TWIST1;TWIST2	FIGLA;HAND1;PTF1A;TWIST1
LHX6_HUMAN.H11MO.0.D	72	0.039823	0.598115	0.973526	0.768467	0.0279788	0.0326349	HD-LIM factors{3.1.5}	Lhx-6-like factors{3.1.5.5}	ISL1;ISL2;LHX1;LHX2;LHX3;LHX4;LHX5;LHX6;LHX8;LHX9;LMX1A;LMX1B	LHX6;LHX8
TLX1_HUMAN.H11MO.0.D	151	0.0835177	0.59656	0.839256	0.709759	3.03359e-05	4.22947e-05	NK-related factors{3.1.2}	TLX{3.1.2.21}	BARHL1;BARHL2;BARX1;BARX2;BSX;DBX1;DBX2;DLX1;DLX2;DLX3;DLX4;DLX5;DLX6;EMX1;EMX2;EN1;EN2;HHEX;HLX;HMX1;HMX2;HMX3;LBX1;LBX2;MSX1;MSX2;NANOG;NKX1-1;NKX1-2;NKX2-1;NKX2-2;NKX2-3;NKX2-4;NKX2-5;NKX2-6;NKX2-8;NKX3-1;NKX3-2;NKX6-1;NKX6-2;NKX6-3;NOTO;TLX1;TLX2;TLX3;VAX1;VAX2;VENTX	TLX1
NR1H3_HUMAN.H11MO.1.B	157	0.0868363	0.59353	0.829914	0.703912	1.37965e-05	1.95176e-05	Thyroid hormone receptor-related factors (NR1){2.1.2}	LXR (NR1H){2.1.2.7}	NR1D1;NR1D2;NR1H2;NR1H3;NR1H4;NR1I2;NR1I3;PPARA;PPARD;PPARG;RARA;RARB;RARG;RORA;RORB;RORC;THRA;THRB;VDR	NR1H2;NR1H3;NR1H4
PO6F2_HUMAN.H11MO.0.D	75	0.0414823	0.591446	0.953367	0.755989	0.0163376	0.0192899	POU domain factors{3.1.10}	POU6 (Brn-5-like factors){3.1.10.6}	CDX1;CDX2;CDX4;EVX1;EVX2;GBX1;GBX2;GSX1;GSX2;HDX;HMBOX1;HNF1A;HNF1B;HOXA1;HOXA10;HOXA11;HOXA13;HOXA2;HOXA3;HOXA4;HOXA5;HOXA6;HOXA7;HOXA9;HOXB1;HOXB13;HOXB2;HOXB3;HOXB4;HOXB5;HOXB6;HOXB7;HOXB8;HOXB9;HOXC10;HOXC11;HOXC12;HOXC13;HOXC4;HOXC5;HOXC6;HOXC8;HOXC9;HOXD1;HOXD10;HOXD11;HOXD12;HOXD13;HOXD3;HOXD4;HOXD8;HOXD9;MEOX1;MEOX2;MNX1;PDX1;POU1F1;POU2F1;POU2F2;POU2F3;POU3F1;POU3F2;POU3F3;POU3F4;POU4F1;…	POU6F1;POU6F2
ZN335_HUMAN.H11MO.1.A	133	0.0735619	0.58529	0.840709	0.70399	5.44251e-05	7.44576e-05	Factors with multiple dispersed zinc fingers{2.3.4}	unclassified{2.3.4.0}	BCL11A;E4F1;MECOM;HIC1;HIC2;HINFP;IKZF1;INSM1;MAZ;PATZ1;PRDM4;REST;RREB1;SALL4;VEZF1;ZBTB17;ZBTB4;HIVEP1;HIVEP2;ZNF134;ZNF219;ZNF335;ZNF341;ZNF382;ZNF418;ZNF423;ZNF467;ZNF770;ZNF784;ZNF8	E4F1;PRDM4;REST;RREB1;ZBTB17;ZBTB4;ZNF335;ZNF341;ZNF467;ZNF770;ZNF784;ZNF8
PRGR_HUMAN.H11MO.1.A	196	0.108407	0.58072	0.786294	0.677261	7.88407e-08	1.29058e-07	Steroid hormone receptors (NR3){2.1.1}	GR-like receptors (NR3C){2.1.1.1}	AR;ESR1;ESR2;ESRRA;ESRRB;ESRRG;NR3C1;NR3C2;PGR	AR;NR3C1;NR3C2;PGR
NR4A3_HUMAN.H11MO.0.D	129	0.0713496	0.580318	0.837955	0.699914	5.32249e-05	7.30185e-05	NGFI-B-related receptors (NR4){2.1.4}	NOR1 (NR4A3){2.1.4.0.3}	NR4A1;NR4A2;NR4A3	NR4A3
TF7L2_HUMAN.H11MO.0.A	91	0.0503319	0.578557	0.893192	0.722763	0.00198403	0.00247522	TCF-7-related factors{4.1.3}	TCF-7L2 (TCF-4) [1]{4.1.3.0.3}	LEF1;TAF1;TCF7;TCF7L1;TCF7L2	TCF7L2
TAL1_HUMAN.H11MO.0.A	114	0.0630531	0.578456	0.853996	0.705846	0.000189867	0.000252392	Tal-related factors{1.2.3}	Tal / HEN-like factors{1.2.3.1}	ATOH1;ATOH7;ATOH8;BHLHA15;BHLHA9;BHLHE22;BHLHE23;FERD3L;FIGLA;HAND1;HAND2;LYL1;MESP1;MESP2;MSC;MSGN1;NEUROD1;NEUROD2;NEUROD4;NEUROD6;NEUROG1;NEUROG2;NEUROG3;NHLH1;NHLH2;OLIG1;OLIG2;OLIG3;PTF1A;SCX;TAL1;TAL2;TCF15;TCF21;TCF23;TWIST1;TWIST2	NHLH1;LYL1;TAL1
MAFB_HUMAN.H11MO.0.B	149	0.0824115	0.577622	0.814348	0.688009	5.30446e-06	7.71649e-06	Maf-related factors{1.1.3}	Large Maf factors{1.1.3.1}	MAF;MAFA;MAFB;MAFF;MAFG;MAFK;NRL	MAFA;MAFB;MAF;NRL
BACH2_HUMAN.H11MO.0.A	176	0.0973451	0.574237	0.789334	0.674995	2.58176e-07	4.10419e-07	Jun-related factors{1.1.1}	NF-E2-like factors{1.1.1.2}	ATF2;ATF7;BACH1;BACH2;CREB5;JUN;JUNB;JUND;NFE2;NFE2L1;NFE2L2;NFE2L3	BACH1;BACH2;NFE2L1;NFE2L2;NFE2
BRCA1_HUMAN.H11MO.0.D	97	0.0536504	0.574131	0.874741	0.71226	0.000814061	0.00103914			BRCA1	BRCA1
IRF8_HUMAN.H11MO.0.B	225	0.124447	0.57263	0.761619	0.661687	1.4337e-09	2.67646e-09	Interferon-regulatory factors{3.5.3}	IRF-8 (ICSBP1){3.5.3.0.8}	IRF1;IRF2;IRF3;IRF4;IRF5;IRF6;IRF7;IRF8;IRF9	IRF8
COT2_HUMAN.H11MO.0.A	165	0.0912611	0.571579	0.793215	0.675216	5.55761e-07	8.63485e-07	RXR-related receptors (NR2){2.1.3}	COUP-like receptors (NR2F){2.1.3.5}	HNF4A;HNF4G;NR2C1;NR2C2;NR2E1;NR2E3;NR2F1;NR2F2;NR2F6;RXRA;RXRB;RXRG	NR2F1;NR2F2;NR2F6
ZNF85_HUMAN.H11MO.1.C	88	0.0486726	0.571321	0.888379	0.716454	0.00175612	0.00219443	More than 3 adjacent zinc finger factors{2.3.3}	unclassified{2.3.3.0}	BCL6B;BCL6;CTCFL;CTCF;FEZF1;GFI1B;GFI1;GLI1;GLI2;GLI3;GLIS1;GLIS2;GLIS3;MTF1;MYNN;MZF1;OSR2;OVOL1;OVOL2;ZNF146;PLAG1;PLAGL1;PRDM14;PRDM1;PRDM6;SCRT1;SCRT2;SNAI1;SNAI2;YY1;YY2;WT1;ZNF324;ZNF354A;ZBTB14;ZBTB18;ZBTB48;ZBTB49;ZBTB7A;ZBTB7B;ZBTB6;ZFP64;ZFP28;ZFP42;ZFP82;ZFX;ZIC1;ZIC2;ZIC3;ZIC4;ZIM3;ZKSCAN1;ZKSCAN3;ZNF121;ZNF136;ZNF140;ZNF143;ZNF148;ZNF214;ZNF232;ZNF250;ZNF257;ZNF260;ZNF263;ZNF264;ZNF2…	MYNN;MZF1;OSR2;PRDM14;PRDM6;WT1;ZBTB14;ZBTB48;ZBTB49;ZFP64;ZFP28;ZIM3;ZNF121;ZNF250;ZNF257;ZNF263;ZNF274;ZNF317;ZNF320;ZNF329;ZNF331;ZNF394;ZNF449;ZNF502;ZNF528;ZNF547;ZNF549;ZNF554;ZNF586;ZNF589;ZNF667;ZNF680;ZNF708;ZNF713;ZNF768;ZNF18;ZNF85;ZSCAN16;ZSCAN22
TBX2_HUMAN.H11MO.0.D	185	0.102323	0.567401	0.774413	0.664492	3.96733e-08	6.56397e-08	TBX2-related factors{6.5.4}	TBX2{6.5.4.0.1}	TBX2;TBX3;TBX4;TBX5	TBX2
STAT1_HUMAN.H11MO.1.A	294	0.162611	0.564302	0.727986	0.641839	4.40026e-13	1.06686e-12	STAT factors{6.2.1}	STAT1{6.2.1.0.1}	STAT1;STAT2;STAT3;STAT4;STAT5A;STAT5B;STAT6	STAT1
MAFK_HUMAN.H11MO.1.A	202	0.111726	0.561895	0.7577	0.653912	2.59085e-09	4.68908e-09	Maf-related factors{1.1.3}	Small Maf factors{1.1.3.2}	MAF;MAFA;MAFB;MAFF;MAFG;MAFK;NRL	MAFF;MAFG;MAFK
IRF2_HUMAN.H11MO.0.A	227	0.125553	0.560549	0.744646	0.647304	1.62583e-10	3.27288e-10	Interferon-regulatory factors{3.5.3}	IRF-2{3.5.3.0.2}	IRF1;IRF2;IRF3;IRF4;IRF5;IRF6;IRF7;IRF8;IRF9	IRF2
TWST1_HUMAN.H11MO.1.A	157	0.0868363	0.560461	0.783632	0.664686	3.1419e-07	4.96394e-07	Tal-related factors{1.2.3}	Twist-like factors{1.2.3.2}	ATOH1;ATOH7;ATOH8;BHLHA15;BHLHA9;BHLHE22;BHLHE23;FERD3L;FIGLA;HAND1;HAND2;LYL1;MESP1;MESP2;MSC;MSGN1;NEUROD1;NEUROD2;NEUROD4;NEUROD6;NEUROG1;NEUROG2;NEUROG3;NHLH1;NHLH2;OLIG1;OLIG2;OLIG3;PTF1A;SCX;TAL1;TAL2;TCF15;TCF21;TCF23;TWIST1;TWIST2	FIGLA;HAND1;PTF1A;TWIST1
SMCA5_HUMAN.H11MO.0.C	131	0.0724558	0.559589	0.805911	0.673979	5.69066e-06	8.23171e-06	Myb/SANT domain factors{3.5.1}	SMARCA-like factors{3.5.1.5}	CDC5L;MYBL1;MYBL2;MYB;SMARCA1;SMARCA5	SMARCA1;SMARCA5
RXRA_HUMAN.H11MO.1.A	182	0.100664	0.558918	0.764572	0.655338	1.44798e-08	2.46444e-08	RXR-related receptors (NR2){2.1.3}	Retinoid X receptors (NR2B){2.1.3.1}	HNF4A;HNF4G;NR2C1;NR2C2;NR2E1;NR2E3;NR2F1;NR2F2;NR2F6;RXRA;RXRB;RXRG	RXRA;RXRB;RXRG
P53_HUMAN.H11MO.0.A	130	0.0719027	0.557987	0.804667	0.672515	5.40079e-06	7.84182e-06	p53-related factors{6.3.1}	p53{6.3.1.0.1}	TP53;TP63;TP73	TP53
IRF9_HUMAN.H11MO.0.C	120	0.0663717	0.557239	0.815018	0.676619	1.59489e-05	2.23982e-05	Interferon-regulatory factors{3.5.3}	IRF-9 (ISGF-3gamma){3.5.3.0.9}	IRF1;IRF2;IRF3;IRF4;IRF5;IRF6;IRF7;IRF8;IRF9	IRF9
SIX1_HUMAN.H11MO.0.A	95	0.0525442	0.556588	0.851668	0.692067	0.000305508	0.000401956	HD-SINE factors{3.1.6}	SIX1-like factors{3.1.6.1}	SIX1;SIX2;SIX3;SIX4;SIX5;SIX6	SIX1;SIX2
SIX2_HUMAN.H11MO.0.A	102	0.0564159	0.553009	0.834067	0.682454	9.22208e-05	0.000124522	HD-SINE factors{3.1.6}	SIX1-like factors{3.1.6.1}	SIX1;SIX2;SIX3;SIX4;SIX5;SIX6	SIX1;SIX2
IRF1_HUMAN.H11MO.0.A	261	0.144358	0.550256	0.719034	0.630031	4.79789e-13	1.15599e-12	Interferon-regulatory factors{3.5.3}	IRF-1{3.5.3.0.1}	IRF1;IRF2;IRF3;IRF4;IRF5;IRF6;IRF7;IRF8;IRF9	IRF1
GFI1B_HUMAN.H11MO.0.A	121	0.0669248	0.549638	0.802653	0.666863	6.36962e-06	9.19659e-06	More than 3 adjacent zinc finger factors{2.3.3}	GFI1 factors{2.3.3.21}	BCL6;BCL6B;CTCF;CTCFL;FEZF1;FEZF2;GFI1;GFI1B;GLI1;GLI2;GLI3;GLI4;GLIS1;GLIS2;GLIS3;HKR1;MTF1;MYNN;MZF1;OSR2;OVOL1;OVOL2;PLAG1;PLAGL1;PLAGL2;PRDM1;PRDM14;PRDM6;SCRT1;SCRT2;SNAI1;SNAI2;SNAI3;WT1;YY1;YY2;ZBTB12;ZBTB14;ZBTB18;ZBTB20;ZBTB26;ZBTB42;ZBTB45;ZBTB47;ZBTB48;ZBTB49;ZBTB6;ZBTB7A;ZBTB7B;ZBTB7C;ZFP14;ZFP2;ZFP28;ZFP30;ZFP37;ZFP42;ZFP64;ZFP69;ZFP69B;ZFP82;ZFP91;ZFX;ZIC1;ZIC2;ZIC3;ZIC4;ZIC5;ZIK1;Z…	GFI1B;GFI1
ATF2_HUMAN.H11MO.2.C	134	0.074115	0.547418	0.785287	0.657992	1.10072e-06	1.67058e-06	Jun-related factors{1.1.1}	ATF-2-like factors{1.1.1.3}	ATF2;ATF7;BACH1;BACH2;CREB5;JUN;JUNB;JUND;NFE2;NFE2L1;NFE2L2;NFE2L3	ATF2;ATF7;CREB5
PBX1_HUMAN.H11MO.0.A	132	0.0730088	0.544636	0.78331	0.655527	9.77432e-07	1.49228e-06	TALE-type homeo domain factors{3.1.4}	PBX{3.1.4.4}	IRX2;IRX3;MEIS1;MEIS2;MEIS3;PBX1;PBX2;PBX3;PKNOX1;TGIF2LX;TGIF1;TGIF2	PBX1;PBX2;PBX3
ZN713_HUMAN.H11MO.0.D	187	0.103429	0.544097	0.741516	0.636723	7.92255e-10	1.50822e-09	More than 3 adjacent zinc finger factors{2.3.3}	unclassified{2.3.3.0}	BCL6B;BCL6;CTCFL;CTCF;FEZF1;GFI1B;GFI1;GLI1;GLI2;GLI3;GLIS1;GLIS2;GLIS3;MTF1;MYNN;MZF1;OSR2;OVOL1;OVOL2;ZNF146;PLAG1;PLAGL1;PRDM14;PRDM1;PRDM6;SCRT1;SCRT2;SNAI1;SNAI2;YY1;YY2;WT1;ZNF324;ZNF354A;ZBTB14;ZBTB18;ZBTB48;ZBTB49;ZBTB7A;ZBTB7B;ZBTB6;ZFP64;ZFP28;ZFP42;ZFP82;ZFX;ZIC1;ZIC2;ZIC3;ZIC4;ZIM3;ZKSCAN1;ZKSCAN3;ZNF121;ZNF136;ZNF140;ZNF143;ZNF148;ZNF214;ZNF232;ZNF250;ZNF257;ZNF260;ZNF263;ZNF264;ZNF2…	MYNN;MZF1;OSR2;PRDM14;PRDM6;WT1;ZBTB14;ZBTB48;ZBTB49;ZFP64;ZFP28;ZIM3;ZNF121;ZNF250;ZNF257;ZNF263;ZNF274;ZNF317;ZNF320;ZNF329;ZNF331;ZNF394;ZNF449;ZNF502;ZNF528;ZNF547;ZNF549;ZNF554;ZNF586;ZNF589;ZNF667;ZNF680;ZNF708;ZNF713;ZNF768;ZNF18;ZNF85;ZSCAN16;ZSCAN22
ZKSC1_HUMAN.H11MO.0.B	179	0.0990044	0.543742	0.745602	0.638352	2.10026e-09	3.84632e-09	More than 3 adjacent zinc finger factors{2.3.3}	ZNF24-like factors{2.3.3.10}	BCL6;BCL6B;CTCF;CTCFL;FEZF1;FEZF2;GFI1;GFI1B;GLI1;GLI2;GLI3;GLI4;GLIS1;GLIS2;GLIS3;HKR1;MTF1;MYNN;MZF1;OSR2;OVOL1;OVOL2;PLAG1;PLAGL1;PLAGL2;PRDM1;PRDM14;PRDM6;SCRT1;SCRT2;SNAI1;SNAI2;SNAI3;WT1;YY1;YY2;ZBTB12;ZBTB14;ZBTB18;ZBTB20;ZBTB26;ZBTB42;ZBTB45;ZBTB47;ZBTB48;ZBTB49;ZBTB6;ZBTB7A;ZBTB7B;ZBTB7C;ZFP14;ZFP2;ZFP28;ZFP30;ZFP37;ZFP42;ZFP64;ZFP69;ZFP69B;ZFP82;ZFP91;ZFX;ZIC1;ZIC2;ZIC3;ZIC4;ZIC5;ZIK1;Z…	ZKSCAN1;ZNF232;ZSCAN31
MAFG_HUMAN.H11MO.1.A	167	0.0923673	0.543384	0.752706	0.641304	8.81801e-09	1.52096e-08	Maf-related factors{1.1.3}	Small Maf factors{1.1.3.2}	MAF;MAFA;MAFB;MAFF;MAFG;MAFK;NRL	MAFF;MAFG;MAFK
GRHL1_HUMAN.H11MO.0.D	112	0.0619469	0.542933	0.8042	0.663671	1.02896e-05	1.4664e-05	Grainyhead-related factors{6.7.1}	GRH-like proteins{6.7.1.1}	GRHL1;GRHL2;GRHL3	GRHL1;GRHL2
ERR2_HUMAN.H11MO.0.A	111	0.0613938	0.54204	0.804234	0.663169	1.14654e-05	1.63096e-05	Steroid hormone receptors (NR3){2.1.1}	ER-like receptors (NR3A&B){2.1.1.2}	AR;ESR1;ESR2;ESRRA;ESRRB;ESRRG;NR3C1;NR3C2;PGR	ESRRA;ESRRB;ESRRG;ESR1;ESR2
HXB1_HUMAN.H11MO.0.D	67	0.0370575	0.540628	0.895612	0.701187	0.00340801	0.00419072	HOX-related factors{3.1.1}	HOX1{3.1.1.1}	CDX1;CDX2;CDX4;EVX1;EVX2;GBX1;GBX2;GSX1;GSX2;HDX;HMBOX1;HNF1A;HNF1B;HOXA1;HOXA10;HOXA11;HOXA13;HOXA2;HOXA3;HOXA4;HOXA5;HOXA6;HOXA7;HOXA9;HOXB1;HOXB13;HOXB2;HOXB3;HOXB4;HOXB5;HOXB6;HOXB7;HOXB8;HOXB9;HOXC10;HOXC11;HOXC12;HOXC13;HOXC4;HOXC5;HOXC6;HOXC8;HOXC9;HOXD1;HOXD10;HOXD11;HOXD12;HOXD13;HOXD3;HOXD4;HOXD8;HOXD9;MEOX1;MEOX2;MNX1;PDX1;POU1F1;POU2F1;POU2F2;POU2F3;POU3F1;POU3F2;POU3F3;POU3F4;POU4F1;…	HOXA1;HOXB1
TEAD1_HUMAN.H11MO.0.A	125	0.0691372	0.540291	0.784443	0.65353	1.51227e-06	2.264e-06	TEF-1-related factors{3.6.1}	TEF-1 (TEAD-1, TCF-13){3.6.1.0.1}	TEAD1;TEAD2;TEAD3;TEAD4	TEAD1
RARG_HUMAN.H11MO.1.B	183	0.101217	0.537778	0.735103	0.63032	4.31866e-10	8.34509e-10	Thyroid hormone receptor-related factors (NR1){2.1.2}	Retinoic acid receptors (NR1B){2.1.2.1}	NR1D1;NR1D2;NR1H2;NR1H3;NR1H4;NR1I2;NR1I3;PPARA;PPARD;PPARG;RARA;RARB;RARG;RORA;RORB;RORC;THRA;THRB;VDR	RARA;RARB;RARG
NR1H4_HUMAN.H11MO.1.B	115	0.0636062	0.535279	0.788997	0.652612	3.21343e-06	4.71916e-06	Thyroid hormone receptor-related factors (NR1){2.1.2}	LXR (NR1H){2.1.2.7}	NR1D1;NR1D2;NR1H2;NR1H3;NR1H4;NR1I2;NR1I3;PPARA;PPARD;PPARG;RARA;RARB;RARG;RORA;RORB;RORC;THRA;THRB;VDR	NR1H2;NR1H3;NR1H4
MITF_HUMAN.H11MO.0.A	203	0.112279	0.535099	0.7211	0.622532	2.00353e-11	4.41349e-11	bHLH-ZIP factors{1.2.6}	TFE3-like factors{1.2.6.1}	MAX;MITF;MLX;MLXIP;MLXIPL;MNT;MXD1;MXD3;MXD4;MXI1;MYC;MYCL;MYCN;REPIN1;SREBF1;SREBF2;TFAP4;TFE3;TFEB;TFEC;USF1;USF2	MITF;TFE3;TFEB
NR1H2_HUMAN.H11MO.0.D	79	0.0436947	0.534083	0.850567	0.678298	0.000461092	0.000598489	Thyroid hormone receptor-related factors (NR1){2.1.2}	LXR (NR1H){2.1.2.7}	NR1D1;NR1D2;NR1H2;NR1H3;NR1H4;NR1I2;NR1I3;PPARA;PPARD;PPARG;RARA;RARB;RARG;RORA;RORB;RORC;THRA;THRB;VDR	NR1H2;NR1H3;NR1H4
NR1I2_HUMAN.H11MO.1.D	70	0.0387168	0.531981	0.871814	0.685997	0.00135984	0.00171313	Thyroid hormone receptor-related factors (NR1){2.1.2}	Vitamin D receptor (NR1I){2.1.2.4}	NR1D1;NR1D2;NR1H2;NR1H3;NR1H4;NR1I2;NR1I3;PPARA;PPARD;PPARG;RARA;RARB;RARG;RORA;RORB;RORC;THRA;THRB;VDR	NR1I2;NR1I3;VDR
NR1I3_HUMAN.H11MO.1.D	70	0.0387168	0.531981	0.871814	0.685997	0.00135984	0.00171313	Thyroid hormone receptor-related factors (NR1){2.1.2}	Vitamin D receptor (NR1I){2.1.2.4}	NR1D1;NR1D2;NR1H2;NR1H3;NR1H4;NR1I2;NR1I3;PPARA;PPARD;PPARG;RARA;RARB;RARG;RORA;RORB;RORC;THRA;THRB;VDR	NR1I2;NR1I3;VDR
ZFP42_HUMAN.H11MO.0.A	114	0.0630531	0.530945	0.783839	0.647876	2.55791e-06	3.77807e-06	More than 3 adjacent zinc finger factors{2.3.3}	YY1-like factors{2.3.3.9}	BCL6;BCL6B;CTCF;CTCFL;FEZF1;FEZF2;GFI1;GFI1B;GLI1;GLI2;GLI3;GLI4;GLIS1;GLIS2;GLIS3;HKR1;MTF1;MYNN;MZF1;OSR2;OVOL1;OVOL2;PLAG1;PLAGL1;PLAGL2;PRDM1;PRDM14;PRDM6;SCRT1;SCRT2;SNAI1;SNAI2;SNAI3;WT1;YY1;YY2;ZBTB12;ZBTB14;ZBTB18;ZBTB20;ZBTB26;ZBTB42;ZBTB45;ZBTB47;ZBTB48;ZBTB49;ZBTB6;ZBTB7A;ZBTB7B;ZBTB7C;ZFP14;ZFP2;ZFP28;ZFP30;ZFP37;ZFP42;ZFP64;ZFP69;ZFP69B;ZFP82;ZFP91;ZFX;ZIC1;ZIC2;ZIC3;ZIC4;ZIC5;ZIK1;Z…	YY1;YY2;ZFP42
SOX10_HUMAN.H11MO.0.B	79	0.0436947	0.530465	0.844802	0.673711	0.000334515	0.000438625	SOX-related factors{4.1.1}	Group E{4.1.1.5}	BBX;CIC;HBP1;SOX1;SOX10;SOX11;SOX12;SOX13;SOX14;SOX15;SOX17;SOX18;SOX2;SOX21;SOX3;SOX30;SOX4;SOX5;SOX6;SOX7;SOX8;SOX9;SRY	SOX10;SOX8;SOX9
RORG_HUMAN.H11MO.0.C	111	0.0613938	0.529947	0.786272	0.648362	3.5444e-06	5.19532e-06	Thyroid hormone receptor-related factors (NR1){2.1.2}	ROR (NR1F){2.1.2.6}	NR1D1;NR1D2;NR1H2;NR1H3;NR1H4;NR1I2;NR1I3;PPARA;PPARD;PPARG;RARA;RARB;RARG;RORA;RORB;RORC;THRA;THRB;VDR	RORA;RORC
THA_HUMAN.H11MO.0.C	186	0.102876	0.527351	0.719162	0.617327	4.54479e-11	9.62646e-11	Thyroid hormone receptor-related factors (NR1){2.1.2}	Thyroid hormone receptors (NR1A){2.1.2.2}	NR1D1;NR1D2;NR1H2;NR1H3;NR1H4;NR1I2;NR1I3;PPARA;PPARD;PPARG;RARA;RARB;RARG;RORA;RORB;RORC;THRA;THRB;VDR	THRA;THRB
THB_HUMAN.H11MO.1.D	179	0.0990044	0.527265	0.722949	0.618972	1.31651e-10	2.68527e-10	Thyroid hormone receptor-related factors (NR1){2.1.2}	Thyroid hormone receptors (NR1A){2.1.2.2}	NR1D1;NR1D2;NR1H2;NR1H3;NR1H4;NR1I2;NR1I3;PPARA;PPARD;PPARG;RARA;RARB;RARG;RORA;RORB;RORC;THRA;THRB;VDR	THRA;THRB
ATF7_HUMAN.H11MO.0.D	132	0.0730088	0.52691	0.757828	0.634174	1.01338e-07	1.64835e-07	Jun-related factors{1.1.1}	ATF-2-like factors{1.1.1.3}	ATF2;ATF7;BACH1;BACH2;CREB5;JUN;JUNB;JUND;NFE2;NFE2L1;NFE2L2;NFE2L3	ATF2;ATF7;CREB5
EOMES_HUMAN.H11MO.0.D	115	0.0636062	0.525632	0.774744	0.640835	1.14144e-06	1.72558e-06	TBrain-related factors{6.5.2}	TBR-2 (EOMES){6.5.2.0.2}	EOMES;TBR1;TBX21	EOMES
SRF_HUMAN.H11MO.0.A	67	0.0370575	0.524513	0.868839	0.680222	0.00135196	0.0017116	Responders to external signals (SRF/RLM1){5.1.2}	SRF{5.1.2.0.1}	SRF	SRF
STAT6_HUMAN.H11MO.0.B	109	0.0602876	0.522332	0.777666	0.640199	1.844e-06	2.73935e-06	STAT factors{6.2.1}	STAT6{6.2.1.0.7}	STAT1;STAT2;STAT3;STAT4;STAT5A;STAT5B;STAT6	STAT6
TBX20_HUMAN.H11MO.0.D	157	0.0868363	0.521784	0.729544	0.618804	1.29852e-09	2.44185e-09	TBX1-related factors{6.5.3}	TBX20{6.5.3.0.5}	TBX1;TBX10;TBX15;TBX18;TBX20;TBX22	TBX20
SOX17_HUMAN.H11MO.0.C	87	0.0481195	0.520726	0.811621	0.653819	5.4467e-05	7.44576e-05	SOX-related factors{4.1.1}	Group F{4.1.1.6}	BBX;CIC;HBP1;SOX1;SOX10;SOX11;SOX12;SOX13;SOX14;SOX15;SOX17;SOX18;SOX2;SOX21;SOX3;SOX30;SOX4;SOX5;SOX6;SOX7;SOX8;SOX9;SRY	SOX17;SOX18;SOX7
HSF2_HUMAN.H11MO.0.A	95	0.0525442	0.520537	0.796408	0.647244	1.39594e-05	1.97119e-05	HSF factors{3.4.1}	HSF2 (HSTF2){3.4.1.0.2}	HSF1;HSF2;HSF4;HSF5;HSFX1;HSFY1;HSFY1; HSFY2	HSF2
NOTO_HUMAN.H11MO.0.D	58	0.0320796	0.520179	0.894637	0.688301	0.00396747	0.00486314	NK-related factors{3.1.2}	NOTO{3.1.2.20}	BARHL1;BARHL2;BARX1;BARX2;BSX;DBX1;DBX2;DLX1;DLX2;DLX3;DLX4;DLX5;DLX6;EMX1;EMX2;EN1;EN2;HHEX;HLX;HMX1;HMX2;HMX3;LBX1;LBX2;MSX1;MSX2;NANOG;NKX1-1;NKX1-2;NKX2-1;NKX2-2;NKX2-3;NKX2-4;NKX2-5;NKX2-6;NKX2-8;NKX3-1;NKX3-2;NKX6-1;NKX6-2;NKX6-3;NOTO;TLX1;TLX2;TLX3;VAX1;VAX2;VENTX	NOTO
HSF1_HUMAN.H11MO.0.A	118	0.0652655	0.517984	0.759869	0.629939	2.82473e-07	4.47201e-07	HSF factors{3.4.1}	HSF1 (HSTF1){3.4.1.0.1}	HSF1;HSF2;HSF4;HSF5;HSFX1;HSFY1;HSFY1; HSFY2	HSF1
SOX9_HUMAN.H11MO.1.B	77	0.0425885	0.517134	0.82839	0.658803	0.000181958	0.000242296	SOX-related factors{4.1.1}	Group E{4.1.1.5}	BBX;CIC;HBP1;SOX1;SOX10;SOX11;SOX12;SOX13;SOX14;SOX15;SOX17;SOX18;SOX2;SOX21;SOX3;SOX30;SOX4;SOX5;SOX6;SOX7;SOX8;SOX9;SRY	SOX10;SOX8;SOX9
NANOG_HUMAN.H11MO.1.B	78	0.0431416	0.517077	0.825832	0.657688	0.000164851	0.000220661	NK-related factors{3.1.2}	NANOG{3.1.2.12}	BARHL1;BARHL2;BARX1;BARX2;BSX;DBX1;DBX2;DLX1;DLX2;DLX3;DLX4;DLX5;DLX6;EMX1;EMX2;EN1;EN2;HHEX;HLX;HMX1;HMX2;HMX3;LBX1;LBX2;MSX1;MSX2;NANOG;NKX1-1;NKX1-2;NKX2-1;NKX2-2;NKX2-3;NKX2-4;NKX2-5;NKX2-6;NKX2-8;NKX3-1;NKX3-2;NKX6-1;NKX6-2;NKX6-3;NOTO;TLX1;TLX2;TLX3;VAX1;VAX2;VENTX	NANOG
ZIM3_HUMAN.H11MO.0.C	145	0.0801991	0.516954	0.73193	0.617119	3.64956e-09	6.54375e-09	More than 3 adjacent zinc finger factors{2.3.3}	unclassified{2.3.3.0}	BCL6B;BCL6;CTCFL;CTCF;FEZF1;GFI1B;GFI1;GLI1;GLI2;GLI3;GLIS1;GLIS2;GLIS3;MTF1;MYNN;MZF1;OSR2;OVOL1;OVOL2;ZNF146;PLAG1;PLAGL1;PRDM14;PRDM1;PRDM6;SCRT1;SCRT2;SNAI1;SNAI2;YY1;YY2;WT1;ZNF324;ZNF354A;ZBTB14;ZBTB18;ZBTB48;ZBTB49;ZBTB7A;ZBTB7B;ZBTB6;ZFP64;ZFP28;ZFP42;ZFP82;ZFX;ZIC1;ZIC2;ZIC3;ZIC4;ZIM3;ZKSCAN1;ZKSCAN3;ZNF121;ZNF136;ZNF140;ZNF143;ZNF148;ZNF214;ZNF232;ZNF250;ZNF257;ZNF260;ZNF263;ZNF264;ZNF2…	MYNN;MZF1;OSR2;PRDM14;PRDM6;WT1;ZBTB14;ZBTB48;ZBTB49;ZFP64;ZFP28;ZIM3;ZNF121;ZNF250;ZNF257;ZNF263;ZNF274;ZNF317;ZNF320;ZNF329;ZNF331;ZNF394;ZNF449;ZNF502;ZNF528;ZNF547;ZNF549;ZNF554;ZNF586;ZNF589;ZNF667;ZNF680;ZNF708;ZNF713;ZNF768;ZNF18;ZNF85;ZSCAN16;ZSCAN22
FIGLA_HUMAN.H11MO.0.D	158	0.0873894	0.511659	0.714694	0.606496	2.08033e-10	4.16606e-10	Tal-related factors{1.2.3}	Twist-like factors{1.2.3.2}	ATOH1;ATOH7;ATOH8;BHLHA15;BHLHA9;BHLHE22;BHLHE23;FERD3L;FIGLA;HAND1;HAND2;LYL1;MESP1;MESP2;MSC;MSGN1;NEUROD1;NEUROD2;NEUROD4;NEUROD6;NEUROG1;NEUROG2;NEUROG3;NHLH1;NHLH2;OLIG1;OLIG2;OLIG3;PTF1A;SCX;TAL1;TAL2;TCF15;TCF21;TCF23;TWIST1;TWIST2	FIGLA;HAND1;PTF1A;TWIST1
ZNF18_HUMAN.H11MO.0.C	165	0.0912611	0.511607	0.709934	0.604353	5.99622e-11	1.2597e-10	More than 3 adjacent zinc finger factors{2.3.3}	unclassified{2.3.3.0}	BCL6B;BCL6;CTCFL;CTCF;FEZF1;GFI1B;GFI1;GLI1;GLI2;GLI3;GLIS1;GLIS2;GLIS3;MTF1;MYNN;MZF1;OSR2;OVOL1;OVOL2;ZNF146;PLAG1;PLAGL1;PRDM14;PRDM1;PRDM6;SCRT1;SCRT2;SNAI1;SNAI2;YY1;YY2;WT1;ZNF324;ZNF354A;ZBTB14;ZBTB18;ZBTB48;ZBTB49;ZBTB7A;ZBTB7B;ZBTB6;ZFP64;ZFP28;ZFP42;ZFP82;ZFX;ZIC1;ZIC2;ZIC3;ZIC4;ZIM3;ZKSCAN1;ZKSCAN3;ZNF121;ZNF136;ZNF140;ZNF143;ZNF148;ZNF214;ZNF232;ZNF250;ZNF257;ZNF260;ZNF263;ZNF264;ZNF2…	MYNN;MZF1;OSR2;PRDM14;PRDM6;WT1;ZBTB14;ZBTB48;ZBTB49;ZFP64;ZFP28;ZIM3;ZNF121;ZNF250;ZNF257;ZNF263;ZNF274;ZNF317;ZNF320;ZNF329;ZNF331;ZNF394;ZNF449;ZNF502;ZNF528;ZNF547;ZNF549;ZNF554;ZNF586;ZNF589;ZNF667;ZNF680;ZNF708;ZNF713;ZNF768;ZNF18;ZNF85;ZSCAN16;ZSCAN22
FOSL1_HUMAN.H11MO.0.A	162	0.0896018	0.511348	0.711559	0.604935	8.64453e-11	1.79648e-10	Fos-related factors{1.1.2}	Fos factors{1.1.2.1}	ATF3;FOS;FOSB;FOSL1;FOSL2;JDP2	FOSB;FOSL1;FOSL2;FOS
NR2F6_HUMAN.H11MO.0.D	104	0.0575221	0.509505	0.765498	0.627482	1.09296e-06	1.66208e-06	RXR-related receptors (NR2){2.1.3}	COUP-like receptors (NR2F){2.1.3.5}	HNF4A;HNF4G;NR2C1;NR2C2;NR2E1;NR2E3;NR2F1;NR2F2;NR2F6;RXRA;RXRB;RXRG	NR2F1;NR2F2;NR2F6
HXD3_HUMAN.H11MO.0.D	63	0.0348451	0.508026	0.854849	0.664409	0.000909364	0.00115506	HOX-related factors{3.1.1}	HOX3{3.1.1.3}	CDX1;CDX2;CDX4;EVX1;EVX2;GBX1;GBX2;GSX1;GSX2;HDX;HMBOX1;HNF1A;HNF1B;HOXA1;HOXA10;HOXA11;HOXA13;HOXA2;HOXA3;HOXA4;HOXA5;HOXA6;HOXA7;HOXA9;HOXB1;HOXB13;HOXB2;HOXB3;HOXB4;HOXB5;HOXB6;HOXB7;HOXB8;HOXB9;HOXC10;HOXC11;HOXC12;HOXC13;HOXC4;HOXC5;HOXC6;HOXC8;HOXC9;HOXD1;HOXD10;HOXD11;HOXD12;HOXD13;HOXD3;HOXD4;HOXD8;HOXD9;MEOX1;MEOX2;MNX1;PDX1;POU1F1;POU2F1;POU2F2;POU2F3;POU3F1;POU3F2;POU3F3;POU3F4;POU4F1;…	HOXB3;HOXD3
FEZF1_HUMAN.H11MO.0.C	105	0.0580752	0.506659	0.759778	0.623344	6.84415e-07	1.05326e-06	More than 3 adjacent zinc finger factors{2.3.3}	FEZF factors{2.3.3.20}	BCL6;BCL6B;CTCF;CTCFL;FEZF1;FEZF2;GFI1;GFI1B;GLI1;GLI2;GLI3;GLI4;GLIS1;GLIS2;GLIS3;HKR1;MTF1;MYNN;MZF1;OSR2;OVOL1;OVOL2;PLAG1;PLAGL1;PLAGL2;PRDM1;PRDM14;PRDM6;SCRT1;SCRT2;SNAI1;SNAI2;SNAI3;WT1;YY1;YY2;ZBTB12;ZBTB14;ZBTB18;ZBTB20;ZBTB26;ZBTB42;ZBTB45;ZBTB47;ZBTB48;ZBTB49;ZBTB6;ZBTB7A;ZBTB7B;ZBTB7C;ZFP14;ZFP2;ZFP28;ZFP30;ZFP37;ZFP42;ZFP64;ZFP69;ZFP69B;ZFP82;ZFP91;ZFX;ZIC1;ZIC2;ZIC3;ZIC4;ZIC5;ZIK1;Z…	FEZF1
NF2L2_HUMAN.H11MO.0.A	136	0.0752212	0.502089	0.718425	0.602681	1.53907e-09	2.85933e-09	Jun-related factors{1.1.1}	NF-E2-like factors{1.1.1.2}	ATF2;ATF7;BACH1;BACH2;CREB5;JUN;JUNB;JUND;NFE2;NFE2L1;NFE2L2;NFE2L3	BACH1;BACH2;NFE2L1;NFE2L2;NFE2
NR1I2_HUMAN.H11MO.0.C	91	0.0503319	0.498521	0.769583	0.622814	3.05479e-06	4.49474e-06	Thyroid hormone receptor-related factors (NR1){2.1.2}	Vitamin D receptor (NR1I){2.1.2.4}	NR1D1;NR1D2;NR1H2;NR1H3;NR1H4;NR1I2;NR1I3;PPARA;PPARD;PPARG;RARA;RARB;RARG;RORA;RORB;RORC;THRA;THRB;VDR	NR1I2;NR1I3;VDR
STAT2_HUMAN.H11MO.0.A	244	0.134956	0.498246	0.656158	0.57279	8.30304e-18	2.82011e-17	STAT factors{6.2.1}	STAT2{6.2.1.0.2}	STAT1;STAT2;STAT3;STAT4;STAT5A;STAT5B;STAT6	STAT2
ZNF41_HUMAN.H11MO.1.C	120	0.0663717	0.495553	0.72475	0.601698	1.15983e-08	1.98277e-08	More than 3 adjacent zinc finger factors{2.3.3}	ZFN81-like factors{2.3.3.68}	BCL6;BCL6B;CTCF;CTCFL;FEZF1;FEZF2;GFI1;GFI1B;GLI1;GLI2;GLI3;GLI4;GLIS1;GLIS2;GLIS3;HKR1;MTF1;MYNN;MZF1;OSR2;OVOL1;OVOL2;PLAG1;PLAGL1;PLAGL2;PRDM1;PRDM14;PRDM6;SCRT1;SCRT2;SNAI1;SNAI2;SNAI3;WT1;YY1;YY2;ZBTB12;ZBTB14;ZBTB18;ZBTB20;ZBTB26;ZBTB42;ZBTB45;ZBTB47;ZBTB48;ZBTB49;ZBTB6;ZBTB7A;ZBTB7B;ZBTB7C;ZFP14;ZFP2;ZFP28;ZFP30;ZFP37;ZFP42;ZFP64;ZFP69;ZFP69B;ZFP82;ZFP91;ZFX;ZIC1;ZIC2;ZIC3;ZIC4;ZIC5;ZIK1;Z…	ZNF41
GRHL2_HUMAN.H11MO.0.A	103	0.056969	0.494522	0.744404	0.609643	2.33592e-07	3.72106e-07	Grainyhead-related factors{6.7.1}	GRH-like proteins{6.7.1.1}	GRHL1;GRHL2;GRHL3	GRHL1;GRHL2
FOSL2_HUMAN.H11MO.0.A	155	0.0857301	0.494502	0.692769	0.587055	1.24119e-11	2.79813e-11	Fos-related factors{1.1.2}	Fos factors{1.1.2.1}	ATF3;FOS;FOSB;FOSL1;FOSL2;JDP2	FOSB;FOSL1;FOSL2;FOS
ESR2_HUMAN.H11MO.1.A	94	0.0519912	0.493661	0.756887	0.614497	1.06698e-06	1.62578e-06	Steroid hormone receptors (NR3){2.1.1}	ER-like receptors (NR3A&B){2.1.1.2}	AR;ESR1;ESR2;ESRRA;ESRRB;ESRRG;NR3C1;NR3C2;PGR	ESRRA;ESRRB;ESRRG;ESR1;ESR2
NR1H3_HUMAN.H11MO.0.B	134	0.074115	0.49314	0.707431	0.592749	4.91411e-10	9.44833e-10	Thyroid hormone receptor-related factors (NR1){2.1.2}	LXR (NR1H){2.1.2.7}	NR1D1;NR1D2;NR1H2;NR1H3;NR1H4;NR1I2;NR1I3;PPARA;PPARD;PPARG;RARA;RARB;RARG;RORA;RORB;RORC;THRA;THRB;VDR	NR1H2;NR1H3;NR1H4
CEBPA_HUMAN.H11MO.0.A	75	0.0414823	0.492248	0.793326	0.629113	3.35399e-05	4.66774e-05	C/EBP-related{1.1.8}	C/EBP{1.1.8.1}	CEBPA;CEBPB;CEBPD;CEBPE;CEBPG;DBP;DDIT3;HLF;NFIL3;TEF	CEBPA;CEBPB;CEBPD;CEBPE;CEBPG;DDIT3
VDR_HUMAN.H11MO.1.A	144	0.079646	0.491637	0.69683	0.587202	5.63951e-11	1.188e-10	Thyroid hormone receptor-related factors (NR1){2.1.2}	Vitamin D receptor (NR1I){2.1.2.4}	NR1D1;NR1D2;NR1H2;NR1H3;NR1H4;NR1I2;NR1I3;PPARA;PPARD;PPARG;RARA;RARB;RARG;RORA;RORB;RORC;THRA;THRB;VDR	NR1I2;NR1I3;VDR
JDP2_HUMAN.H11MO.0.D	108	0.0597345	0.491532	0.733059	0.602986	6.40051e-08	1.04996e-07	Fos-related factors{1.1.2}	ATF-3-like factors{1.1.2.2}	ATF3;FOS;FOSB;FOSL1;FOSL2;JDP2	ATF3;JDP2
BRAC_HUMAN.H11MO.1.B	119	0.0658186	0.490501	0.718421	0.596028	5.91135e-09	1.03583e-08	Brachyury-related factors{6.5.1}	T (Brachyury){6.5.1.0.1}	T;TBX19	T
ZFP82_HUMAN.H11MO.0.C	168	0.0929204	0.489282	0.677113	0.577156	3.9271e-13	9.58162e-13	More than 3 adjacent zinc finger factors{2.3.3}	ZFP30-like factors{2.3.3.63}	BCL6;BCL6B;CTCF;CTCFL;FEZF1;FEZF2;GFI1;GFI1B;GLI1;GLI2;GLI3;GLI4;GLIS1;GLIS2;GLIS3;HKR1;MTF1;MYNN;MZF1;OSR2;OVOL1;OVOL2;PLAG1;PLAGL1;PLAGL2;PRDM1;PRDM14;PRDM6;SCRT1;SCRT2;SNAI1;SNAI2;SNAI3;WT1;YY1;YY2;ZBTB12;ZBTB14;ZBTB18;ZBTB20;ZBTB26;ZBTB42;ZBTB45;ZBTB47;ZBTB48;ZBTB49;ZBTB6;ZBTB7A;ZBTB7B;ZBTB7C;ZFP14;ZFP2;ZFP28;ZFP30;ZFP37;ZFP42;ZFP64;ZFP69;ZFP69B;ZFP82;ZFP91;ZFX;ZIC1;ZIC2;ZIC3;ZIC4;ZIC5;ZIK1;Z…	ZFP82
MAFG_HUMAN.H11MO.0.A	106	0.0586283	0.488528	0.731221	0.60044	5.36196e-08	8.85241e-08	Maf-related factors{1.1.3}	Small Maf factors{1.1.3.2}	MAF;MAFA;MAFB;MAFF;MAFG;MAFK;NRL	MAFF;MAFG;MAFK
JUND_HUMAN.H11MO.0.A	156	0.0862832	0.48682	0.681309	0.577631	2.61928e-12	6.10111e-12	Jun-related factors{1.1.1}	Jun factors{1.1.1.1}	ATF2;ATF7;BACH1;BACH2;CREB5;JUN;JUNB;JUND;NFE2;NFE2L1;NFE2L2;NFE2L3	JUNB;JUND;JUN
HME2_HUMAN.H11MO.0.D	62	0.034292	0.486487	0.821966	0.637641	0.000259025	0.000341966	NK-related factors{3.1.2}	EN (Engrailed-like factors){3.1.2.7}	BARHL1;BARHL2;BARX1;BARX2;BSX;DBX1;DBX2;DLX1;DLX2;DLX3;DLX4;DLX5;DLX6;EMX1;EMX2;EN1;EN2;HHEX;HLX;HMX1;HMX2;HMX3;LBX1;LBX2;MSX1;MSX2;NANOG;NKX1-1;NKX1-2;NKX2-1;NKX2-2;NKX2-3;NKX2-4;NKX2-5;NKX2-6;NKX2-8;NKX3-1;NKX3-2;NKX6-1;NKX6-2;NKX6-3;NOTO;TLX1;TLX2;TLX3;VAX1;VAX2;VENTX	EN1;EN2
TCF7_HUMAN.H11MO.0.A	93	0.0514381	0.485959	0.746764	0.605646	5.6307e-07	8.7174e-07	TCF-7-related factors{4.1.3}	TCF-7 (TCF-1) [1]{4.1.3.0.1}	LEF1;TAF1;TCF7;TCF7L1;TCF7L2	TCF7
TEAD4_HUMAN.H11MO.0.A	107	0.0591814	0.485866	0.72592	0.596597	3.27377e-08	5.46337e-08	TEF-1-related factors{3.6.1}	TEF-3 (TEAD-4, TCF-13L1){3.6.1.0.2}	TEAD1;TEAD2;TEAD3;TEAD4	TEAD4
MGAP_HUMAN.H11MO.0.D	87	0.0481195	0.483902	0.754216	0.607626	1.55041e-06	2.3166e-06	bHLH-ZIP factors{1.2.6}; TBX6-related factors{6.5.5}	Mad-like factors{1.2.6.7}; MGA (MAD5){6.5.5.0.2}	MGA;TBX6	MGA
TFE3_HUMAN.H11MO.0.B	166	0.0918142	0.483157	0.669812	0.570454	1.76376e-13	4.41513e-13	bHLH-ZIP factors{1.2.6}	TFE3-like factors{1.2.6.1}	MAX;MITF;MLX;MLXIP;MLXIPL;MNT;MXD1;MXD3;MXD4;MXI1;MYC;MYCL;MYCN;REPIN1;SREBF1;SREBF2;TFAP4;TFE3;TFEB;TFEC;USF1;USF2	MITF;TFE3;TFEB
TBR1_HUMAN.H11MO.0.D	95	0.0525442	0.482306	0.737897	0.599694	2.59436e-07	4.11574e-07	TBrain-related factors{6.5.2}	TBR-1{6.5.2.0.1}	EOMES;TBR1;TBX21	TBR1
FOXO3_HUMAN.H11MO.0.B	104	0.0575221	0.482057	0.724222	0.593651	3.7445e-08	6.20863e-08	Forkhead box (FOX) factors{3.3.1}	FOXO{3.3.1.15}	FOXA1;FOXA2;FOXA3;FOXB1;FOXB2;FOXC1;FOXC2;FOXD1;FOXD2;FOXD3;FOXD4;FOXD4L1;FOXD4L3;FOXD4L4;FOXD4L5;FOXD4L6;FOXE1;FOXE3;FOXF1;FOXF2;FOXG1;FOXH1;FOXI1;FOXI2;FOXI3;FOXJ1;FOXJ2;FOXJ3;FOXK1;FOXK2;FOXL1;FOXL2;FOXM1;FOXN1;FOXN2;FOXN3;FOXN4;FOXO1;FOXO3;FOXO4;FOXO6;FOXP1;FOXP2;FOXP3;FOXP4;FOXQ1;FOXR1;FOXR2;FOXS1	FOXO1;FOXO3;FOXO4;FOXO6
GATA1_HUMAN.H11MO.0.A	92	0.050885	0.48203	0.742398	0.601471	4.27737e-07	6.68936e-07	GATA-type zinc fingers{2.2.1}	Two zinc-finger GATA factors{2.2.1.1}	GATA1;GATA2;GATA3;GATA4;GATA5;GATA6;GATAD2A;GATAD2B;TRPS1;ZGLP1	GATA1;GATA2;GATA3;GATA4;GATA5;GATA6
IRF5_HUMAN.H11MO.0.D	170	0.0940265	0.481808	0.665547	0.56781	5.6096e-14	1.46115e-13	Interferon-regulatory factors{3.5.3}	IRF-5{3.5.3.0.5}	IRF1;IRF2;IRF3;IRF4;IRF5;IRF6;IRF7;IRF8;IRF9	IRF5
PEBB_HUMAN.H11MO.0.C	149	0.0824115	0.478147	0.674071	0.569514	1.73347e-12	4.0747e-12			CBFB	CBFB
PRRX1_HUMAN.H11MO.0.D	60	0.0331858	0.477726	0.814159	0.629044	0.000225366	0.000298552	Paired-related HD factors{3.1.3}	PRRX{3.1.3.21}	ALX1;ALX3;ALX4;ARGFX;ARX;CRX;DMBX1;DPRX;DRGX;DUX4;DUXA;ESX1;GSC;GSC2;HESX1;ISX;LEUTX;MIXL1;NOBOX;OTP;OTX1;OTX2;PHOX2A;PHOX2B;PITX1;PITX2;PITX3;PROP1;PRRX1;PRRX2;RAX;RAX2;RHOXF1;RHOXF2;SEBOX;SHOX;SHOX2;TPRX1;UNCX;VSX1;VSX2	PRRX1;PRRX2
NR4A2_HUMAN.H11MO.0.C	98	0.0542035	0.476689	0.724684	0.590718	5.83218e-08	9.60815e-08	NGFI-B-related receptors (NR4){2.1.4}	NURR1 (NR4A2){2.1.4.0.2}	NR4A1;NR4A2;NR4A3	NR4A2
ERR1_HUMAN.H11MO.0.A	124	0.0685841	0.476091	0.692202	0.576295	2.04743e-10	4.11086e-10	Steroid hormone receptors (NR3){2.1.1}	ER-like receptors (NR3A&B){2.1.1.2}	AR;ESR1;ESR2;ESRRA;ESRRB;ESRRG;NR3C1;NR3C2;PGR	ESRRA;ESRRB;ESRRG;ESR1;ESR2
GSC_HUMAN.H11MO.0.D	58	0.0320796	0.474129	0.815361	0.627351	0.000228239	0.000301839	Paired-related HD factors{3.1.3}	GSC{3.1.3.9}	ALX1;ALX3;ALX4;ARGFX;ARX;CRX;DMBX1;DPRX;DRGX;DUX4;DUXA;ESX1;GSC;GSC2;HESX1;ISX;LEUTX;MIXL1;NOBOX;OTP;OTX1;OTX2;PHOX2A;PHOX2B;PITX1;PITX2;PITX3;PROP1;PRRX1;PRRX2;RAX;RAX2;RHOXF1;RHOXF2;SEBOX;SHOX;SHOX2;TPRX1;UNCX;VSX1;VSX2	GSC2;GSC
FOXK1_HUMAN.H11MO.0.A	135	0.0746681	0.473288	0.678057	0.56851	1.38545e-11	3.10519e-11	Forkhead box (FOX) factors{3.3.1}	FOXK{3.3.1.11}	FOXA1;FOXA2;FOXA3;FOXB1;FOXB2;FOXC1;FOXC2;FOXD1;FOXD2;FOXD3;FOXD4;FOXD4L1;FOXD4L3;FOXD4L4;FOXD4L5;FOXD4L6;FOXE1;FOXE3;FOXF1;FOXF2;FOXG1;FOXH1;FOXI1;FOXI2;FOXI3;FOXJ1;FOXJ2;FOXJ3;FOXK1;FOXK2;FOXL1;FOXL2;FOXM1;FOXN1;FOXN2;FOXN3;FOXN4;FOXO1;FOXO3;FOXO4;FOXO6;FOXP1;FOXP2;FOXP3;FOXP4;FOXQ1;FOXR1;FOXR2;FOXS1	FOXK1
NFAC1_HUMAN.H11MO.0.B	174	0.0962389	0.472362	0.650285	0.555689	2.47486e-15	7.04688e-15	NFAT-related factors{6.1.3}	NFATc1{6.1.3.0.1}	NFAT5;NFATC1;NFATC2;NFATC3;NFATC4	NFATC1
TBP_HUMAN.H11MO.0.A	81	0.0448009	0.471742	0.746935	0.597261	1.34727e-06	2.02091e-06	TBP-related factors{8.1.1}	TBP{8.1.1.0.1}	TBP;TBPL1;TBPL2	TBP
ZN549_HUMAN.H11MO.0.C	98	0.0542035	0.471161	0.71622	0.583827	2.64773e-08	4.46695e-08	More than 3 adjacent zinc finger factors{2.3.3}	unclassified{2.3.3.0}	BCL6B;BCL6;CTCFL;CTCF;FEZF1;GFI1B;GFI1;GLI1;GLI2;GLI3;GLIS1;GLIS2;GLIS3;MTF1;MYNN;MZF1;OSR2;OVOL1;OVOL2;ZNF146;PLAG1;PLAGL1;PRDM14;PRDM1;PRDM6;SCRT1;SCRT2;SNAI1;SNAI2;YY1;YY2;WT1;ZNF324;ZNF354A;ZBTB14;ZBTB18;ZBTB48;ZBTB49;ZBTB7A;ZBTB7B;ZBTB6;ZFP64;ZFP28;ZFP42;ZFP82;ZFX;ZIC1;ZIC2;ZIC3;ZIC4;ZIM3;ZKSCAN1;ZKSCAN3;ZNF121;ZNF136;ZNF140;ZNF143;ZNF148;ZNF214;ZNF232;ZNF250;ZNF257;ZNF260;ZNF263;ZNF264;ZNF2…	MYNN;MZF1;OSR2;PRDM14;PRDM6;WT1;ZBTB14;ZBTB48;ZBTB49;ZFP64;ZFP28;ZIM3;ZNF121;ZNF250;ZNF257;ZNF263;ZNF274;ZNF317;ZNF320;ZNF329;ZNF331;ZNF394;ZNF449;ZNF502;ZNF528;ZNF547;ZNF549;ZNF554;ZNF586;ZNF589;ZNF667;ZNF680;ZNF708;ZNF713;ZNF768;ZNF18;ZNF85;ZSCAN16;ZSCAN22
CEBPE_HUMAN.H11MO.0.A	65	0.0359513	0.471159	0.786379	0.613516	4.56309e-05	6.30491e-05	C/EBP-related{1.1.8}	C/EBP{1.1.8.1}	CEBPA;CEBPB;CEBPD;CEBPE;CEBPG;DBP;DDIT3;HLF;NFIL3;TEF	CEBPA;CEBPB;CEBPD;CEBPE;CEBPG;DDIT3
TWST1_HUMAN.H11MO.0.A	93	0.0514381	0.471114	0.723915	0.587117	8.13349e-08	1.32578e-07	Tal-related factors{1.2.3}	Twist-like factors{1.2.3.2}	ATOH1;ATOH7;ATOH8;BHLHA15;BHLHA9;BHLHE22;BHLHE23;FERD3L;FIGLA;HAND1;HAND2;LYL1;MESP1;MESP2;MSC;MSGN1;NEUROD1;NEUROD2;NEUROD4;NEUROD6;NEUROG1;NEUROG2;NEUROG3;NHLH1;NHLH2;OLIG1;OLIG2;OLIG3;PTF1A;SCX;TAL1;TAL2;TCF15;TCF21;TCF23;TWIST1;TWIST2	FIGLA;HAND1;PTF1A;TWIST1
JUNB_HUMAN.H11MO.0.A	151	0.0835177	0.465783	0.655222	0.554146	8.42488e-14	2.15086e-13	Jun-related factors{1.1.1}	Jun factors{1.1.1.1}	ATF2;ATF7;BACH1;BACH2;CREB5;JUN;JUNB;JUND;NFE2;NFE2L1;NFE2L2;NFE2L3	JUNB;JUND;JUN
NKX23_HUMAN.H11MO.0.D	70	0.0387168	0.465516	0.762756	0.600216	8.94657e-06	1.28451e-05	NK-related factors{3.1.2}	NK-4{3.1.2.17}	BARHL1;BARHL2;BARX1;BARX2;BSX;DBX1;DBX2;DLX1;DLX2;DLX3;DLX4;DLX5;DLX6;EMX1;EMX2;EN1;EN2;HHEX;HLX;HMX1;HMX2;HMX3;LBX1;LBX2;MSX1;MSX2;NANOG;NKX1-1;NKX1-2;NKX2-1;NKX2-2;NKX2-3;NKX2-4;NKX2-5;NKX2-6;NKX2-8;NKX3-1;NKX3-2;NKX6-1;NKX6-2;NKX6-3;NOTO;TLX1;TLX2;TLX3;VAX1;VAX2;VENTX	NKX2-3;NKX2-5
BRAC_HUMAN.H11MO.0.A	101	0.0558628	0.465503	0.703384	0.574998	7.10621e-09	1.23121e-08	Brachyury-related factors{6.5.1}	T (Brachyury){6.5.1.0.1}	T;TBX19	T
ZN394_HUMAN.H11MO.0.C	164	0.090708	0.465295	0.646215	0.549884	3.61684e-15	1.00671e-14	More than 3 adjacent zinc finger factors{2.3.3}	unclassified{2.3.3.0}	BCL6B;BCL6;CTCFL;CTCF;FEZF1;GFI1B;GFI1;GLI1;GLI2;GLI3;GLIS1;GLIS2;GLIS3;MTF1;MYNN;MZF1;OSR2;OVOL1;OVOL2;ZNF146;PLAG1;PLAGL1;PRDM14;PRDM1;PRDM6;SCRT1;SCRT2;SNAI1;SNAI2;YY1;YY2;WT1;ZNF324;ZNF354A;ZBTB14;ZBTB18;ZBTB48;ZBTB49;ZBTB7A;ZBTB7B;ZBTB6;ZFP64;ZFP28;ZFP42;ZFP82;ZFX;ZIC1;ZIC2;ZIC3;ZIC4;ZIM3;ZKSCAN1;ZKSCAN3;ZNF121;ZNF136;ZNF140;ZNF143;ZNF148;ZNF214;ZNF232;ZNF250;ZNF257;ZNF260;ZNF263;ZNF264;ZNF2…	MYNN;MZF1;OSR2;PRDM14;PRDM6;WT1;ZBTB14;ZBTB48;ZBTB49;ZFP64;ZFP28;ZIM3;ZNF121;ZNF250;ZNF257;ZNF263;ZNF274;ZNF317;ZNF320;ZNF329;ZNF331;ZNF394;ZNF449;ZNF502;ZNF528;ZNF547;ZNF549;ZNF554;ZNF586;ZNF589;ZNF667;ZNF680;ZNF708;ZNF713;ZNF768;ZNF18;ZNF85;ZSCAN16;ZSCAN22
ZN140_HUMAN.H11MO.0.C	100	0.0553097	0.463836	0.70226	0.573541	6.40048e-09	1.119e-08	More than 3 adjacent zinc finger factors{2.3.3}	ZNF302-like factors{2.3.3.44}	BCL6;BCL6B;CTCF;CTCFL;FEZF1;FEZF2;GFI1;GFI1B;GLI1;GLI2;GLI3;GLI4;GLIS1;GLIS2;GLIS3;HKR1;MTF1;MYNN;MZF1;OSR2;OVOL1;OVOL2;PLAG1;PLAGL1;PLAGL2;PRDM1;PRDM14;PRDM6;SCRT1;SCRT2;SNAI1;SNAI2;SNAI3;WT1;YY1;YY2;ZBTB12;ZBTB14;ZBTB18;ZBTB20;ZBTB26;ZBTB42;ZBTB45;ZBTB47;ZBTB48;ZBTB49;ZBTB6;ZBTB7A;ZBTB7B;ZBTB7C;ZFP14;ZFP2;ZFP28;ZFP30;ZFP37;ZFP42;ZFP64;ZFP69;ZFP69B;ZFP82;ZFP91;ZFX;ZIC1;ZIC2;ZIC3;ZIC4;ZIC5;ZIK1;Z…	ZNF140
FOSB_HUMAN.H11MO.0.A	146	0.0807522	0.463828	0.656008	0.553403	1.52329e-13	3.82558e-13	Fos-related factors{1.1.2}	Fos factors{1.1.2.1}	ATF3;FOS;FOSB;FOSL1;FOSL2;JDP2	FOSB;FOSL1;FOSL2;FOS
PRDM6_HUMAN.H11MO.0.C	199	0.110066	0.463499	0.626208	0.539966	1.18895e-18	4.28355e-18	More than 3 adjacent zinc finger factors{2.3.3}	unclassified{2.3.3.0}	BCL6B;BCL6;CTCFL;CTCF;FEZF1;GFI1B;GFI1;GLI1;GLI2;GLI3;GLIS1;GLIS2;GLIS3;MTF1;MYNN;MZF1;OSR2;OVOL1;OVOL2;ZNF146;PLAG1;PLAGL1;PRDM14;PRDM1;PRDM6;SCRT1;SCRT2;SNAI1;SNAI2;YY1;YY2;WT1;ZNF324;ZNF354A;ZBTB14;ZBTB18;ZBTB48;ZBTB49;ZBTB7A;ZBTB7B;ZBTB6;ZFP64;ZFP28;ZFP42;ZFP82;ZFX;ZIC1;ZIC2;ZIC3;ZIC4;ZIM3;ZKSCAN1;ZKSCAN3;ZNF121;ZNF136;ZNF140;ZNF143;ZNF148;ZNF214;ZNF232;ZNF250;ZNF257;ZNF260;ZNF263;ZNF264;ZNF2…	MYNN;MZF1;OSR2;PRDM14;PRDM6;WT1;ZBTB14;ZBTB48;ZBTB49;ZFP64;ZFP28;ZIM3;ZNF121;ZNF250;ZNF257;ZNF263;ZNF274;ZNF317;ZNF320;ZNF329;ZNF331;ZNF394;ZNF449;ZNF502;ZNF528;ZNF547;ZNF549;ZNF554;ZNF586;ZNF589;ZNF667;ZNF680;ZNF708;ZNF713;ZNF768;ZNF18;ZNF85;ZSCAN16;ZSCAN22
CREB5_HUMAN.H11MO.0.D	94	0.0519912	0.461983	0.708338	0.575075	2.23319e-08	3.77585e-08	Jun-related factors{1.1.1}	ATF-2-like factors{1.1.1.3}	ATF2;ATF7;BACH1;BACH2;CREB5;JUN;JUNB;JUND;NFE2;NFE2L1;NFE2L2;NFE2L3	ATF2;ATF7;CREB5
MCR_HUMAN.H11MO.0.D	86	0.0475664	0.460165	0.718974	0.578563	1.13976e-07	1.85001e-07	Steroid hormone receptors (NR3){2.1.1}	GR-like receptors (NR3C){2.1.1.1}	AR;ESR1;ESR2;ESRRA;ESRRB;ESRRG;NR3C1;NR3C2;PGR	AR;NR3C1;NR3C2;PGR
GCR_HUMAN.H11MO.1.A	131	0.0724558	0.459996	0.662358	0.55398	2.0892e-12	4.89597e-12	Steroid hormone receptors (NR3){2.1.1}	GR-like receptors (NR3C){2.1.1.1}	AR;ESR1;ESR2;ESRRA;ESRRB;ESRRG;NR3C1;NR3C2;PGR	AR;NR3C1;NR3C2;PGR
PBX3_HUMAN.H11MO.1.A	59	0.0326327	0.458419	0.784706	0.605053	5.71688e-05	7.80127e-05	TALE-type homeo domain factors{3.1.4}	PBX{3.1.4.4}	IRX2;IRX3;MEIS1;MEIS2;MEIS3;PBX1;PBX2;PBX3;PKNOX1;TGIF2LX;TGIF1;TGIF2	PBX1;PBX2;PBX3
ZN382_HUMAN.H11MO.0.C	99	0.0547566	0.457918	0.694703	0.566831	3.13019e-09	5.63873e-09	Factors with multiple dispersed zinc fingers{2.3.4}	ZNF37A-like factors{2.3.4.25}	BCL11A;BCL11B;BNC1;BNC2;E4F1;HIC1;HIC2;HINFP;HIVEP1;HIVEP2;HIVEP3;IKZF1;IKZF2;IKZF3;IKZF4;IKZF5;INSM1;INSM2;MAZ;MECOM;PATZ1;PRDM16;PRDM4;REST;RLF;RREB1;SALL1;SALL2;SALL3;SALL4;VEZF1;ZBTB1;ZBTB17;ZBTB2;ZBTB25;ZBTB4;ZFAT;ZNF134;ZNF211;ZNF217;ZNF219;ZNF248;ZNF256;ZNF292;ZNF296;ZNF319;ZNF334;ZNF335;ZNF341;ZNF37A;ZNF382;ZNF417;ZNF418;ZNF423;ZNF467;ZNF510;ZNF512;ZNF512B;ZNF516;ZNF518A;ZNF518B;ZNF521;ZN…	ZNF382
ANDR_HUMAN.H11MO.2.A	132	0.0730088	0.457867	0.658484	0.551074	1.21624e-12	2.86765e-12	Steroid hormone receptors (NR3){2.1.1}	GR-like receptors (NR3C){2.1.1.1}	AR;ESR1;ESR2;ESRRA;ESRRB;ESRRG;NR3C1;NR3C2;PGR	AR;NR3C1;NR3C2;PGR
THA_HUMAN.H11MO.1.D	141	0.0779867	0.457636	0.650895	0.547608	1.14479e-13	2.89389e-13	Thyroid hormone receptor-related factors (NR1){2.1.2}	Thyroid hormone receptors (NR1A){2.1.2.2}	NR1D1;NR1D2;NR1H2;NR1H3;NR1H4;NR1I2;NR1I3;PPARA;PPARD;PPARG;RARA;RARB;RARG;RORA;RORB;RORC;THRA;THRB;VDR	THRA;THRB
ZN582_HUMAN.H11MO.0.C	82	0.045354	0.456978	0.72154	0.577775	2.10816e-07	3.37218e-07	More than 3 adjacent zinc finger factors{2.3.3}	ZNF620-like factors{2.3.3.35}	BCL6;BCL6B;CTCF;CTCFL;FEZF1;FEZF2;GFI1;GFI1B;GLI1;GLI2;GLI3;GLI4;GLIS1;GLIS2;GLIS3;HKR1;MTF1;MYNN;MZF1;OSR2;OVOL1;OVOL2;PLAG1;PLAGL1;PLAGL2;PRDM1;PRDM14;PRDM6;SCRT1;SCRT2;SNAI1;SNAI2;SNAI3;WT1;YY1;YY2;ZBTB12;ZBTB14;ZBTB18;ZBTB20;ZBTB26;ZBTB42;ZBTB45;ZBTB47;ZBTB48;ZBTB49;ZBTB6;ZBTB7A;ZBTB7B;ZBTB7C;ZFP14;ZFP2;ZFP28;ZFP30;ZFP37;ZFP42;ZFP64;ZFP69;ZFP69B;ZFP82;ZFP91;ZFX;ZIC1;ZIC2;ZIC3;ZIC4;ZIC5;ZIK1;Z…	ZNF582
GFI1_HUMAN.H11MO.0.C	99	0.0547566	0.45495	0.690168	0.563123	2.06724e-09	3.79487e-09	More than 3 adjacent zinc finger factors{2.3.3}	GFI1 factors{2.3.3.21}	BCL6;BCL6B;CTCF;CTCFL;FEZF1;FEZF2;GFI1;GFI1B;GLI1;GLI2;GLI3;GLI4;GLIS1;GLIS2;GLIS3;HKR1;MTF1;MYNN;MZF1;OSR2;OVOL1;OVOL2;PLAG1;PLAGL1;PLAGL2;PRDM1;PRDM14;PRDM6;SCRT1;SCRT2;SNAI1;SNAI2;SNAI3;WT1;YY1;YY2;ZBTB12;ZBTB14;ZBTB18;ZBTB20;ZBTB26;ZBTB42;ZBTB45;ZBTB47;ZBTB48;ZBTB49;ZBTB6;ZBTB7A;ZBTB7B;ZBTB7C;ZFP14;ZFP2;ZFP28;ZFP30;ZFP37;ZFP42;ZFP64;ZFP69;ZFP69B;ZFP82;ZFP91;ZFX;ZIC1;ZIC2;ZIC3;ZIC4;ZIC5;ZIK1;Z…	GFI1B;GFI1
SOX18_HUMAN.H11MO.0.D	76	0.0420354	0.454139	0.729605	0.579432	5.69862e-07	8.80488e-07	SOX-related factors{4.1.1}	Group F{4.1.1.6}	BBX;CIC;HBP1;SOX1;SOX10;SOX11;SOX12;SOX13;SOX14;SOX15;SOX17;SOX18;SOX2;SOX21;SOX3;SOX30;SOX4;SOX5;SOX6;SOX7;SOX8;SOX9;SRY	SOX17;SOX18;SOX7
ZN680_HUMAN.H11MO.0.C	102	0.0564159	0.453655	0.684133	0.559784	8.05284e-10	1.52925e-09	More than 3 adjacent zinc finger factors{2.3.3}	unclassified{2.3.3.0}	BCL6B;BCL6;CTCFL;CTCF;FEZF1;GFI1B;GFI1;GLI1;GLI2;GLI3;GLIS1;GLIS2;GLIS3;MTF1;MYNN;MZF1;OSR2;OVOL1;OVOL2;ZNF146;PLAG1;PLAGL1;PRDM14;PRDM1;PRDM6;SCRT1;SCRT2;SNAI1;SNAI2;YY1;YY2;WT1;ZNF324;ZNF354A;ZBTB14;ZBTB18;ZBTB48;ZBTB49;ZBTB7A;ZBTB7B;ZBTB6;ZFP64;ZFP28;ZFP42;ZFP82;ZFX;ZIC1;ZIC2;ZIC3;ZIC4;ZIM3;ZKSCAN1;ZKSCAN3;ZNF121;ZNF136;ZNF140;ZNF143;ZNF148;ZNF214;ZNF232;ZNF250;ZNF257;ZNF260;ZNF263;ZNF264;ZNF2…	MYNN;MZF1;OSR2;PRDM14;PRDM6;WT1;ZBTB14;ZBTB48;ZBTB49;ZFP64;ZFP28;ZIM3;ZNF121;ZNF250;ZNF257;ZNF263;ZNF274;ZNF317;ZNF320;ZNF329;ZNF331;ZNF394;ZNF449;ZNF502;ZNF528;ZNF547;ZNF549;ZNF554;ZNF586;ZNF589;ZNF667;ZNF680;ZNF708;ZNF713;ZNF768;ZNF18;ZNF85;ZSCAN16;ZSCAN22
MAFK_HUMAN.H11MO.0.A	95	0.0525442	0.452372	0.69203	0.562414	3.8671e-09	6.88576e-09	Maf-related factors{1.1.3}	Small Maf factors{1.1.3.2}	MAF;MAFA;MAFB;MAFF;MAFG;MAFK;NRL	MAFF;MAFG;MAFK
BATF3_HUMAN.H11MO.0.B	87	0.0481195	0.447943	0.698146	0.562455	1.64134e-08	2.78738e-08	B-ATF-related factors{1.1.4}	B-ATF-3{1.1.4.0.3}	BATF;BATF2;BATF3	BATF3
NKX28_HUMAN.H11MO.0.C	45	0.0248894	0.447247	0.828074	0.615813	0.000699954	0.000900942	NK-related factors{3.1.2}	NK-2.2{3.1.2.15}	BARHL1;BARHL2;BARX1;BARX2;BSX;DBX1;DBX2;DLX1;DLX2;DLX3;DLX4;DLX5;DLX6;EMX1;EMX2;EN1;EN2;HHEX;HLX;HMX1;HMX2;HMX3;LBX1;LBX2;MSX1;MSX2;NANOG;NKX1-1;NKX1-2;NKX2-1;NKX2-2;NKX2-3;NKX2-4;NKX2-5;NKX2-6;NKX2-8;NKX3-1;NKX3-2;NKX6-1;NKX6-2;NKX6-3;NOTO;TLX1;TLX2;TLX3;VAX1;VAX2;VENTX	NKX2-2;NKX2-8
NR4A1_HUMAN.H11MO.0.A	90	0.0497788	0.446991	0.691627	0.559102	6.47803e-09	1.12999e-08	NGFI-B-related receptors (NR4){2.1.4}	NGFI-B (NR4A1){2.1.4.0.1}	NR4A1;NR4A2;NR4A3	NR4A1
SOX2_HUMAN.H11MO.1.A	88	0.0486726	0.446946	0.694882	0.560471	1.21891e-08	2.07916e-08	SOX-related factors{4.1.1}	Group B{4.1.1.2}	BBX;CIC;HBP1;SOX1;SOX10;SOX11;SOX12;SOX13;SOX14;SOX15;SOX17;SOX18;SOX2;SOX21;SOX3;SOX30;SOX4;SOX5;SOX6;SOX7;SOX8;SOX9;SRY	SOX1;SOX21;SOX2;SOX3
RUNX2_HUMAN.H11MO.0.A	152	0.0840708	0.445467	0.625938	0.52967	4.20535e-16	1.27651e-15	Runt-related factors{6.4.1}	Runx2 (PEBP2alphaA, CBF-alpha1){6.4.1.0.1}	RUNX1;RUNX2;RUNX3	RUNX2
LBX2_HUMAN.H11MO.0.D	42	0.0232301	0.445359	0.842819	0.620506	0.00136431	0.00171596	NK-related factors{3.1.2}	LBX{3.1.2.10}	BARHL1;BARHL2;BARX1;BARX2;BSX;DBX1;DBX2;DLX1;DLX2;DLX3;DLX4;DLX5;DLX6;EMX1;EMX2;EN1;EN2;HHEX;HLX;HMX1;HMX2;HMX3;LBX1;LBX2;MSX1;MSX2;NANOG;NKX1-1;NKX1-2;NKX2-1;NKX2-2;NKX2-3;NKX2-4;NKX2-5;NKX2-6;NKX2-8;NKX3-1;NKX3-2;NKX6-1;NKX6-2;NKX6-3;NOTO;TLX1;TLX2;TLX3;VAX1;VAX2;VENTX	LBX2
HXB2_HUMAN.H11MO.0.D	81	0.0448009	0.440931	0.698171	0.558324	2.99506e-08	5.02494e-08	HOX-related factors{3.1.1}	HOX2{3.1.1.2}	CDX1;CDX2;CDX4;EVX1;EVX2;GBX1;GBX2;GSX1;GSX2;HDX;HMBOX1;HNF1A;HNF1B;HOXA1;HOXA10;HOXA11;HOXA13;HOXA2;HOXA3;HOXA4;HOXA5;HOXA6;HOXA7;HOXA9;HOXB1;HOXB13;HOXB2;HOXB3;HOXB4;HOXB5;HOXB6;HOXB7;HOXB8;HOXB9;HOXC10;HOXC11;HOXC12;HOXC13;HOXC4;HOXC5;HOXC6;HOXC8;HOXC9;HOXD1;HOXD10;HOXD11;HOXD12;HOXD13;HOXD3;HOXD4;HOXD8;HOXD9;MEOX1;MEOX2;MNX1;PDX1;POU1F1;POU2F1;POU2F2;POU2F3;POU3F1;POU3F2;POU3F3;POU3F4;POU4F1;…	HOXA2;HOXB2
JUN_HUMAN.H11MO.0.A	139	0.0768805	0.438894	0.625695	0.525822	2.47692e-15	7.04688e-15	Jun-related factors{1.1.1}	Jun factors{1.1.1.1}	ATF2;ATF7;BACH1;BACH2;CREB5;JUN;JUNB;JUND;NFE2;NFE2L1;NFE2L2;NFE2L3	JUNB;JUND;JUN
PITX1_HUMAN.H11MO.0.D	61	0.0337389	0.435648	0.739131	0.572264	4.59271e-06	6.69372e-06	Paired-related HD factors{3.1.3}	PITX{3.1.3.19}	ALX1;ALX3;ALX4;ARGFX;ARX;CRX;DMBX1;DPRX;DRGX;DUX4;DUXA;ESX1;GSC;GSC2;HESX1;ISX;LEUTX;MIXL1;NOBOX;OTP;OTX1;OTX2;PHOX2A;PHOX2B;PITX1;PITX2;PITX3;PROP1;PRRX1;PRRX2;RAX;RAX2;RHOXF1;RHOXF2;SEBOX;SHOX;SHOX2;TPRX1;UNCX;VSX1;VSX2	PITX1;PITX2;PITX3
HSFY1_HUMAN.H11MO.0.D	59	0.0326327	0.434164	0.743178	0.573029	6.78486e-06	9.77781e-06	HSF factors{3.4.1}	HSFY1 (HSFY2, HSF2L){3.4.1.0.6}	HSF1;HSF2;HSF4;HSFY1; HSFY2	HSFY1; HSFY2
MEIS1_HUMAN.H11MO.0.A	62	0.034292	0.431944	0.729721	0.566101	2.26582e-06	3.35306e-06	TALE-type homeo domain factors{3.1.4}	MEIS{3.1.4.2}	IRX1;IRX2;IRX3;IRX4;IRX5;IRX6;MEIS1;MEIS2;MEIS3;MKX;PBX1;PBX2;PBX3;PKNOX1;PKNOX2;TGIF1;TGIF2;TGIF2LX;TGIF2LY	MEIS1;MEIS2;MEIS3
RXRB_HUMAN.H11MO.0.C	155	0.0857301	0.430965	0.603718	0.511613	4.22504e-18	1.47399e-17	RXR-related receptors (NR2){2.1.3}	Retinoid X receptors (NR2B){2.1.3.1}	HNF4A;HNF4G;NR2C1;NR2C2;NR2E1;NR2E3;NR2F1;NR2F2;NR2F6;RXRA;RXRB;RXRG	RXRA;RXRB;RXRG
MEIS2_HUMAN.H11MO.0.B	87	0.0481195	0.430304	0.670626	0.540288	1.31083e-09	2.45304e-09	TALE-type homeo domain factors{3.1.4}	MEIS{3.1.4.2}	IRX1;IRX2;IRX3;IRX4;IRX5;IRX6;MEIS1;MEIS2;MEIS3;MKX;PBX1;PBX2;PBX3;PKNOX1;PKNOX2;TGIF1;TGIF2;TGIF2LX;TGIF2LY	MEIS1;MEIS2;MEIS3
HXB6_HUMAN.H11MO.0.D	53	0.0293142	0.429696	0.757699	0.576265	2.17634e-05	3.03978e-05	HOX-related factors{3.1.1}	HOX6-7{3.1.1.6}	CDX1;CDX2;CDX4;EVX1;EVX2;GBX1;GBX2;GSX1;GSX2;HDX;HMBOX1;HNF1A;HNF1B;HOXA1;HOXA10;HOXA11;HOXA13;HOXA2;HOXA3;HOXA4;HOXA5;HOXA6;HOXA7;HOXA9;HOXB1;HOXB13;HOXB2;HOXB3;HOXB4;HOXB5;HOXB6;HOXB7;HOXB8;HOXB9;HOXC10;HOXC11;HOXC12;HOXC13;HOXC4;HOXC5;HOXC6;HOXC8;HOXC9;HOXD1;HOXD10;HOXD11;HOXD12;HOXD13;HOXD3;HOXD4;HOXD8;HOXD9;MEOX1;MEOX2;MNX1;PDX1;POU1F1;POU2F1;POU2F2;POU2F3;POU3F1;POU3F2;POU3F3;POU3F4;POU4F1;…	HOXA7;HOXB6;HOXB7;HOXC6
ATF2_HUMAN.H11MO.0.B	120	0.0663717	0.424428	0.620666	0.515306	1.65151e-14	4.5153e-14	Jun-related factors{1.1.1}	ATF-2-like factors{1.1.1.3}	ATF2;ATF7;BACH1;BACH2;CREB5;JUN;JUNB;JUND;NFE2;NFE2L1;NFE2L2;NFE2L3	ATF2;ATF7;CREB5
FOS_HUMAN.H11MO.0.A	135	0.0746681	0.422909	0.605837	0.507951	1.48198e-16	4.64475e-16	Fos-related factors{1.1.2}	Fos factors{1.1.2.1}	ATF3;FOS;FOSB;FOSL1;FOSL2;JDP2	FOSB;FOSL1;FOSL2;FOS
FOXP2_HUMAN.H11MO.0.C	91	0.0503319	0.422716	0.65252	0.528071	9.71515e-11	2.00319e-10	Forkhead box (FOX) factors{3.3.1}	FOXP{3.3.1.16}	FOXA1;FOXA2;FOXA3;FOXB1;FOXB2;FOXC1;FOXC2;FOXD1;FOXD2;FOXD3;FOXD4;FOXD4L1;FOXD4L3;FOXD4L4;FOXD4L5;FOXD4L6;FOXE1;FOXE3;FOXF1;FOXF2;FOXG1;FOXH1;FOXI1;FOXI2;FOXI3;FOXJ1;FOXJ2;FOXJ3;FOXK1;FOXK2;FOXL1;FOXL2;FOXM1;FOXN1;FOXN2;FOXN3;FOXN4;FOXO1;FOXO3;FOXO4;FOXO6;FOXP1;FOXP2;FOXP3;FOXP4;FOXQ1;FOXR1;FOXR2;FOXS1	FOXP1;FOXP2;FOXP3
HXA1_HUMAN.H11MO.0.C	61	0.0337389	0.420982	0.714254	0.552993	8.85817e-07	1.35778e-06	HOX-related factors{3.1.1}	HOX1{3.1.1.1}	CDX1;CDX2;CDX4;EVX1;EVX2;GBX1;GBX2;GSX1;GSX2;HDX;HMBOX1;HNF1A;HNF1B;HOXA1;HOXA10;HOXA11;HOXA13;HOXA2;HOXA3;HOXA4;HOXA5;HOXA6;HOXA7;HOXA9;HOXB1;HOXB13;HOXB2;HOXB3;HOXB4;HOXB5;HOXB6;HOXB7;HOXB8;HOXB9;HOXC10;HOXC11;HOXC12;HOXC13;HOXC4;HOXC5;HOXC6;HOXC8;HOXC9;HOXD1;HOXD10;HOXD11;HOXD12;HOXD13;HOXD3;HOXD4;HOXD8;HOXD9;MEOX1;MEOX2;MNX1;PDX1;POU1F1;POU2F1;POU2F2;POU2F3;POU3F1;POU3F2;POU3F3;POU3F4;POU4F1;…	HOXA1;HOXB1
OTX1_HUMAN.H11MO.0.D	62	0.034292	0.418585	0.70712	0.548589	5.35506e-07	8.34092e-07	Paired-related HD factors{3.1.3}	OTX{3.1.3.17}	ALX1;ALX3;ALX4;ARGFX;ARX;CRX;DMBX1;DPRX;DRGX;DUX4;DUXA;ESX1;GSC;GSC2;HESX1;ISX;LEUTX;MIXL1;NOBOX;OTP;OTX1;OTX2;PHOX2A;PHOX2B;PITX1;PITX2;PITX3;PROP1;PRRX1;PRRX2;RAX;RAX2;RHOXF1;RHOXF2;SEBOX;SHOX;SHOX2;TPRX1;UNCX;VSX1;VSX2	CRX;OTX1;OTX2
HXA13_HUMAN.H11MO.0.C	61	0.0337389	0.417159	0.707721	0.547968	5.83152e-07	8.99221e-07	HOX-related factors{3.1.1}	HOX9-13{3.1.1.8}	CDX1;CDX2;CDX4;EVX1;EVX2;GBX1;GBX2;GSX1;GSX2;HDX;HMBOX1;HNF1A;HNF1B;HOXA1;HOXA10;HOXA11;HOXA13;HOXA2;HOXA3;HOXA4;HOXA5;HOXA6;HOXA7;HOXA9;HOXB1;HOXB13;HOXB2;HOXB3;HOXB4;HOXB5;HOXB6;HOXB7;HOXB8;HOXB9;HOXC10;HOXC11;HOXC12;HOXC13;HOXC4;HOXC5;HOXC6;HOXC8;HOXC9;HOXD1;HOXD10;HOXD11;HOXD12;HOXD13;HOXD3;HOXD4;HOXD8;HOXD9;MEOX1;MEOX2;MNX1;PDX1;POU1F1;POU2F1;POU2F2;POU2F3;POU3F1;POU3F2;POU3F3;POU3F4;POU4F1;…	HOXA10;HOXA11;HOXA13;HOXA9;HOXB13;HOXC10;HOXC11;HOXC12;HOXC13;HOXC9;HOXD10;HOXD11;HOXD12;HOXD13;HOXD9
NANOG_HUMAN.H11MO.0.A	76	0.0420354	0.416364	0.668933	0.531295	3.72635e-09	6.66593e-09	NK-related factors{3.1.2}	NANOG{3.1.2.12}	BARHL1;BARHL2;BARX1;BARX2;BSX;DBX1;DBX2;DLX1;DLX2;DLX3;DLX4;DLX5;DLX6;EMX1;EMX2;EN1;EN2;HHEX;HLX;HMX1;HMX2;HMX3;LBX1;LBX2;MSX1;MSX2;NANOG;NKX1-1;NKX1-2;NKX2-1;NKX2-2;NKX2-3;NKX2-4;NKX2-5;NKX2-6;NKX2-8;NKX3-1;NKX3-2;NKX6-1;NKX6-2;NKX6-3;NOTO;TLX1;TLX2;TLX3;VAX1;VAX2;VENTX	NANOG
HSF4_HUMAN.H11MO.0.D	84	0.0464602	0.416258	0.65373	0.524789	2.98968e-10	5.91037e-10	HSF factors{3.4.1}	HSF4 (HSTF4){3.4.1.0.3}	HSF1;HSF2;HSF4;HSF5;HSFX1;HSFY1;HSFY1; HSFY2	HSF4
MAF_HUMAN.H11MO.0.A	122	0.0674779	0.413872	0.603415	0.501704	7.87803e-16	2.33614e-15	Maf-related factors{1.1.3}	Large Maf factors{1.1.3.1}	MAF;MAFA;MAFB;MAFF;MAFG;MAFK;NRL	MAFA;MAFB;MAF;NRL
MYNN_HUMAN.H11MO.0.D	64	0.0353982	0.413453	0.692725	0.539483	1.54747e-07	2.49602e-07	More than 3 adjacent zinc finger factors{2.3.3}	unclassified{2.3.3.0}	BCL6B;BCL6;CTCFL;CTCF;FEZF1;GFI1B;GFI1;GLI1;GLI2;GLI3;GLIS1;GLIS2;GLIS3;MTF1;MYNN;MZF1;OSR2;OVOL1;OVOL2;ZNF146;PLAG1;PLAGL1;PRDM14;PRDM1;PRDM6;SCRT1;SCRT2;SNAI1;SNAI2;YY1;YY2;WT1;ZNF324;ZNF354A;ZBTB14;ZBTB18;ZBTB48;ZBTB49;ZBTB7A;ZBTB7B;ZBTB6;ZFP64;ZFP28;ZFP42;ZFP82;ZFX;ZIC1;ZIC2;ZIC3;ZIC4;ZIM3;ZKSCAN1;ZKSCAN3;ZNF121;ZNF136;ZNF140;ZNF143;ZNF148;ZNF214;ZNF232;ZNF250;ZNF257;ZNF260;ZNF263;ZNF264;ZNF2…	MYNN;MZF1;OSR2;PRDM14;PRDM6;WT1;ZBTB14;ZBTB48;ZBTB49;ZFP64;ZFP28;ZIM3;ZNF121;ZNF250;ZNF257;ZNF263;ZNF274;ZNF317;ZNF320;ZNF329;ZNF331;ZNF394;ZNF449;ZNF502;ZNF528;ZNF547;ZNF549;ZNF554;ZNF586;ZNF589;ZNF667;ZNF680;ZNF708;ZNF713;ZNF768;ZNF18;ZNF85;ZSCAN16;ZSCAN22
TBX4_HUMAN.H11MO.0.D	88	0.0486726	0.407893	0.63408	0.51146	1.69449e-11	3.76498e-11	TBX2-related factors{6.5.4}	TBX4{6.5.4.0.3}	TBX2;TBX3;TBX4;TBX5	TBX4
MIXL1_HUMAN.H11MO.0.D	51	0.028208	0.40561	0.723126	0.547171	4.12942e-06	6.04134e-06	Paired-related HD factors{3.1.3}	MIX{3.1.3.14}	ALX1;ALX3;ALX4;ARGFX;ARX;CRX;DMBX1;DPRX;DRGX;DUX4;DUXA;ESX1;GSC;GSC2;HESX1;ISX;LEUTX;MIXL1;NOBOX;OTP;OTX1;OTX2;PHOX2A;PHOX2B;PITX1;PITX2;PITX3;PROP1;PRRX1;PRRX2;RAX;RAX2;RHOXF1;RHOXF2;SEBOX;SHOX;SHOX2;TPRX1;UNCX;VSX1;VSX2	MIXL1
OTX2_HUMAN.H11MO.0.A	58	0.0320796	0.405606	0.697423	0.536638	4.04022e-07	6.33133e-07	Paired-related HD factors{3.1.3}	OTX{3.1.3.17}	ALX1;ALX3;ALX4;ARGFX;ARX;CRX;DMBX1;DPRX;DRGX;DUX4;DUXA;ESX1;GSC;GSC2;HESX1;ISX;LEUTX;MIXL1;NOBOX;OTP;OTX1;OTX2;PHOX2A;PHOX2B;PITX1;PITX2;PITX3;PROP1;PRRX1;PRRX2;RAX;RAX2;RHOXF1;RHOXF2;SEBOX;SHOX;SHOX2;TPRX1;UNCX;VSX1;VSX2	CRX;OTX1;OTX2
MAF_HUMAN.H11MO.1.B	101	0.0558628	0.403361	0.609434	0.498218	7.30099e-14	1.87635e-13	Maf-related factors{1.1.3}	Large Maf factors{1.1.3.1}	MAF;MAFA;MAFB;MAFF;MAFG;MAFK;NRL	MAFA;MAFB;MAF;NRL
GATA2_HUMAN.H11MO.1.A	84	0.0464602	0.403174	0.633225	0.508307	3.11892e-11	6.75473e-11	GATA-type zinc fingers{2.2.1}	Two zinc-finger GATA factors{2.2.1.1}	GATA1;GATA2;GATA3;GATA4;GATA5;GATA6;GATAD2A;GATAD2B;TRPS1;ZGLP1	GATA1;GATA2;GATA3;GATA4;GATA5;GATA6
TF2LX_HUMAN.H11MO.0.D	83	0.0459071	0.400987	0.63141	0.506221	2.69369e-11	5.86676e-11	TALE-type homeo domain factors{3.1.4}	TGIF{3.1.4.6}	IRX1;IRX2;IRX3;IRX4;IRX5;IRX6;MEIS1;MEIS2;MEIS3;MKX;PBX1;PBX2;PBX3;PKNOX1;PKNOX2;TGIF1;TGIF2;TGIF2LX;TGIF2LY	TGIF2LX;TGIF1;TGIF2
TGIF2_HUMAN.H11MO.0.D	106	0.0586283	0.400868	0.599971	0.492712	6.5627e-15	1.80709e-14	TALE-type homeo domain factors{3.1.4}	TGIF{3.1.4.6}	IRX1;IRX2;IRX3;IRX4;IRX5;IRX6;MEIS1;MEIS2;MEIS3;MKX;PBX1;PBX2;PBX3;PKNOX1;PKNOX2;TGIF1;TGIF2;TGIF2LX;TGIF2LY	TGIF2LX;TGIF1;TGIF2
MAFF_HUMAN.H11MO.0.B	100	0.0553097	0.399776	0.605214	0.494304	5.0528e-14	1.32507e-13	Maf-related factors{1.1.3}	Small Maf factors{1.1.3.2}	MAF;MAFA;MAFB;MAFF;MAFG;MAFK;NRL	MAFF;MAFG;MAFK
HXD4_HUMAN.H11MO.0.D	36	0.0199115	0.39782	0.793031	0.570214	0.000353546	0.000462791	HOX-related factors{3.1.1}	HOX4{3.1.1.4}	CDX1;CDX2;CDX4;EVX1;EVX2;GBX1;GBX2;GSX1;GSX2;HDX;HMBOX1;HNF1A;HNF1B;HOXA1;HOXA10;HOXA11;HOXA13;HOXA2;HOXA3;HOXA4;HOXA5;HOXA6;HOXA7;HOXA9;HOXB1;HOXB13;HOXB2;HOXB3;HOXB4;HOXB5;HOXB6;HOXB7;HOXB8;HOXB9;HOXC10;HOXC11;HOXC12;HOXC13;HOXC4;HOXC5;HOXC6;HOXC8;HOXC9;HOXD1;HOXD10;HOXD11;HOXD12;HOXD13;HOXD3;HOXD4;HOXD8;HOXD9;MEOX1;MEOX2;MNX1;PDX1;POU1F1;POU2F1;POU2F2;POU2F3;POU3F1;POU3F2;POU3F3;POU3F4;POU4F1;…	HOXB4;HOXD4
MEIS3_HUMAN.H11MO.0.D	83	0.0459071	0.397672	0.626188	0.502036	1.34258e-11	3.01788e-11	TALE-type homeo domain factors{3.1.4}	MEIS{3.1.4.2}	IRX1;IRX2;IRX3;IRX4;IRX5;IRX6;MEIS1;MEIS2;MEIS3;MKX;PBX1;PBX2;PBX3;PKNOX1;PKNOX2;TGIF1;TGIF2;TGIF2LX;TGIF2LY	MEIS1;MEIS2;MEIS3
FOXH1_HUMAN.H11MO.0.A	80	0.0442478	0.397431	0.630997	0.503941	4.47105e-11	9.49637e-11	Forkhead box (FOX) factors{3.3.1}	FOXH{3.3.1.8}	FOXA1;FOXA2;FOXA3;FOXB1;FOXB2;FOXC1;FOXC2;FOXD1;FOXD2;FOXD3;FOXD4;FOXD4L1;FOXD4L3;FOXD4L4;FOXD4L5;FOXD4L6;FOXE1;FOXE3;FOXF1;FOXF2;FOXG1;FOXH1;FOXI1;FOXI2;FOXI3;FOXJ1;FOXJ2;FOXJ3;FOXK1;FOXK2;FOXL1;FOXL2;FOXM1;FOXN1;FOXN2;FOXN3;FOXN4;FOXO1;FOXO3;FOXO4;FOXO6;FOXP1;FOXP2;FOXP3;FOXP4;FOXQ1;FOXR1;FOXR2;FOXS1	FOXH1
NOBOX_HUMAN.H11MO.0.C	42	0.0232301	0.396907	0.751063	0.552981	4.99026e-05	6.87051e-05	Paired-related HD factors{3.1.3}	NOBOX{3.1.3.15}	ALX1;ALX3;ALX4;ARGFX;ARX;CRX;DMBX1;DPRX;DRGX;DUX4;DUXA;ESX1;GSC;GSC2;HESX1;ISX;LEUTX;MIXL1;NOBOX;OTP;OTX1;OTX2;PHOX2A;PHOX2B;PITX1;PITX2;PITX3;PROP1;PRRX1;PRRX2;RAX;RAX2;RHOXF1;RHOXF2;SEBOX;SHOX;SHOX2;TPRX1;UNCX;VSX1;VSX2	NOBOX
MYBB_HUMAN.H11MO.0.D	55	0.0304204	0.394487	0.688318	0.526064	3.44259e-07	5.42789e-07	Myb/SANT domain factors{3.5.1}	Myb-like factors{3.5.1.1}	CDC5L;DMTF1;MYB;MYBL1;MYBL2;SMARCA1;SMARCA5;SNAPC4;TRERF1;ZNF541	CDC5L;MYBL1;MYBL2;MYB
TF7L1_HUMAN.H11MO.0.B	64	0.0353982	0.394368	0.660764	0.514582	1.10363e-08	1.89511e-08	TCF-7-related factors{4.1.3}	TCF-7L1 (TCF-3) [1]{4.1.3.0.2}	LEF1;TAF1;TCF7;TCF7L1;TCF7L2	TCF7L1
PO3F2_HUMAN.H11MO.0.A	67	0.0370575	0.392154	0.649482	0.50851	2.18238e-09	3.97781e-09	POU domain factors{3.1.10}	POU3 (Oct-6-like factors){3.1.10.3}	CDX1;CDX2;CDX4;EVX1;EVX2;GBX1;GBX2;GSX1;GSX2;HDX;HMBOX1;HNF1A;HNF1B;HOXA1;HOXA10;HOXA11;HOXA13;HOXA2;HOXA3;HOXA4;HOXA5;HOXA6;HOXA7;HOXA9;HOXB1;HOXB13;HOXB2;HOXB3;HOXB4;HOXB5;HOXB6;HOXB7;HOXB8;HOXB9;HOXC10;HOXC11;HOXC12;HOXC13;HOXC4;HOXC5;HOXC6;HOXC8;HOXC9;HOXD1;HOXD10;HOXD11;HOXD12;HOXD13;HOXD3;HOXD4;HOXD8;HOXD9;MEOX1;MEOX2;MNX1;PDX1;POU1F1;POU2F1;POU2F2;POU2F3;POU3F1;POU3F2;POU3F3;POU3F4;POU4F1;…	POU3F1;POU3F2;POU3F3;POU3F4
NFAC1_HUMAN.H11MO.1.B	82	0.045354	0.391885	0.61872	0.495439	7.29431e-12	1.67378e-11	NFAT-related factors{6.1.3}	NFATc1{6.1.3.0.1}	NFAT5;NFATC1;NFATC2;NFATC3;NFATC4	NFATC1
GATA1_HUMAN.H11MO.1.A	78	0.0431416	0.39146	0.625109	0.497895	3.37788e-11	7.23429e-11	GATA-type zinc fingers{2.2.1}	Two zinc-finger GATA factors{2.2.1.1}	GATA1;GATA2;GATA3;GATA4;GATA5;GATA6;GATAD2A;GATAD2B;TRPS1;ZGLP1	GATA1;GATA2;GATA3;GATA4;GATA5;GATA6
ZN394_HUMAN.H11MO.1.D	80	0.0442478	0.390877	0.620576	0.495627	1.40594e-11	3.14198e-11	More than 3 adjacent zinc finger factors{2.3.3}	unclassified{2.3.3.0}	BCL6B;BCL6;CTCFL;CTCF;FEZF1;GFI1B;GFI1;GLI1;GLI2;GLI3;GLIS1;GLIS2;GLIS3;MTF1;MYNN;MZF1;OSR2;OVOL1;OVOL2;ZNF146;PLAG1;PLAGL1;PRDM14;PRDM1;PRDM6;SCRT1;SCRT2;SNAI1;SNAI2;YY1;YY2;WT1;ZNF324;ZNF354A;ZBTB14;ZBTB18;ZBTB48;ZBTB49;ZBTB7A;ZBTB7B;ZBTB6;ZFP64;ZFP28;ZFP42;ZFP82;ZFX;ZIC1;ZIC2;ZIC3;ZIC4;ZIM3;ZKSCAN1;ZKSCAN3;ZNF121;ZNF136;ZNF140;ZNF143;ZNF148;ZNF214;ZNF232;ZNF250;ZNF257;ZNF260;ZNF263;ZNF264;ZNF2…	MYNN;MZF1;OSR2;PRDM14;PRDM6;WT1;ZBTB14;ZBTB48;ZBTB49;ZFP64;ZFP28;ZIM3;ZNF121;ZNF250;ZNF257;ZNF263;ZNF274;ZNF317;ZNF320;ZNF329;ZNF331;ZNF394;ZNF449;ZNF502;ZNF528;ZNF547;ZNF549;ZNF554;ZNF586;ZNF589;ZNF667;ZNF680;ZNF708;ZNF713;ZNF768;ZNF18;ZNF85;ZSCAN16;ZSCAN22
ANDR_HUMAN.H11MO.1.A	110	0.0608407	0.389045	0.578128	0.476348	6.7965e-17	2.18338e-16	Steroid hormone receptors (NR3){2.1.1}	GR-like receptors (NR3C){2.1.1.1}	AR;ESR1;ESR2;ESRRA;ESRRB;ESRRG;NR3C1;NR3C2;PGR	AR;NR3C1;NR3C2;PGR
DBP_HUMAN.H11MO.0.B	62	0.034292	0.388861	0.65688	0.509606	1.04161e-08	1.79259e-08	C/EBP-related{1.1.8}	PAR factors{1.1.8.2}	CEBPA;CEBPB;CEBPD;CEBPE;CEBPG;DBP;DDIT3;HLF;NFIL3;TEF	DBP;HLF;NFIL3;TEF
GATA2_HUMAN.H11MO.0.A	79	0.0436947	0.388556	0.61864	0.493424	1.19806e-11	2.70881e-11	GATA-type zinc fingers{2.2.1}	Two zinc-finger GATA factors{2.2.1.1}	GATA1;GATA2;GATA3;GATA4;GATA5;GATA6;GATAD2A;GATAD2B;TRPS1;ZGLP1	GATA1;GATA2;GATA3;GATA4;GATA5;GATA6
RUNX1_HUMAN.H11MO.0.A	116	0.0641593	0.388223	0.571181	0.472852	5.0152e-18	1.72621e-17	Runt-related factors{6.4.1}	Runx1 (PEBP2alphaB, CBF-alpha2, AML-1){6.4.1.0.2}	RUNX1;RUNX2;RUNX3	RUNX1
HXB4_HUMAN.H11MO.0.B	45	0.0248894	0.385312	0.713211	0.530439	4.52727e-06	6.61084e-06	HOX-related factors{3.1.1}	HOX4{3.1.1.4}	CDX1;CDX2;CDX4;EVX1;EVX2;GBX1;GBX2;GSX1;GSX2;HDX;HMBOX1;HNF1A;HNF1B;HOXA1;HOXA10;HOXA11;HOXA13;HOXA2;HOXA3;HOXA4;HOXA5;HOXA6;HOXA7;HOXA9;HOXB1;HOXB13;HOXB2;HOXB3;HOXB4;HOXB5;HOXB6;HOXB7;HOXB8;HOXB9;HOXC10;HOXC11;HOXC12;HOXC13;HOXC4;HOXC5;HOXC6;HOXC8;HOXC9;HOXD1;HOXD10;HOXD11;HOXD12;HOXD13;HOXD3;HOXD4;HOXD8;HOXD9;MEOX1;MEOX2;MNX1;PDX1;POU1F1;POU2F1;POU2F2;POU2F3;POU3F1;POU3F2;POU3F3;POU3F4;POU4F1;…	HOXB4;HOXD4
BATF_HUMAN.H11MO.1.A	76	0.0420354	0.384433	0.617601	0.490527	1.98025e-11	4.3747e-11	B-ATF-related factors{1.1.4}	B-ATF{1.1.4.0.1}	BATF;BATF2;BATF3	BATF
RUNX3_HUMAN.H11MO.0.A	106	0.0586283	0.383768	0.574387	0.471687	7.76687e-17	2.47449e-16	Runt-related factors{6.4.1}	Runx3 (PEBP2alphaC, CBF-alpha3, AML-2){6.4.1.0.3}	RUNX1;RUNX2;RUNX3	RUNX3
PO5F1_HUMAN.H11MO.0.A	68	0.0376106	0.383515	0.632812	0.496388	4.00559e-10	7.79876e-10	POU domain factors{3.1.10}	POU5 (Oct-3/4-like factors){3.1.10.5}	CDX1;CDX2;CDX4;EVX1;EVX2;GBX1;GBX2;GSX1;GSX2;HDX;HMBOX1;HNF1A;HNF1B;HOXA1;HOXA10;HOXA11;HOXA13;HOXA2;HOXA3;HOXA4;HOXA5;HOXA6;HOXA7;HOXA9;HOXB1;HOXB13;HOXB2;HOXB3;HOXB4;HOXB5;HOXB6;HOXB7;HOXB8;HOXB9;HOXC10;HOXC11;HOXC12;HOXC13;HOXC4;HOXC5;HOXC6;HOXC8;HOXC9;HOXD1;HOXD10;HOXD11;HOXD12;HOXD13;HOXD3;HOXD4;HOXD8;HOXD9;MEOX1;MEOX2;MNX1;PDX1;POU1F1;POU2F1;POU2F2;POU2F3;POU3F1;POU3F2;POU3F3;POU3F4;POU4F1;…	POU5F1B;POU5F1
ERR3_HUMAN.H11MO.0.B	65	0.0359513	0.380477	0.63497	0.495402	8.14828e-10	1.54357e-09	Steroid hormone receptors (NR3){2.1.1}	ER-like receptors (NR3A&B){2.1.1.2}	AR;ESR1;ESR2;ESRRA;ESRRB;ESRRG;NR3C1;NR3C2;PGR	ESRRA;ESRRB;ESRRG;ESR1;ESR2
LHX2_HUMAN.H11MO.0.A	52	0.0287611	0.379981	0.673626	0.511063	1.81825e-07	2.92057e-07	HD-LIM factors{3.1.5}	Lhx-2-like factors{3.1.5.3}	ISL1;ISL2;LHX1;LHX2;LHX3;LHX4;LHX5;LHX6;LHX8;LHX9;LMX1A;LMX1B	LHX2;LHX9
GCR_HUMAN.H11MO.0.A	98	0.0542035	0.37973	0.577214	0.470533	7.34725e-16	2.18715e-15	Steroid hormone receptors (NR3){2.1.1}	GR-like receptors (NR3C){2.1.1.1}	AR;ESR1;ESR2;ESRRA;ESRRB;ESRRG;NR3C1;NR3C2;PGR	AR;NR3C1;NR3C2;PGR
MNX1_HUMAN.H11MO.0.D	89	0.0492257	0.377872	0.586004	0.473207	1.94669e-14	5.26632e-14	HOX-related factors{3.1.1}	MNX{3.1.1.13}	CDX1;CDX2;CDX4;EVX1;EVX2;GBX1;GBX2;GSX1;GSX2;HDX;HMBOX1;HNF1A;HNF1B;HOXA1;HOXA10;HOXA11;HOXA13;HOXA2;HOXA3;HOXA4;HOXA5;HOXA6;HOXA7;HOXA9;HOXB1;HOXB13;HOXB2;HOXB3;HOXB4;HOXB5;HOXB6;HOXB7;HOXB8;HOXB9;HOXC10;HOXC11;HOXC12;HOXC13;HOXC4;HOXC5;HOXC6;HOXC8;HOXC9;HOXD1;HOXD10;HOXD11;HOXD12;HOXD13;HOXD3;HOXD4;HOXD8;HOXD9;MEOX1;MEOX2;MNX1;PDX1;POU1F1;POU2F1;POU2F2;POU2F3;POU3F1;POU3F2;POU3F3;POU3F4;POU4F1;…	MNX1
BPTF_HUMAN.H11MO.0.D	139	0.0768805	0.377803	0.538564	0.452608	1.68724e-23	7.78957e-23			BPTF	BPTF
GATA6_HUMAN.H11MO.0.A	68	0.0376106	0.375295	0.619223	0.485725	9.78792e-11	2.0124e-10	GATA-type zinc fingers{2.2.1}	Two zinc-finger GATA factors{2.2.1.1}	GATA1;GATA2;GATA3;GATA4;GATA5;GATA6;GATAD2A;GATAD2B;TRPS1;ZGLP1	GATA1;GATA2;GATA3;GATA4;GATA5;GATA6
HXA9_HUMAN.H11MO.0.B	60	0.0331858	0.372466	0.634634	0.490379	1.93598e-09	3.57091e-09	HOX-related factors{3.1.1}	HOX9-13{3.1.1.8}	CDX1;CDX2;CDX4;EVX1;EVX2;GBX1;GBX2;GSX1;GSX2;HDX;HMBOX1;HNF1A;HNF1B;HOXA1;HOXA10;HOXA11;HOXA13;HOXA2;HOXA3;HOXA4;HOXA5;HOXA6;HOXA7;HOXA9;HOXB1;HOXB13;HOXB2;HOXB3;HOXB4;HOXB5;HOXB6;HOXB7;HOXB8;HOXB9;HOXC10;HOXC11;HOXC12;HOXC13;HOXC4;HOXC5;HOXC6;HOXC8;HOXC9;HOXD1;HOXD10;HOXD11;HOXD12;HOXD13;HOXD3;HOXD4;HOXD8;HOXD9;MEOX1;MEOX2;MNX1;PDX1;POU1F1;POU2F1;POU2F2;POU2F3;POU3F1;POU3F2;POU3F3;POU3F4;POU4F1;…	HOXA10;HOXA11;HOXA13;HOXA9;HOXB13;HOXC10;HOXC11;HOXC12;HOXC13;HOXC9;HOXD10;HOXD11;HOXD12;HOXD13;HOXD9
FOXO6_HUMAN.H11MO.0.D	78	0.0431416	0.371075	0.592501	0.471949	5.78936e-13	1.39053e-12	Forkhead box (FOX) factors{3.3.1}	FOXO{3.3.1.15}	FOXA1;FOXA2;FOXA3;FOXB1;FOXB2;FOXC1;FOXC2;FOXD1;FOXD2;FOXD3;FOXD4;FOXD4L1;FOXD4L3;FOXD4L4;FOXD4L5;FOXD4L6;FOXE1;FOXE3;FOXF1;FOXF2;FOXG1;FOXH1;FOXI1;FOXI2;FOXI3;FOXJ1;FOXJ2;FOXJ3;FOXK1;FOXK2;FOXL1;FOXL2;FOXM1;FOXN1;FOXN2;FOXN3;FOXN4;FOXO1;FOXO3;FOXO4;FOXO6;FOXP1;FOXP2;FOXP3;FOXP4;FOXQ1;FOXR1;FOXR2;FOXS1	FOXO1;FOXO3;FOXO4;FOXO6
GATA4_HUMAN.H11MO.0.A	69	0.0381637	0.368727	0.606219	0.476292	1.68345e-11	3.75127e-11	GATA-type zinc fingers{2.2.1}	Two zinc-finger GATA factors{2.2.1.1}	GATA1;GATA2;GATA3;GATA4;GATA5;GATA6;GATAD2A;GATAD2B;TRPS1;ZGLP1	GATA1;GATA2;GATA3;GATA4;GATA5;GATA6
CEBPB_HUMAN.H11MO.0.A	56	0.0309735	0.366311	0.635889	0.487137	4.18608e-09	7.41947e-09	C/EBP-related{1.1.8}	C/EBP{1.1.8.1}	CEBPA;CEBPB;CEBPD;CEBPE;CEBPG;DBP;DDIT3;HLF;NFIL3;TEF	CEBPA;CEBPB;CEBPD;CEBPE;CEBPG;DDIT3
NR2E3_HUMAN.H11MO.0.C	67	0.0370575	0.366107	0.606319	0.474749	2.49897e-11	5.47359e-11	RXR-related receptors (NR2){2.1.3}	Tailless-like receptors (NR2E){2.1.3.3}	HNF4A;HNF4G;NR2C1;NR2C2;NR2E1;NR2E3;NR2F1;NR2F2;NR2F6;RXRA;RXRB;RXRG	NR2E1;NR2E3
LHX4_HUMAN.H11MO.0.D	45	0.0248894	0.364865	0.675429	0.502342	4.88591e-07	7.62557e-07	HD-LIM factors{3.1.5}	Lhx-3-like factors{3.1.5.4}	ISL1;ISL2;LHX1;LHX2;LHX3;LHX4;LHX5;LHX6;LHX8;LHX9;LMX1A;LMX1B	LHX3;LHX4
SMCA1_HUMAN.H11MO.0.C	87	0.0481195	0.364528	0.568054	0.457666	1.89027e-15	5.47895e-15	Myb/SANT domain factors{3.5.1}	SMARCA-like factors{3.5.1.5}	CDC5L;MYBL1;MYBL2;MYB;SMARCA1;SMARCA5	SMARCA1;SMARCA5
ZN418_HUMAN.H11MO.1.D	71	0.0392699	0.363464	0.593392	0.467762	2.63736e-12	6.12471e-12	Factors with multiple dispersed zinc fingers{2.3.4}	ZNF417-like factors{2.3.4.1}	BCL11A;BCL11B;BNC1;BNC2;E4F1;HIC1;HIC2;HINFP;HIVEP1;HIVEP2;HIVEP3;IKZF1;IKZF2;IKZF3;IKZF4;IKZF5;INSM1;INSM2;MAZ;MECOM;PATZ1;PRDM16;PRDM4;REST;RLF;RREB1;SALL1;SALL2;SALL3;SALL4;VEZF1;ZBTB1;ZBTB17;ZBTB2;ZBTB25;ZBTB4;ZFAT;ZNF134;ZNF211;ZNF217;ZNF219;ZNF248;ZNF256;ZNF292;ZNF296;ZNF319;ZNF334;ZNF335;ZNF341;ZNF37A;ZNF382;ZNF417;ZNF418;ZNF423;ZNF467;ZNF510;ZNF512;ZNF512B;ZNF516;ZNF518A;ZNF518B;ZNF521;ZN…	ZNF418
PO3F1_HUMAN.H11MO.0.C	56	0.0309735	0.362404	0.629145	0.48197	2.64491e-09	4.7757e-09	POU domain factors{3.1.10}	POU3 (Oct-6-like factors){3.1.10.3}	CDX1;CDX2;CDX4;EVX1;EVX2;GBX1;GBX2;GSX1;GSX2;HDX;HMBOX1;HNF1A;HNF1B;HOXA1;HOXA10;HOXA11;HOXA13;HOXA2;HOXA3;HOXA4;HOXA5;HOXA6;HOXA7;HOXA9;HOXB1;HOXB13;HOXB2;HOXB3;HOXB4;HOXB5;HOXB6;HOXB7;HOXB8;HOXB9;HOXC10;HOXC11;HOXC12;HOXC13;HOXC4;HOXC5;HOXC6;HOXC8;HOXC9;HOXD1;HOXD10;HOXD11;HOXD12;HOXD13;HOXD3;HOXD4;HOXD8;HOXD9;MEOX1;MEOX2;MNX1;PDX1;POU1F1;POU2F1;POU2F2;POU2F3;POU3F1;POU3F2;POU3F3;POU3F4;POU4F1;…	POU3F1;POU3F2;POU3F3;POU3F4
VAX2_HUMAN.H11MO.0.D	45	0.0248894	0.36125	0.668699	0.497351	3.97328e-07	6.2391e-07	NK-related factors{3.1.2}	VAX{3.1.2.22}	BARHL1;BARHL2;BARX1;BARX2;BSX;DBX1;DBX2;DLX1;DLX2;DLX3;DLX4;DLX5;DLX6;EMX1;EMX2;EN1;EN2;HHEX;HLX;HMX1;HMX2;HMX3;LBX1;LBX2;MSX1;MSX2;NANOG;NKX1-1;NKX1-2;NKX2-1;NKX2-2;NKX2-3;NKX2-4;NKX2-5;NKX2-6;NKX2-8;NKX3-1;NKX3-2;NKX6-1;NKX6-2;NKX6-3;NOTO;TLX1;TLX2;TLX3;VAX1;VAX2;VENTX	VAX1;VAX2
FOXP1_HUMAN.H11MO.0.A	109	0.0602876	0.360928	0.537246	0.442312	1.90069e-20	7.51505e-20	Forkhead box (FOX) factors{3.3.1}	FOXP{3.3.1.16}	FOXA1;FOXA2;FOXA3;FOXB1;FOXB2;FOXC1;FOXC2;FOXD1;FOXD2;FOXD3;FOXD4;FOXD4L1;FOXD4L3;FOXD4L4;FOXD4L5;FOXD4L6;FOXE1;FOXE3;FOXF1;FOXF2;FOXG1;FOXH1;FOXI1;FOXI2;FOXI3;FOXJ1;FOXJ2;FOXJ3;FOXK1;FOXK2;FOXL1;FOXL2;FOXM1;FOXN1;FOXN2;FOXN3;FOXN4;FOXO1;FOXO3;FOXO4;FOXO6;FOXP1;FOXP2;FOXP3;FOXP4;FOXQ1;FOXR1;FOXR2;FOXS1	FOXP1;FOXP2;FOXP3
SOX8_HUMAN.H11MO.0.D	52	0.0287611	0.360225	0.638514	0.484429	1.14103e-08	1.95496e-08	SOX-related factors{4.1.1}	Group E{4.1.1.5}	BBX;CIC;HBP1;SOX1;SOX10;SOX11;SOX12;SOX13;SOX14;SOX15;SOX17;SOX18;SOX2;SOX21;SOX3;SOX30;SOX4;SOX5;SOX6;SOX7;SOX8;SOX9;SRY	SOX10;SOX8;SOX9
ZN317_HUMAN.H11MO.0.C	67	0.0370575	0.36016	0.596423	0.467047	9.53787e-12	2.16285e-11	More than 3 adjacent zinc finger factors{2.3.3}	unclassified{2.3.3.0}	BCL6B;BCL6;CTCFL;CTCF;FEZF1;GFI1B;GFI1;GLI1;GLI2;GLI3;GLIS1;GLIS2;GLIS3;MTF1;MYNN;MZF1;OSR2;OVOL1;OVOL2;ZNF146;PLAG1;PLAGL1;PRDM14;PRDM1;PRDM6;SCRT1;SCRT2;SNAI1;SNAI2;YY1;YY2;WT1;ZNF324;ZNF354A;ZBTB14;ZBTB18;ZBTB48;ZBTB49;ZBTB7A;ZBTB7B;ZBTB6;ZFP64;ZFP28;ZFP42;ZFP82;ZFX;ZIC1;ZIC2;ZIC3;ZIC4;ZIM3;ZKSCAN1;ZKSCAN3;ZNF121;ZNF136;ZNF140;ZNF143;ZNF148;ZNF214;ZNF232;ZNF250;ZNF257;ZNF260;ZNF263;ZNF264;ZNF2…	MYNN;MZF1;OSR2;PRDM14;PRDM6;WT1;ZBTB14;ZBTB48;ZBTB49;ZFP64;ZFP28;ZIM3;ZNF121;ZNF250;ZNF257;ZNF263;ZNF274;ZNF317;ZNF320;ZNF329;ZNF331;ZNF394;ZNF449;ZNF502;ZNF528;ZNF547;ZNF549;ZNF554;ZNF586;ZNF589;ZNF667;ZNF680;ZNF708;ZNF713;ZNF768;ZNF18;ZNF85;ZSCAN16;ZSCAN22
NKX32_HUMAN.H11MO.0.C	56	0.0309735	0.359559	0.624237	0.478208	1.63828e-09	3.02904e-09	NK-related factors{3.1.2}	NK-3{3.1.2.16}	BARHL1;BARHL2;BARX1;BARX2;BSX;DBX1;DBX2;DLX1;DLX2;DLX3;DLX4;DLX5;DLX6;EMX1;EMX2;EN1;EN2;HHEX;HLX;HMX1;HMX2;HMX3;LBX1;LBX2;MSX1;MSX2;NANOG;NKX1-1;NKX1-2;NKX2-1;NKX2-2;NKX2-3;NKX2-4;NKX2-5;NKX2-6;NKX2-8;NKX3-1;NKX3-2;NKX6-1;NKX6-2;NKX6-3;NOTO;TLX1;TLX2;TLX3;VAX1;VAX2;VENTX	NKX3-1;NKX3-2
HXA2_HUMAN.H11MO.0.D	54	0.0298673	0.359458	0.630329	0.48062	3.83175e-09	6.83861e-09	HOX-related factors{3.1.1}	HOX2{3.1.1.2}	CDX1;CDX2;CDX4;EVX1;EVX2;GBX1;GBX2;GSX1;GSX2;HDX;HMBOX1;HNF1A;HNF1B;HOXA1;HOXA10;HOXA11;HOXA13;HOXA2;HOXA3;HOXA4;HOXA5;HOXA6;HOXA7;HOXA9;HOXB1;HOXB13;HOXB2;HOXB3;HOXB4;HOXB5;HOXB6;HOXB7;HOXB8;HOXB9;HOXC10;HOXC11;HOXC12;HOXC13;HOXC4;HOXC5;HOXC6;HOXC8;HOXC9;HOXD1;HOXD10;HOXD11;HOXD12;HOXD13;HOXD3;HOXD4;HOXD8;HOXD9;MEOX1;MEOX2;MNX1;PDX1;POU1F1;POU2F1;POU2F2;POU2F3;POU3F1;POU3F2;POU3F3;POU3F4;POU4F1;…	HOXA2;HOXB2
HMBX1_HUMAN.H11MO.0.D	48	0.0265487	0.357932	0.649622	0.487549	6.32177e-08	1.03925e-07	POU domain factors{3.1.10}	HNF1-like factors{3.1.10.7}	CDX1;CDX2;CDX4;EVX1;EVX2;GBX1;GBX2;GSX1;GSX2;HDX;HMBOX1;HNF1A;HNF1B;HOXA1;HOXA10;HOXA11;HOXA13;HOXA2;HOXA3;HOXA4;HOXA5;HOXA6;HOXA7;HOXA9;HOXB1;HOXB13;HOXB2;HOXB3;HOXB4;HOXB5;HOXB6;HOXB7;HOXB8;HOXB9;HOXC10;HOXC11;HOXC12;HOXC13;HOXC4;HOXC5;HOXC6;HOXC8;HOXC9;HOXD1;HOXD10;HOXD11;HOXD12;HOXD13;HOXD3;HOXD4;HOXD8;HOXD9;MEOX1;MEOX2;MNX1;PDX1;POU1F1;POU2F1;POU2F2;POU2F3;POU3F1;POU3F2;POU3F3;POU3F4;POU4F1;…	HMBOX1;HNF1A;HNF1B
ZN502_HUMAN.H11MO.0.C	67	0.0370575	0.357796	0.592525	0.46398	5.81662e-12	1.3427e-11	More than 3 adjacent zinc finger factors{2.3.3}	unclassified{2.3.3.0}	BCL6B;BCL6;CTCFL;CTCF;FEZF1;GFI1B;GFI1;GLI1;GLI2;GLI3;GLIS1;GLIS2;GLIS3;MTF1;MYNN;MZF1;OSR2;OVOL1;OVOL2;ZNF146;PLAG1;PLAGL1;PRDM14;PRDM1;PRDM6;SCRT1;SCRT2;SNAI1;SNAI2;YY1;YY2;WT1;ZNF324;ZNF354A;ZBTB14;ZBTB18;ZBTB48;ZBTB49;ZBTB7A;ZBTB7B;ZBTB6;ZFP64;ZFP28;ZFP42;ZFP82;ZFX;ZIC1;ZIC2;ZIC3;ZIC4;ZIM3;ZKSCAN1;ZKSCAN3;ZNF121;ZNF136;ZNF140;ZNF143;ZNF148;ZNF214;ZNF232;ZNF250;ZNF257;ZNF260;ZNF263;ZNF264;ZNF2…	MYNN;MZF1;OSR2;PRDM14;PRDM6;WT1;ZBTB14;ZBTB48;ZBTB49;ZFP64;ZFP28;ZIM3;ZNF121;ZNF250;ZNF257;ZNF263;ZNF274;ZNF317;ZNF320;ZNF329;ZNF331;ZNF394;ZNF449;ZNF502;ZNF528;ZNF547;ZNF549;ZNF554;ZNF586;ZNF589;ZNF667;ZNF680;ZNF708;ZNF713;ZNF768;ZNF18;ZNF85;ZSCAN16;ZSCAN22
NR2E1_HUMAN.H11MO.0.D	56	0.0309735	0.357753	0.621008	0.475738	1.30501e-09	2.44809e-09	RXR-related receptors (NR2){2.1.3}	Tailless-like receptors (NR2E){2.1.3.3}	HNF4A;HNF4G;NR2C1;NR2C2;NR2E1;NR2E3;NR2F1;NR2F2;NR2F6;RXRA;RXRB;RXRG	NR2E1;NR2E3
HXA7_HUMAN.H11MO.0.D	36	0.0199115	0.357742	0.713042	0.512742	1.4486e-05	2.0418e-05	HOX-related factors{3.1.1}	HOX6-7{3.1.1.6}	CDX1;CDX2;CDX4;EVX1;EVX2;GBX1;GBX2;GSX1;GSX2;HDX;HMBOX1;HNF1A;HNF1B;HOXA1;HOXA10;HOXA11;HOXA13;HOXA2;HOXA3;HOXA4;HOXA5;HOXA6;HOXA7;HOXA9;HOXB1;HOXB13;HOXB2;HOXB3;HOXB4;HOXB5;HOXB6;HOXB7;HOXB8;HOXB9;HOXC10;HOXC11;HOXC12;HOXC13;HOXC4;HOXC5;HOXC6;HOXC8;HOXC9;HOXD1;HOXD10;HOXD11;HOXD12;HOXD13;HOXD3;HOXD4;HOXD8;HOXD9;MEOX1;MEOX2;MNX1;PDX1;POU1F1;POU2F1;POU2F2;POU2F3;POU3F1;POU3F2;POU3F3;POU3F4;POU4F1;…	HOXA7;HOXB6;HOXB7;HOXC6
ISL2_HUMAN.H11MO.0.D	45	0.0248894	0.353448	0.65423	0.48658	1.22265e-07	1.98038e-07	HD-LIM factors{3.1.5}	ISL{3.1.5.1}	ISL1;ISL2;LHX1;LHX2;LHX3;LHX4;LHX5;LHX6;LHX8;LHX9;LMX1A;LMX1B	ISL1;ISL2
ATF4_HUMAN.H11MO.0.A	59	0.0326327	0.353325	0.604697	0.466297	1.17819e-10	2.4095e-10	ATF-4-related factors{1.1.6}	ATF-4{1.1.6.0.1}	ATF4;ATF5	ATF4
NFAC3_HUMAN.H11MO.0.B	64	0.0353982	0.352319	0.5902	0.459679	9.32719e-12	2.12132e-11	NFAT-related factors{6.1.3}	NFATc3 (NFATx){6.1.3.0.3}	NFAT5;NFATC1;NFATC2;NFATC3;NFATC4	NFATC3
HLF_HUMAN.H11MO.0.C	57	0.0315265	0.352029	0.608131	0.466929	2.8319e-10	5.61284e-10	C/EBP-related{1.1.8}	PAR factors{1.1.8.2}	CEBPA;CEBPB;CEBPD;CEBPE;CEBPG;DBP;DDIT3;HLF;NFIL3;TEF	DBP;HLF;NFIL3;TEF
TBX19_HUMAN.H11MO.0.D	56	0.0309735	0.350481	0.608411	0.466093	3.92016e-10	7.65176e-10	Brachyury-related factors{6.5.1}	TBX19{6.5.1.0.2}	T;TBX19	TBX19
ZSC16_HUMAN.H11MO.0.D	69	0.0381637	0.350261	0.575789	0.452408	4.15842e-13	1.0114e-12	More than 3 adjacent zinc finger factors{2.3.3}	unclassified{2.3.3.0}	BCL6B;BCL6;CTCFL;CTCF;FEZF1;GFI1B;GFI1;GLI1;GLI2;GLI3;GLIS1;GLIS2;GLIS3;MTF1;MYNN;MZF1;OSR2;OVOL1;OVOL2;ZNF146;PLAG1;PLAGL1;PRDM14;PRDM1;PRDM6;SCRT1;SCRT2;SNAI1;SNAI2;YY1;YY2;WT1;ZNF324;ZNF354A;ZBTB14;ZBTB18;ZBTB48;ZBTB49;ZBTB7A;ZBTB7B;ZBTB6;ZFP64;ZFP28;ZFP42;ZFP82;ZFX;ZIC1;ZIC2;ZIC3;ZIC4;ZIM3;ZKSCAN1;ZKSCAN3;ZNF121;ZNF136;ZNF140;ZNF143;ZNF148;ZNF214;ZNF232;ZNF250;ZNF257;ZNF260;ZNF263;ZNF264;ZNF2…	MYNN;MZF1;OSR2;PRDM14;PRDM6;WT1;ZBTB14;ZBTB48;ZBTB49;ZFP64;ZFP28;ZIM3;ZNF121;ZNF250;ZNF257;ZNF263;ZNF274;ZNF317;ZNF320;ZNF329;ZNF331;ZNF394;ZNF449;ZNF502;ZNF528;ZNF547;ZNF549;ZNF554;ZNF586;ZNF589;ZNF667;ZNF680;ZNF708;ZNF713;ZNF768;ZNF18;ZNF85;ZSCAN16;ZSCAN22
SOX11_HUMAN.H11MO.0.D	50	0.0276549	0.349215	0.626155	0.472586	6.51376e-09	1.13111e-08	SOX-related factors{4.1.1}	Group C{4.1.1.3}	BBX;CIC;HBP1;SOX1;SOX10;SOX11;SOX12;SOX13;SOX14;SOX15;SOX17;SOX18;SOX2;SOX21;SOX3;SOX30;SOX4;SOX5;SOX6;SOX7;SOX8;SOX9;SRY	SOX11;SOX4
HMX3_HUMAN.H11MO.0.D	39	0.0215708	0.347411	0.673548	0.490468	1.19839e-06	1.80815e-06	NK-related factors{3.1.2}	NK-5/HMX{3.1.2.18}	BARHL1;BARHL2;BARX1;BARX2;BSX;DBX1;DBX2;DLX1;DLX2;DLX3;DLX4;DLX5;DLX6;EMX1;EMX2;EN1;EN2;HHEX;HLX;HMX1;HMX2;HMX3;LBX1;LBX2;MSX1;MSX2;NANOG;NKX1-1;NKX1-2;NKX2-1;NKX2-2;NKX2-3;NKX2-4;NKX2-5;NKX2-6;NKX2-8;NKX3-1;NKX3-2;NKX6-1;NKX6-2;NKX6-3;NOTO;TLX1;TLX2;TLX3;VAX1;VAX2;VENTX	HMX1;HMX2;HMX3
NFIL3_HUMAN.H11MO.0.D	57	0.0315265	0.345815	0.597405	0.458698	8.23422e-11	1.71583e-10	C/EBP-related{1.1.8}	PAR factors{1.1.8.2}	CEBPA;CEBPB;CEBPD;CEBPE;CEBPG;DBP;DDIT3;HLF;NFIL3;TEF	DBP;HLF;NFIL3;TEF
ZN264_HUMAN.H11MO.0.C	55	0.0304204	0.345244	0.602308	0.460363	2.55547e-10	5.10432e-10	More than 3 adjacent zinc finger factors{2.3.3}	ZNF460-like factors{2.3.3.54}	BCL6;BCL6B;CTCF;CTCFL;FEZF1;FEZF2;GFI1;GFI1B;GLI1;GLI2;GLI3;GLI4;GLIS1;GLIS2;GLIS3;HKR1;MTF1;MYNN;MZF1;OSR2;OVOL1;OVOL2;PLAG1;PLAGL1;PLAGL2;PRDM1;PRDM14;PRDM6;SCRT1;SCRT2;SNAI1;SNAI2;SNAI3;WT1;YY1;YY2;ZBTB12;ZBTB14;ZBTB18;ZBTB20;ZBTB26;ZBTB42;ZBTB45;ZBTB47;ZBTB48;ZBTB49;ZBTB6;ZBTB7A;ZBTB7B;ZBTB7C;ZFP14;ZFP2;ZFP28;ZFP30;ZFP37;ZFP42;ZFP64;ZFP69;ZFP69B;ZFP82;ZFP91;ZFX;ZIC1;ZIC2;ZIC3;ZIC4;ZIC5;ZIK1;Z…	ZNF264
HXB8_HUMAN.H11MO.0.C	40	0.0221239	0.345203	0.663628	0.485112	5.56618e-07	8.63485e-07	HOX-related factors{3.1.1}	HOX8{3.1.1.7}	CDX1;CDX2;CDX4;EVX1;EVX2;GBX1;GBX2;GSX1;GSX2;HDX;HMBOX1;HNF1A;HNF1B;HOXA1;HOXA10;HOXA11;HOXA13;HOXA2;HOXA3;HOXA4;HOXA5;HOXA6;HOXA7;HOXA9;HOXB1;HOXB13;HOXB2;HOXB3;HOXB4;HOXB5;HOXB6;HOXB7;HOXB8;HOXB9;HOXC10;HOXC11;HOXC12;HOXC13;HOXC4;HOXC5;HOXC6;HOXC8;HOXC9;HOXD1;HOXD10;HOXD11;HOXD12;HOXD13;HOXD3;HOXD4;HOXD8;HOXD9;MEOX1;MEOX2;MNX1;PDX1;POU1F1;POU2F1;POU2F2;POU2F3;POU3F1;POU3F2;POU3F3;POU3F4;POU4F1;…	HOXB8;HOXC8;HOXD8
PRGR_HUMAN.H11MO.0.A	79	0.0436947	0.343033	0.546118	0.4356	3.36227e-16	1.02869e-15	Steroid hormone receptors (NR3){2.1.1}	GR-like receptors (NR3C){2.1.1.1}	AR;ESR1;ESR2;ESRRA;ESRRB;ESRRG;NR3C1;NR3C2;PGR	AR;NR3C1;NR3C2;PGR
ZFP28_HUMAN.H11MO.0.C	159	0.0879425	0.342095	0.477287	0.405252	1.83641e-34	1.1327e-33	More than 3 adjacent zinc finger factors{2.3.3}	unclassified{2.3.3.0}	BCL6B;BCL6;CTCFL;CTCF;FEZF1;GFI1B;GFI1;GLI1;GLI2;GLI3;GLIS1;GLIS2;GLIS3;MTF1;MYNN;MZF1;OSR2;OVOL1;OVOL2;ZNF146;PLAG1;PLAGL1;PRDM14;PRDM1;PRDM6;SCRT1;SCRT2;SNAI1;SNAI2;YY1;YY2;WT1;ZNF324;ZNF354A;ZBTB14;ZBTB18;ZBTB48;ZBTB49;ZBTB7A;ZBTB7B;ZBTB6;ZFP64;ZFP28;ZFP42;ZFP82;ZFX;ZIC1;ZIC2;ZIC3;ZIC4;ZIM3;ZKSCAN1;ZKSCAN3;ZNF121;ZNF136;ZNF140;ZNF143;ZNF148;ZNF214;ZNF232;ZNF250;ZNF257;ZNF260;ZNF263;ZNF264;ZNF2…	MYNN;MZF1;OSR2;PRDM14;PRDM6;WT1;ZBTB14;ZBTB48;ZBTB49;ZFP64;ZFP28;ZIM3;ZNF121;ZNF250;ZNF257;ZNF263;ZNF274;ZNF317;ZNF320;ZNF329;ZNF331;ZNF394;ZNF449;ZNF502;ZNF528;ZNF547;ZNF549;ZNF554;ZNF586;ZNF589;ZNF667;ZNF680;ZNF708;ZNF713;ZNF768;ZNF18;ZNF85;ZSCAN16;ZSCAN22
DLX3_HUMAN.H11MO.0.C	47	0.0259956	0.34093	0.622648	0.465959	7.81129e-09	1.35034e-08	NK-related factors{3.1.2}	DLX{3.1.2.5}	BARHL1;BARHL2;BARX1;BARX2;BSX;DBX1;DBX2;DLX1;DLX2;DLX3;DLX4;DLX5;DLX6;EMX1;EMX2;EN1;EN2;HHEX;HLX;HMX1;HMX2;HMX3;LBX1;LBX2;MSX1;MSX2;NANOG;NKX1-1;NKX1-2;NKX2-1;NKX2-2;NKX2-3;NKX2-4;NKX2-5;NKX2-6;NKX2-8;NKX3-1;NKX3-2;NKX6-1;NKX6-2;NKX6-3;NOTO;TLX1;TLX2;TLX3;VAX1;VAX2;VENTX	DLX1;DLX2;DLX3;DLX4;DLX5;DLX6
BHE23_HUMAN.H11MO.0.D	76	0.0420354	0.338561	0.543856	0.431977	5.34957e-16	1.60487e-15	Tal-related factors{1.2.3}	Neurogenin / Atonal-like factors{1.2.3.4}	ATOH1;ATOH7;ATOH8;BHLHA15;BHLHA9;BHLHE22;BHLHE23;FERD3L;FIGLA;HAND1;HAND2;LYL1;MESP1;MESP2;MSC;MSGN1;NEUROD1;NEUROD2;NEUROD4;NEUROD6;NEUROG1;NEUROG2;NEUROG3;NHLH1;NHLH2;OLIG1;OLIG2;OLIG3;PTF1A;SCX;TAL1;TAL2;TCF15;TCF21;TCF23;TWIST1;TWIST2	ATOH1;BHLHA15;BHLHE22;BHLHE23;NEUROD1;NEUROD2;NEUROG2;OLIG1;OLIG2;OLIG3
NKX62_HUMAN.H11MO.0.D	49	0.0271018	0.336429	0.606739	0.45668	1.24857e-09	2.35944e-09	NK-related factors{3.1.2}	NK-6{3.1.2.19}	BARHL1;BARHL2;BARX1;BARX2;BSX;DBX1;DBX2;DLX1;DLX2;DLX3;DLX4;DLX5;DLX6;EMX1;EMX2;EN1;EN2;HHEX;HLX;HMX1;HMX2;HMX3;LBX1;LBX2;MSX1;MSX2;NANOG;NKX1-1;NKX1-2;NKX2-1;NKX2-2;NKX2-3;NKX2-4;NKX2-5;NKX2-6;NKX2-8;NKX3-1;NKX3-2;NKX6-1;NKX6-2;NKX6-3;NOTO;TLX1;TLX2;TLX3;VAX1;VAX2;VENTX	NKX6-1;NKX6-2
OLIG3_HUMAN.H11MO.0.D	48	0.0265487	0.336332	0.610311	0.458069	2.16887e-09	3.96256e-09	Tal-related factors{1.2.3}	Neurogenin / Atonal-like factors{1.2.3.4}	ATOH1;ATOH7;ATOH8;BHLHA15;BHLHA9;BHLHE22;BHLHE23;FERD3L;FIGLA;HAND1;HAND2;LYL1;MESP1;MESP2;MSC;MSGN1;NEUROD1;NEUROD2;NEUROD4;NEUROD6;NEUROG1;NEUROG2;NEUROG3;NHLH1;NHLH2;OLIG1;OLIG2;OLIG3;PTF1A;SCX;TAL1;TAL2;TCF15;TCF21;TCF23;TWIST1;TWIST2	ATOH1;BHLHA15;BHLHE22;BHLHE23;NEUROD1;NEUROD2;NEUROG2;OLIG1;OLIG2;OLIG3
ARI5B_HUMAN.H11MO.0.C	56	0.0309735	0.336126	0.583452	0.446969	2.54075e-11	5.54935e-11	ARID-related factors{3.7.1}	ARID5{3.7.1.5}	ARID2;ARID3A;ARID5A;ARID5B;KDM5B	ARID5B
ZN214_HUMAN.H11MO.0.C	51	0.028208	0.335632	0.598213	0.45271	4.20251e-10	8.14104e-10	More than 3 adjacent zinc finger factors{2.3.3}	ZNF214-like factors{2.3.3.56}	BCL6;BCL6B;CTCF;CTCFL;FEZF1;FEZF2;GFI1;GFI1B;GLI1;GLI2;GLI3;GLI4;GLIS1;GLIS2;GLIS3;HKR1;MTF1;MYNN;MZF1;OSR2;OVOL1;OVOL2;PLAG1;PLAGL1;PLAGL2;PRDM1;PRDM14;PRDM6;SCRT1;SCRT2;SNAI1;SNAI2;SNAI3;WT1;YY1;YY2;ZBTB12;ZBTB14;ZBTB18;ZBTB20;ZBTB26;ZBTB42;ZBTB45;ZBTB47;ZBTB48;ZBTB49;ZBTB6;ZBTB7A;ZBTB7B;ZBTB7C;ZFP14;ZFP2;ZFP28;ZFP30;ZFP37;ZFP42;ZFP64;ZFP69;ZFP69B;ZFP82;ZFP91;ZFX;ZIC1;ZIC2;ZIC3;ZIC4;ZIC5;ZIK1;Z…	ZNF214
VSX2_HUMAN.H11MO.0.D	43	0.0237832	0.335345	0.629613	0.465217	3.39326e-08	5.65055e-08	Paired-related HD factors{3.1.3}	VSX{3.1.3.28}	ALX1;ALX3;ALX4;ARGFX;ARX;CRX;DMBX1;DPRX;DRGX;DUX4;DUXA;ESX1;GSC;GSC2;HESX1;ISX;LEUTX;MIXL1;NOBOX;OTP;OTX1;OTX2;PHOX2A;PHOX2B;PITX1;PITX2;PITX3;PROP1;PRRX1;PRRX2;RAX;RAX2;RHOXF1;RHOXF2;SEBOX;SHOX;SHOX2;TPRX1;UNCX;VSX1;VSX2	VSX1;VSX2
GATA3_HUMAN.H11MO.0.A	89	0.0492257	0.335011	0.519506	0.419519	1.23575e-19	4.67039e-19	GATA-type zinc fingers{2.2.1}	Two zinc-finger GATA factors{2.2.1.1}	GATA1;GATA2;GATA3;GATA4;GATA5;GATA6;GATAD2A;GATAD2B;TRPS1;ZGLP1	GATA1;GATA2;GATA3;GATA4;GATA5;GATA6
DDIT3_HUMAN.H11MO.0.D	64	0.0353982	0.331127	0.554743	0.432055	7.33998e-14	1.88011e-13	C/EBP-related{1.1.8}	C/EBP{1.1.8.1}	CEBPA;CEBPB;CEBPD;CEBPE;CEBPG;DBP;DDIT3;HLF;NFIL3;TEF	CEBPA;CEBPB;CEBPD;CEBPE;CEBPG;DDIT3
PITX3_HUMAN.H11MO.0.D	46	0.0254425	0.331094	0.60867	0.454131	3.13879e-09	5.64104e-09	Paired-related HD factors{3.1.3}	PITX{3.1.3.19}	ALX1;ALX3;ALX4;ARGFX;ARX;CRX;DMBX1;DPRX;DRGX;DUX4;DUXA;ESX1;GSC;GSC2;HESX1;ISX;LEUTX;MIXL1;NOBOX;OTP;OTX1;OTX2;PHOX2A;PHOX2B;PITX1;PITX2;PITX3;PROP1;PRRX1;PRRX2;RAX;RAX2;RHOXF1;RHOXF2;SEBOX;SHOX;SHOX2;TPRX1;UNCX;VSX1;VSX2	PITX1;PITX2;PITX3
PO5F1_HUMAN.H11MO.1.A	71	0.0392699	0.330939	0.540273	0.425896	1.23975e-15	3.63439e-15	POU domain factors{3.1.10}	POU5 (Oct-3/4-like factors){3.1.10.5}	CDX1;CDX2;CDX4;EVX1;EVX2;GBX1;GBX2;GSX1;GSX2;HDX;HMBOX1;HNF1A;HNF1B;HOXA1;HOXA10;HOXA11;HOXA13;HOXA2;HOXA3;HOXA4;HOXA5;HOXA6;HOXA7;HOXA9;HOXB1;HOXB13;HOXB2;HOXB3;HOXB4;HOXB5;HOXB6;HOXB7;HOXB8;HOXB9;HOXC10;HOXC11;HOXC12;HOXC13;HOXC4;HOXC5;HOXC6;HOXC8;HOXC9;HOXD1;HOXD10;HOXD11;HOXD12;HOXD13;HOXD3;HOXD4;HOXD8;HOXD9;MEOX1;MEOX2;MNX1;PDX1;POU1F1;POU2F1;POU2F2;POU2F3;POU3F1;POU3F2;POU3F3;POU3F4;POU4F1;…	POU5F1B;POU5F1
PO2F2_HUMAN.H11MO.0.A	66	0.0365044	0.329189	0.54719	0.427746	1.81117e-14	4.91696e-14	POU domain factors{3.1.10}	POU2 (Oct-1/2-like factors){3.1.10.2}	CDX1;CDX2;CDX4;EVX1;EVX2;GBX1;GBX2;GSX1;GSX2;HDX;HMBOX1;HNF1A;HNF1B;HOXA1;HOXA10;HOXA11;HOXA13;HOXA2;HOXA3;HOXA4;HOXA5;HOXA6;HOXA7;HOXA9;HOXB1;HOXB13;HOXB2;HOXB3;HOXB4;HOXB5;HOXB6;HOXB7;HOXB8;HOXB9;HOXC10;HOXC11;HOXC12;HOXC13;HOXC4;HOXC5;HOXC6;HOXC8;HOXC9;HOXD1;HOXD10;HOXD11;HOXD12;HOXD13;HOXD3;HOXD4;HOXD8;HOXD9;MEOX1;MEOX2;MNX1;PDX1;POU1F1;POU2F1;POU2F2;POU2F3;POU3F1;POU3F2;POU3F3;POU3F4;POU4F1;…	POU2F1;POU2F2;POU2F3
HXC8_HUMAN.H11MO.0.D	38	0.0210177	0.328123	0.641768	0.46547	1.92517e-07	3.08587e-07	HOX-related factors{3.1.1}	HOX8{3.1.1.7}	CDX1;CDX2;CDX4;EVX1;EVX2;GBX1;GBX2;GSX1;GSX2;HDX;HMBOX1;HNF1A;HNF1B;HOXA1;HOXA10;HOXA11;HOXA13;HOXA2;HOXA3;HOXA4;HOXA5;HOXA6;HOXA7;HOXA9;HOXB1;HOXB13;HOXB2;HOXB3;HOXB4;HOXB5;HOXB6;HOXB7;HOXB8;HOXB9;HOXC10;HOXC11;HOXC12;HOXC13;HOXC4;HOXC5;HOXC6;HOXC8;HOXC9;HOXD1;HOXD10;HOXD11;HOXD12;HOXD13;HOXD3;HOXD4;HOXD8;HOXD9;MEOX1;MEOX2;MNX1;PDX1;POU1F1;POU2F1;POU2F2;POU2F3;POU3F1;POU3F2;POU3F3;POU3F4;POU4F1;…	HOXB8;HOXC8;HOXD8
FOXO4_HUMAN.H11MO.0.C	73	0.0403761	0.327458	0.530979	0.419881	1.30958e-16	4.12117e-16	Forkhead box (FOX) factors{3.3.1}	FOXO{3.3.1.15}	FOXA1;FOXA2;FOXA3;FOXB1;FOXB2;FOXC1;FOXC2;FOXD1;FOXD2;FOXD3;FOXD4;FOXD4L1;FOXD4L3;FOXD4L4;FOXD4L5;FOXD4L6;FOXE1;FOXE3;FOXF1;FOXF2;FOXG1;FOXH1;FOXI1;FOXI2;FOXI3;FOXJ1;FOXJ2;FOXJ3;FOXK1;FOXK2;FOXL1;FOXL2;FOXM1;FOXN1;FOXN2;FOXN3;FOXN4;FOXO1;FOXO3;FOXO4;FOXO6;FOXP1;FOXP2;FOXP3;FOXP4;FOXQ1;FOXR1;FOXR2;FOXS1	FOXO1;FOXO3;FOXO4;FOXO6
EVI1_HUMAN.H11MO.0.B	62	0.034292	0.326896	0.552198	0.428435	1.07539e-13	2.72738e-13	Factors with multiple dispersed zinc fingers{2.3.4}	Evi-1-like factors{2.3.4.14}	BCL11A;BCL11B;BNC1;BNC2;E4F1;HIC1;HIC2;HINFP;HIVEP1;HIVEP2;HIVEP3;IKZF1;IKZF2;IKZF3;IKZF4;IKZF5;INSM1;INSM2;MAZ;MECOM;PATZ1;PRDM16;PRDM4;REST;RLF;RREB1;SALL1;SALL2;SALL3;SALL4;VEZF1;ZBTB1;ZBTB17;ZBTB2;ZBTB25;ZBTB4;ZFAT;ZNF134;ZNF211;ZNF217;ZNF219;ZNF248;ZNF256;ZNF292;ZNF296;ZNF319;ZNF334;ZNF335;ZNF341;ZNF37A;ZNF382;ZNF417;ZNF418;ZNF423;ZNF467;ZNF510;ZNF512;ZNF512B;ZNF516;ZNF518A;ZNF518B;ZNF521;ZN…	MECOM
NFAC2_HUMAN.H11MO.0.B	59	0.0326327	0.325806	0.557598	0.429986	4.60372e-13	1.11269e-12	NFAT-related factors{6.1.3}	NFATc2 (NFATp, NFAT1){6.1.3.0.2}	NFAT5;NFATC1;NFATC2;NFATC3;NFATC4	NFATC2
ATF2_HUMAN.H11MO.1.B	67	0.0370575	0.325802	0.539551	0.422505	3.44784e-15	9.66648e-15	Jun-related factors{1.1.1}	ATF-2-like factors{1.1.1.3}	ATF2;ATF7;BACH1;BACH2;CREB5;JUN;JUNB;JUND;NFE2;NFE2L1;NFE2L2;NFE2L3	ATF2;ATF7;CREB5
SOX13_HUMAN.H11MO.0.D	50	0.0276549	0.324996	0.582703	0.439784	9.71715e-11	2.00319e-10	SOX-related factors{4.1.1}	Group D{4.1.1.4}	BBX;CIC;HBP1;SOX1;SOX10;SOX11;SOX12;SOX13;SOX14;SOX15;SOX17;SOX18;SOX2;SOX21;SOX3;SOX30;SOX4;SOX5;SOX6;SOX7;SOX8;SOX9;SRY	SOX13;SOX5
SRY_HUMAN.H11MO.0.B	89	0.0492257	0.322629	0.500317	0.404024	1.98599e-21	8.50664e-21	SOX-related factors{4.1.1}	Group A{4.1.1.1}	BBX;CIC;HBP1;SOX1;SOX10;SOX11;SOX12;SOX13;SOX14;SOX15;SOX17;SOX18;SOX2;SOX21;SOX3;SOX30;SOX4;SOX5;SOX6;SOX7;SOX8;SOX9;SRY	SRY
ZBT49_HUMAN.H11MO.0.D	33	0.0182522	0.321655	0.661477	0.468989	1.77859e-06	2.64728e-06	More than 3 adjacent zinc finger factors{2.3.3}	unclassified{2.3.3.0}	BCL6B;BCL6;CTCFL;CTCF;FEZF1;GFI1B;GFI1;GLI1;GLI2;GLI3;GLIS1;GLIS2;GLIS3;MTF1;MYNN;MZF1;OSR2;OVOL1;OVOL2;ZNF146;PLAG1;PLAGL1;PRDM14;PRDM1;PRDM6;SCRT1;SCRT2;SNAI1;SNAI2;YY1;YY2;WT1;ZNF324;ZNF354A;ZBTB14;ZBTB18;ZBTB48;ZBTB49;ZBTB7A;ZBTB7B;ZBTB6;ZFP64;ZFP28;ZFP42;ZFP82;ZFX;ZIC1;ZIC2;ZIC3;ZIC4;ZIM3;ZKSCAN1;ZKSCAN3;ZNF121;ZNF136;ZNF140;ZNF143;ZNF148;ZNF214;ZNF232;ZNF250;ZNF257;ZNF260;ZNF263;ZNF264;ZNF2…	MYNN;MZF1;OSR2;PRDM14;PRDM6;WT1;ZBTB14;ZBTB48;ZBTB49;ZFP64;ZFP28;ZIM3;ZNF121;ZNF250;ZNF257;ZNF263;ZNF274;ZNF317;ZNF320;ZNF329;ZNF331;ZNF394;ZNF449;ZNF502;ZNF528;ZNF547;ZNF549;ZNF554;ZNF586;ZNF589;ZNF667;ZNF680;ZNF708;ZNF713;ZNF768;ZNF18;ZNF85;ZSCAN16;ZSCAN22
ZN490_HUMAN.H11MO.0.C	69	0.0381637	0.32096	0.527629	0.414585	2.80081e-16	8.60328e-16	More than 3 adjacent zinc finger factors{2.3.3}	ZNF763-like factors{2.3.3.33}	BCL6;BCL6B;CTCF;CTCFL;FEZF1;FEZF2;GFI1;GFI1B;GLI1;GLI2;GLI3;GLI4;GLIS1;GLIS2;GLIS3;HKR1;MTF1;MYNN;MZF1;OSR2;OVOL1;OVOL2;PLAG1;PLAGL1;PLAGL2;PRDM1;PRDM14;PRDM6;SCRT1;SCRT2;SNAI1;SNAI2;SNAI3;WT1;YY1;YY2;ZBTB12;ZBTB14;ZBTB18;ZBTB20;ZBTB26;ZBTB42;ZBTB45;ZBTB47;ZBTB48;ZBTB49;ZBTB6;ZBTB7A;ZBTB7B;ZBTB7C;ZFP14;ZFP2;ZFP28;ZFP30;ZFP37;ZFP42;ZFP64;ZFP69;ZFP69B;ZFP82;ZFP91;ZFX;ZIC1;ZIC2;ZIC3;ZIC4;ZIC5;ZIK1;Z…	ZNF136;ZNF490;ZNF563
OVOL1_HUMAN.H11MO.0.C	64	0.0353982	0.319695	0.53561	0.41716	5.34067e-15	1.47586e-14	More than 3 adjacent zinc finger factors{2.3.3}	OVOL-factors{2.3.3.17}	BCL6;BCL6B;CTCF;CTCFL;FEZF1;FEZF2;GFI1;GFI1B;GLI1;GLI2;GLI3;GLI4;GLIS1;GLIS2;GLIS3;HKR1;MTF1;MYNN;MZF1;OSR2;OVOL1;OVOL2;PLAG1;PLAGL1;PLAGL2;PRDM1;PRDM14;PRDM6;SCRT1;SCRT2;SNAI1;SNAI2;SNAI3;WT1;YY1;YY2;ZBTB12;ZBTB14;ZBTB18;ZBTB20;ZBTB26;ZBTB42;ZBTB45;ZBTB47;ZBTB48;ZBTB49;ZBTB6;ZBTB7A;ZBTB7B;ZBTB7C;ZFP14;ZFP2;ZFP28;ZFP30;ZFP37;ZFP42;ZFP64;ZFP69;ZFP69B;ZFP82;ZFP91;ZFX;ZIC1;ZIC2;ZIC3;ZIC4;ZIC5;ZIK1;Z…	OVOL1;OVOL2
FOXM1_HUMAN.H11MO.0.A	91	0.0503319	0.31878	0.491958	0.398167	1.39158e-22	6.20177e-22	Forkhead box (FOX) factors{3.3.1}	FOXM{3.3.1.13}	FOXA1;FOXA2;FOXA3;FOXB1;FOXB2;FOXC1;FOXC2;FOXD1;FOXD2;FOXD3;FOXD4;FOXD4L1;FOXD4L3;FOXD4L4;FOXD4L5;FOXD4L6;FOXE1;FOXE3;FOXF1;FOXF2;FOXG1;FOXH1;FOXI1;FOXI2;FOXI3;FOXJ1;FOXJ2;FOXJ3;FOXK1;FOXK2;FOXL1;FOXL2;FOXM1;FOXN1;FOXN2;FOXN3;FOXN4;FOXO1;FOXO3;FOXO4;FOXO6;FOXP1;FOXP2;FOXP3;FOXP4;FOXQ1;FOXR1;FOXR2;FOXS1	FOXM1
PO4F2_HUMAN.H11MO.0.D	47	0.0259956	0.317263	0.579424	0.433605	1.45593e-10	2.954e-10	POU domain factors{3.1.10}	POU4 (Brn-3-like factors){3.1.10.4}	CDX1;CDX2;CDX4;EVX1;EVX2;GBX1;GBX2;GSX1;GSX2;HDX;HMBOX1;HNF1A;HNF1B;HOXA1;HOXA10;HOXA11;HOXA13;HOXA2;HOXA3;HOXA4;HOXA5;HOXA6;HOXA7;HOXA9;HOXB1;HOXB13;HOXB2;HOXB3;HOXB4;HOXB5;HOXB6;HOXB7;HOXB8;HOXB9;HOXC10;HOXC11;HOXC12;HOXC13;HOXC4;HOXC5;HOXC6;HOXC8;HOXC9;HOXD1;HOXD10;HOXD11;HOXD12;HOXD13;HOXD3;HOXD4;HOXD8;HOXD9;MEOX1;MEOX2;MNX1;PDX1;POU1F1;POU2F1;POU2F2;POU2F3;POU3F1;POU3F2;POU3F3;POU3F4;POU4F1;…	POU4F1;POU4F2;POU4F3
HNF6_HUMAN.H11MO.0.B	36	0.0199115	0.317167	0.63206	0.454552	1.71267e-07	2.75673e-07	HD-CUT factors{3.1.9}	ONECUT{3.1.9.1}	CUX1;CUX2;ONECUT1;ONECUT2;ONECUT3;SATB1;SATB2	ONECUT1;ONECUT2;ONECUT3
FOXD3_HUMAN.H11MO.0.D	97	0.0536504	0.316725	0.482398	0.392878	1.27493e-24	6.26098e-24	Forkhead box (FOX) factors{3.3.1}	FOXD{3.3.1.4}	FOXA1;FOXA2;FOXA3;FOXB1;FOXB2;FOXC1;FOXC2;FOXD1;FOXD2;FOXD3;FOXD4;FOXD4L1;FOXD4L3;FOXD4L4;FOXD4L5;FOXD4L6;FOXE1;FOXE3;FOXF1;FOXF2;FOXG1;FOXH1;FOXI1;FOXI2;FOXI3;FOXJ1;FOXJ2;FOXJ3;FOXK1;FOXK2;FOXL1;FOXL2;FOXM1;FOXN1;FOXN2;FOXN3;FOXN4;FOXO1;FOXO3;FOXO4;FOXO6;FOXP1;FOXP2;FOXP3;FOXP4;FOXQ1;FOXR1;FOXR2;FOXS1	FOXD1;FOXD2;FOXD3
HXC9_HUMAN.H11MO.0.C	49	0.0271018	0.316012	0.569898	0.428983	3.74153e-11	7.99092e-11	HOX-related factors{3.1.1}	HOX9-13{3.1.1.8}	CDX1;CDX2;CDX4;EVX1;EVX2;GBX1;GBX2;GSX1;GSX2;HDX;HMBOX1;HNF1A;HNF1B;HOXA1;HOXA10;HOXA11;HOXA13;HOXA2;HOXA3;HOXA4;HOXA5;HOXA6;HOXA7;HOXA9;HOXB1;HOXB13;HOXB2;HOXB3;HOXB4;HOXB5;HOXB6;HOXB7;HOXB8;HOXB9;HOXC10;HOXC11;HOXC12;HOXC13;HOXC4;HOXC5;HOXC6;HOXC8;HOXC9;HOXD1;HOXD10;HOXD11;HOXD12;HOXD13;HOXD3;HOXD4;HOXD8;HOXD9;MEOX1;MEOX2;MNX1;PDX1;POU1F1;POU2F1;POU2F2;POU2F3;POU3F1;POU3F2;POU3F3;POU3F4;POU4F1;…	HOXA10;HOXA11;HOXA13;HOXA9;HOXB13;HOXC10;HOXC11;HOXC12;HOXC13;HOXC9;HOXD10;HOXD11;HOXD12;HOXD13;HOXD9
TEAD3_HUMAN.H11MO.0.D	60	0.0331858	0.315732	0.537901	0.415684	2.44331e-14	6.54095e-14	TEF-1-related factors{3.6.1}	TEF-5 (TEAD-3, TEAD5){3.6.1.0.4}	TEAD1;TEAD2;TEAD3;TEAD4	TEAD3
CEBPG_HUMAN.H11MO.0.B	57	0.0315265	0.314877	0.543914	0.417642	1.37586e-13	3.46664e-13	C/EBP-related{1.1.8}	C/EBP{1.1.8.1}	CEBPA;CEBPB;CEBPD;CEBPE;CEBPG;DBP;DDIT3;HLF;NFIL3;TEF	CEBPA;CEBPB;CEBPD;CEBPE;CEBPG;DDIT3
NR6A1_HUMAN.H11MO.0.B	62	0.034292	0.313592	0.529678	0.410962	3.40668e-15	9.58595e-15	GCNF-related receptors (NR6){2.1.6}	GCNF (NR6A1){2.1.6.0.1}	NR6A1	NR6A1
MEF2D_HUMAN.H11MO.0.A	92	0.050885	0.31297	0.481908	0.390462	7.48203e-24	3.56089e-23	Regulators of differentiation{5.1.1}	MEF-2{5.1.1.1}	MEF2A;MEF2B;MEF2C;MEF2D	MEF2A;MEF2B;MEF2C;MEF2D
RX_HUMAN.H11MO.0.D	38	0.0210177	0.311351	0.60895	0.441667	2.14613e-08	3.63662e-08	Paired-related HD factors{3.1.3}	RAX{3.1.3.22}	ALX1;ALX3;ALX4;ARGFX;ARX;CRX;DMBX1;DPRX;DRGX;DUX4;DUXA;ESX1;GSC;GSC2;HESX1;ISX;LEUTX;MIXL1;NOBOX;OTP;OTX1;OTX2;PHOX2A;PHOX2B;PITX1;PITX2;PITX3;PROP1;PRRX1;PRRX2;RAX;RAX2;RHOXF1;RHOXF2;SEBOX;SHOX;SHOX2;TPRX1;UNCX;VSX1;VSX2	RAX2;RAX
PO6F1_HUMAN.H11MO.0.D	47	0.0259956	0.310348	0.566736	0.42415	4.02989e-11	8.583e-11	POU domain factors{3.1.10}	POU6 (Brn-5-like factors){3.1.10.6}	CDX1;CDX2;CDX4;EVX1;EVX2;GBX1;GBX2;GSX1;GSX2;HDX;HMBOX1;HNF1A;HNF1B;HOXA1;HOXA10;HOXA11;HOXA13;HOXA2;HOXA3;HOXA4;HOXA5;HOXA6;HOXA7;HOXA9;HOXB1;HOXB13;HOXB2;HOXB3;HOXB4;HOXB5;HOXB6;HOXB7;HOXB8;HOXB9;HOXC10;HOXC11;HOXC12;HOXC13;HOXC4;HOXC5;HOXC6;HOXC8;HOXC9;HOXD1;HOXD10;HOXD11;HOXD12;HOXD13;HOXD3;HOXD4;HOXD8;HOXD9;MEOX1;MEOX2;MNX1;PDX1;POU1F1;POU2F1;POU2F2;POU2F3;POU3F1;POU3F2;POU3F3;POU3F4;POU4F1;…	POU6F1;POU6F2
ONEC3_HUMAN.H11MO.0.D	54	0.0298673	0.309432	0.54258	0.413735	2.66391e-13	6.58293e-13	HD-CUT factors{3.1.9}	ONECUT{3.1.9.1}	CUX1;CUX2;ONECUT1;ONECUT2;ONECUT3;SATB1;SATB2	ONECUT1;ONECUT2;ONECUT3
HXC6_HUMAN.H11MO.0.D	66	0.0365044	0.308272	0.512388	0.400535	6.51771e-17	2.10257e-16	HOX-related factors{3.1.1}	HOX6-7{3.1.1.6}	CDX1;CDX2;CDX4;EVX1;EVX2;GBX1;GBX2;GSX1;GSX2;HDX;HMBOX1;HNF1A;HNF1B;HOXA1;HOXA10;HOXA11;HOXA13;HOXA2;HOXA3;HOXA4;HOXA5;HOXA6;HOXA7;HOXA9;HOXB1;HOXB13;HOXB2;HOXB3;HOXB4;HOXB5;HOXB6;HOXB7;HOXB8;HOXB9;HOXC10;HOXC11;HOXC12;HOXC13;HOXC4;HOXC5;HOXC6;HOXC8;HOXC9;HOXD1;HOXD10;HOXD11;HOXD12;HOXD13;HOXD3;HOXD4;HOXD8;HOXD9;MEOX1;MEOX2;MNX1;PDX1;POU1F1;POU2F1;POU2F2;POU2F3;POU3F1;POU3F2;POU3F3;POU3F4;POU4F1;…	HOXA7;HOXB6;HOXB7;HOXC6
HOMEZ_HUMAN.H11MO.0.D	54	0.0298673	0.30785	0.539805	0.411617	2.05033e-13	5.09937e-13	HD-ZF factors{3.1.8}	ZHX{3.1.8.5}	ADNP;ADNP2;HOMEZ;NANOGNB;TSHZ1;TSHZ2;TSHZ3;ZEB1;ZEB2;ZFHX2;ZFHX3;ZFHX4;ZHX1;ZHX2;ZHX3	HOMEZ
CRX_HUMAN.H11MO.0.B	46	0.0254425	0.305651	0.561872	0.419228	3.24468e-11	6.98784e-11	Paired-related HD factors{3.1.3}	OTX{3.1.3.17}	ALX1;ALX3;ALX4;ARGFX;ARX;CRX;DMBX1;DPRX;DRGX;DUX4;DUXA;ESX1;GSC;GSC2;HESX1;ISX;LEUTX;MIXL1;NOBOX;OTP;OTX1;OTX2;PHOX2A;PHOX2B;PITX1;PITX2;PITX3;PROP1;PRRX1;PRRX2;RAX;RAX2;RHOXF1;RHOXF2;SEBOX;SHOX;SHOX2;TPRX1;UNCX;VSX1;VSX2	CRX;OTX1;OTX2
PDX1_HUMAN.H11MO.0.A	36	0.0199115	0.305029	0.607877	0.437154	2.99802e-08	5.02494e-08	HOX-related factors{3.1.1}	PDX{3.1.1.15}	CDX1;CDX2;CDX4;EVX1;EVX2;GBX1;GBX2;GSX1;GSX2;HDX;HMBOX1;HNF1A;HNF1B;HOXA1;HOXA10;HOXA11;HOXA13;HOXA2;HOXA3;HOXA4;HOXA5;HOXA6;HOXA7;HOXA9;HOXB1;HOXB13;HOXB2;HOXB3;HOXB4;HOXB5;HOXB6;HOXB7;HOXB8;HOXB9;HOXC10;HOXC11;HOXC12;HOXC13;HOXC4;HOXC5;HOXC6;HOXC8;HOXC9;HOXD1;HOXD10;HOXD11;HOXD12;HOXD13;HOXD3;HOXD4;HOXD8;HOXD9;MEOX1;MEOX2;MNX1;PDX1;POU1F1;POU2F1;POU2F2;POU2F3;POU3F1;POU3F2;POU3F3;POU3F4;POU4F1;…	PDX1
PO2F1_HUMAN.H11MO.0.C	59	0.0326327	0.304296	0.520776	0.401611	2.25673e-15	6.46816e-15	POU domain factors{3.1.10}	POU2 (Oct-1/2-like factors){3.1.10.2}	CDX1;CDX2;CDX4;EVX1;EVX2;GBX1;GBX2;GSX1;GSX2;HDX;HMBOX1;HNF1A;HNF1B;HOXA1;HOXA10;HOXA11;HOXA13;HOXA2;HOXA3;HOXA4;HOXA5;HOXA6;HOXA7;HOXA9;HOXB1;HOXB13;HOXB2;HOXB3;HOXB4;HOXB5;HOXB6;HOXB7;HOXB8;HOXB9;HOXC10;HOXC11;HOXC12;HOXC13;HOXC4;HOXC5;HOXC6;HOXC8;HOXC9;HOXD1;HOXD10;HOXD11;HOXD12;HOXD13;HOXD3;HOXD4;HOXD8;HOXD9;MEOX1;MEOX2;MNX1;PDX1;POU1F1;POU2F1;POU2F2;POU2F3;POU3F1;POU3F2;POU3F3;POU3F4;POU4F1;…	POU2F1;POU2F2;POU2F3
BARH1_HUMAN.H11MO.0.D	47	0.0259956	0.300968	0.54961	0.411341	6.50797e-12	1.4978e-11	NK-related factors{3.1.2}	BARHL{3.1.2.1}	BARHL1;BARHL2;BARX1;BARX2;BSX;DBX1;DBX2;DLX1;DLX2;DLX3;DLX4;DLX5;DLX6;EMX1;EMX2;EN1;EN2;HHEX;HLX;HMX1;HMX2;HMX3;LBX1;LBX2;MSX1;MSX2;NANOG;NKX1-1;NKX1-2;NKX2-1;NKX2-2;NKX2-3;NKX2-4;NKX2-5;NKX2-6;NKX2-8;NKX3-1;NKX3-2;NKX6-1;NKX6-2;NKX6-3;NOTO;TLX1;TLX2;TLX3;VAX1;VAX2;VENTX	BARHL1;BARHL2
CDX2_HUMAN.H11MO.0.A	51	0.028208	0.300208	0.535122	0.404967	3.02086e-13	7.39392e-13	HOX-related factors{3.1.1}	CDX (Caudal type homeobox){3.1.1.9}	CDX1;CDX2;CDX4;EVX1;EVX2;GBX1;GBX2;GSX1;GSX2;HDX;HMBOX1;HNF1A;HNF1B;HOXA1;HOXA10;HOXA11;HOXA13;HOXA2;HOXA3;HOXA4;HOXA5;HOXA6;HOXA7;HOXA9;HOXB1;HOXB13;HOXB2;HOXB3;HOXB4;HOXB5;HOXB6;HOXB7;HOXB8;HOXB9;HOXC10;HOXC11;HOXC12;HOXC13;HOXC4;HOXC5;HOXC6;HOXC8;HOXC9;HOXD1;HOXD10;HOXD11;HOXD12;HOXD13;HOXD3;HOXD4;HOXD8;HOXD9;MEOX1;MEOX2;MNX1;PDX1;POU1F1;POU2F1;POU2F2;POU2F3;POU3F1;POU3F2;POU3F3;POU3F4;POU4F1;…	CDX1;CDX2
DLX5_HUMAN.H11MO.0.D	48	0.0265487	0.299906	0.544216	0.408483	2.156e-12	5.03719e-12	NK-related factors{3.1.2}	DLX{3.1.2.5}	BARHL1;BARHL2;BARX1;BARX2;BSX;DBX1;DBX2;DLX1;DLX2;DLX3;DLX4;DLX5;DLX6;EMX1;EMX2;EN1;EN2;HHEX;HLX;HMX1;HMX2;HMX3;LBX1;LBX2;MSX1;MSX2;NANOG;NKX1-1;NKX1-2;NKX2-1;NKX2-2;NKX2-3;NKX2-4;NKX2-5;NKX2-6;NKX2-8;NKX3-1;NKX3-2;NKX6-1;NKX6-2;NKX6-3;NOTO;TLX1;TLX2;TLX3;VAX1;VAX2;VENTX	DLX1;DLX2;DLX3;DLX4;DLX5;DLX6
MEF2C_HUMAN.H11MO.0.A	90	0.0497788	0.296432	0.458569	0.370718	2.34024e-26	1.20288e-25	Regulators of differentiation{5.1.1}	MEF-2{5.1.1.1}	MEF2A;MEF2B;MEF2C;MEF2D	MEF2A;MEF2B;MEF2C;MEF2D
PO2F3_HUMAN.H11MO.0.D	48	0.0265487	0.294611	0.534631	0.40127	7.44274e-13	1.7821e-12	POU domain factors{3.1.10}	POU2 (Oct-1/2-like factors){3.1.10.2}	CDX1;CDX2;CDX4;EVX1;EVX2;GBX1;GBX2;GSX1;GSX2;HDX;HMBOX1;HNF1A;HNF1B;HOXA1;HOXA10;HOXA11;HOXA13;HOXA2;HOXA3;HOXA4;HOXA5;HOXA6;HOXA7;HOXA9;HOXB1;HOXB13;HOXB2;HOXB3;HOXB4;HOXB5;HOXB6;HOXB7;HOXB8;HOXB9;HOXC10;HOXC11;HOXC12;HOXC13;HOXC4;HOXC5;HOXC6;HOXC8;HOXC9;HOXD1;HOXD10;HOXD11;HOXD12;HOXD13;HOXD3;HOXD4;HOXD8;HOXD9;MEOX1;MEOX2;MNX1;PDX1;POU1F1;POU2F1;POU2F2;POU2F3;POU3F1;POU3F2;POU3F3;POU3F4;POU4F1;…	POU2F1;POU2F2;POU2F3
DUXA_HUMAN.H11MO.0.D	39	0.0215708	0.293133	0.568248	0.413825	4.37045e-10	8.42405e-10	Paired-related HD factors{3.1.3}	DUX{3.1.3.7}	ALX1;ALX3;ALX4;ARGFX;ARX;CRX;DMBX1;DPRX;DRGX;DUX4;DUXA;ESX1;GSC;GSC2;HESX1;ISX;LEUTX;MIXL1;NOBOX;OTP;OTX1;OTX2;PHOX2A;PHOX2B;PITX1;PITX2;PITX3;PROP1;PRRX1;PRRX2;RAX;RAX2;RHOXF1;RHOXF2;SEBOX;SHOX;SHOX2;TPRX1;UNCX;VSX1;VSX2	DUX4;DUXA
EMX1_HUMAN.H11MO.0.D	40	0.0221239	0.290831	0.559045	0.408683	1.49015e-10	3.0076e-10	NK-related factors{3.1.2}	EMX{3.1.2.6}	BARHL1;BARHL2;BARX1;BARX2;BSX;DBX1;DBX2;DLX1;DLX2;DLX3;DLX4;DLX5;DLX6;EMX1;EMX2;EN1;EN2;HHEX;HLX;HMX1;HMX2;HMX3;LBX1;LBX2;MSX1;MSX2;NANOG;NKX1-1;NKX1-2;NKX2-1;NKX2-2;NKX2-3;NKX2-4;NKX2-5;NKX2-6;NKX2-8;NKX3-1;NKX3-2;NKX6-1;NKX6-2;NKX6-3;NOTO;TLX1;TLX2;TLX3;VAX1;VAX2;VENTX	EMX1;EMX2
DUX4_HUMAN.H11MO.0.A	39	0.0215708	0.290627	0.563405	0.410285	3.43294e-10	6.71777e-10	Paired-related HD factors{3.1.3}	DUX{3.1.3.7}	ALX1;ALX3;ALX4;ARGFX;ARX;CRX;DMBX1;DPRX;DRGX;DUX4;DUXA;ESX1;GSC;GSC2;HESX1;ISX;LEUTX;MIXL1;NOBOX;OTP;OTX1;OTX2;PHOX2A;PHOX2B;PITX1;PITX2;PITX3;PROP1;PRRX1;PRRX2;RAX;RAX2;RHOXF1;RHOXF2;SEBOX;SHOX;SHOX2;TPRX1;UNCX;VSX1;VSX2	DUX4;DUXA
FOXC1_HUMAN.H11MO.0.C	63	0.0348451	0.289358	0.486674	0.378343	1.4297e-18	5.10878e-18	Forkhead box (FOX) factors{3.3.1}	FOXC{3.3.1.3}	FOXA1;FOXA2;FOXA3;FOXB1;FOXB2;FOXC1;FOXC2;FOXD1;FOXD2;FOXD3;FOXD4;FOXD4L1;FOXD4L3;FOXD4L4;FOXD4L5;FOXD4L6;FOXE1;FOXE3;FOXF1;FOXF2;FOXG1;FOXH1;FOXI1;FOXI2;FOXI3;FOXJ1;FOXJ2;FOXJ3;FOXK1;FOXK2;FOXL1;FOXL2;FOXM1;FOXN1;FOXN2;FOXN3;FOXN4;FOXO1;FOXO3;FOXO4;FOXO6;FOXP1;FOXP2;FOXP3;FOXP4;FOXQ1;FOXR1;FOXR2;FOXS1	FOXC1;FOXC2
ZN250_HUMAN.H11MO.0.C	58	0.0320796	0.28896	0.496741	0.382277	6.43422e-17	2.08436e-16	More than 3 adjacent zinc finger factors{2.3.3}	unclassified{2.3.3.0}	BCL6B;BCL6;CTCFL;CTCF;FEZF1;GFI1B;GFI1;GLI1;GLI2;GLI3;GLIS1;GLIS2;GLIS3;MTF1;MYNN;MZF1;OSR2;OVOL1;OVOL2;ZNF146;PLAG1;PLAGL1;PRDM14;PRDM1;PRDM6;SCRT1;SCRT2;SNAI1;SNAI2;YY1;YY2;WT1;ZNF324;ZNF354A;ZBTB14;ZBTB18;ZBTB48;ZBTB49;ZBTB7A;ZBTB7B;ZBTB6;ZFP64;ZFP28;ZFP42;ZFP82;ZFX;ZIC1;ZIC2;ZIC3;ZIC4;ZIM3;ZKSCAN1;ZKSCAN3;ZNF121;ZNF136;ZNF140;ZNF143;ZNF148;ZNF214;ZNF232;ZNF250;ZNF257;ZNF260;ZNF263;ZNF264;ZNF2…	MYNN;MZF1;OSR2;PRDM14;PRDM6;WT1;ZBTB14;ZBTB48;ZBTB49;ZFP64;ZFP28;ZIM3;ZNF121;ZNF250;ZNF257;ZNF263;ZNF274;ZNF317;ZNF320;ZNF329;ZNF331;ZNF394;ZNF449;ZNF502;ZNF528;ZNF547;ZNF549;ZNF554;ZNF586;ZNF589;ZNF667;ZNF680;ZNF708;ZNF713;ZNF768;ZNF18;ZNF85;ZSCAN16;ZSCAN22
MEF2A_HUMAN.H11MO.0.A	90	0.0497788	0.288223	0.445819	0.360435	4.64772e-28	2.48847e-27	Regulators of differentiation{5.1.1}	MEF-2{5.1.1.1}	MEF2A;MEF2B;MEF2C;MEF2D	MEF2A;MEF2B;MEF2C;MEF2D
FOXC2_HUMAN.H11MO.0.D	63	0.0348451	0.288167	0.484671	0.376785	1.09171e-18	3.97034e-18	Forkhead box (FOX) factors{3.3.1}	FOXC{3.3.1.3}	FOXA1;FOXA2;FOXA3;FOXB1;FOXB2;FOXC1;FOXC2;FOXD1;FOXD2;FOXD3;FOXD4;FOXD4L1;FOXD4L3;FOXD4L4;FOXD4L5;FOXD4L6;FOXE1;FOXE3;FOXF1;FOXF2;FOXG1;FOXH1;FOXI1;FOXI2;FOXI3;FOXJ1;FOXJ2;FOXJ3;FOXK1;FOXK2;FOXL1;FOXL2;FOXM1;FOXN1;FOXN2;FOXN3;FOXN4;FOXO1;FOXO3;FOXO4;FOXO6;FOXP1;FOXP2;FOXP3;FOXP4;FOXQ1;FOXR1;FOXR2;FOXS1	FOXC1;FOXC2
NFAC4_HUMAN.H11MO.0.C	54	0.0298673	0.287284	0.503721	0.384108	1.19152e-15	3.50635e-15	NFAT-related factors{6.1.3}	NFATc4 (NFAT3){6.1.3.0.4}	NFAT5;NFATC1;NFATC2;NFATC3;NFATC4	NFATC4
FUBP1_HUMAN.H11MO.0.D	103	0.056969	0.285579	0.429709	0.35196	4.89853e-33	2.92773e-32			FUBP1	FUBP1
ZN136_HUMAN.H11MO.0.C	48	0.0265487	0.284681	0.51658	0.387723	6.42763e-14	1.66299e-13	More than 3 adjacent zinc finger factors{2.3.3}	ZNF763-like factors{2.3.3.33}	BCL6;BCL6B;CTCF;CTCFL;FEZF1;FEZF2;GFI1;GFI1B;GLI1;GLI2;GLI3;GLI4;GLIS1;GLIS2;GLIS3;HKR1;MTF1;MYNN;MZF1;OSR2;OVOL1;OVOL2;PLAG1;PLAGL1;PLAGL2;PRDM1;PRDM14;PRDM6;SCRT1;SCRT2;SNAI1;SNAI2;SNAI3;WT1;YY1;YY2;ZBTB12;ZBTB14;ZBTB18;ZBTB20;ZBTB26;ZBTB42;ZBTB45;ZBTB47;ZBTB48;ZBTB49;ZBTB6;ZBTB7A;ZBTB7B;ZBTB7C;ZFP14;ZFP2;ZFP28;ZFP30;ZFP37;ZFP42;ZFP64;ZFP69;ZFP69B;ZFP82;ZFP91;ZFX;ZIC1;ZIC2;ZIC3;ZIC4;ZIC5;ZIK1;Z…	ZNF136;ZNF490;ZNF563
PO4F3_HUMAN.H11MO.0.D	61	0.0337389	0.283597	0.481013	0.372485	1.13994e-18	4.12627e-18	POU domain factors{3.1.10}	POU4 (Brn-3-like factors){3.1.10.4}	CDX1;CDX2;CDX4;EVX1;EVX2;GBX1;GBX2;GSX1;GSX2;HDX;HMBOX1;HNF1A;HNF1B;HOXA1;HOXA10;HOXA11;HOXA13;HOXA2;HOXA3;HOXA4;HOXA5;HOXA6;HOXA7;HOXA9;HOXB1;HOXB13;HOXB2;HOXB3;HOXB4;HOXB5;HOXB6;HOXB7;HOXB8;HOXB9;HOXC10;HOXC11;HOXC12;HOXC13;HOXC4;HOXC5;HOXC6;HOXC8;HOXC9;HOXD1;HOXD10;HOXD11;HOXD12;HOXD13;HOXD3;HOXD4;HOXD8;HOXD9;MEOX1;MEOX2;MNX1;PDX1;POU1F1;POU2F1;POU2F2;POU2F3;POU3F1;POU3F2;POU3F3;POU3F4;POU4F1;…	POU4F1;POU4F2;POU4F3
CDX1_HUMAN.H11MO.0.C	48	0.0265487	0.283437	0.514326	0.38603	4.89494e-14	1.28805e-13	HOX-related factors{3.1.1}	CDX (Caudal type homeobox){3.1.1.9}	CDX1;CDX2;CDX4;EVX1;EVX2;GBX1;GBX2;GSX1;GSX2;HDX;HMBOX1;HNF1A;HNF1B;HOXA1;HOXA10;HOXA11;HOXA13;HOXA2;HOXA3;HOXA4;HOXA5;HOXA6;HOXA7;HOXA9;HOXB1;HOXB13;HOXB2;HOXB3;HOXB4;HOXB5;HOXB6;HOXB7;HOXB8;HOXB9;HOXC10;HOXC11;HOXC12;HOXC13;HOXC4;HOXC5;HOXC6;HOXC8;HOXC9;HOXD1;HOXD10;HOXD11;HOXD12;HOXD13;HOXD3;HOXD4;HOXD8;HOXD9;MEOX1;MEOX2;MNX1;PDX1;POU1F1;POU2F1;POU2F2;POU2F3;POU3F1;POU3F2;POU3F3;POU3F4;POU4F1;…	CDX1;CDX2
MEOX2_HUMAN.H11MO.0.D	49	0.0271018	0.282774	0.509914	0.383848	2.15077e-14	5.79807e-14	HOX-related factors{3.1.1}	MEOX{3.1.1.14}	CDX1;CDX2;CDX4;EVX1;EVX2;GBX1;GBX2;GSX1;GSX2;HDX;HMBOX1;HNF1A;HNF1B;HOXA1;HOXA10;HOXA11;HOXA13;HOXA2;HOXA3;HOXA4;HOXA5;HOXA6;HOXA7;HOXA9;HOXB1;HOXB13;HOXB2;HOXB3;HOXB4;HOXB5;HOXB6;HOXB7;HOXB8;HOXB9;HOXC10;HOXC11;HOXC12;HOXC13;HOXC4;HOXC5;HOXC6;HOXC8;HOXC9;HOXD1;HOXD10;HOXD11;HOXD12;HOXD13;HOXD3;HOXD4;HOXD8;HOXD9;MEOX1;MEOX2;MNX1;PDX1;POU1F1;POU2F1;POU2F2;POU2F3;POU3F1;POU3F2;POU3F3;POU3F4;POU4F1;…	MEOX1;MEOX2
CDC5L_HUMAN.H11MO.0.D	51	0.028208	0.282741	0.503926	0.381377	3.87423e-15	1.07447e-14	Myb/SANT domain factors{3.5.1}	Myb-like factors{3.5.1.1}	CDC5L;DMTF1;MYB;MYBL1;MYBL2;SMARCA1;SMARCA5;SNAPC4;TRERF1;ZNF541	CDC5L;MYBL1;MYBL2;MYB
HXD8_HUMAN.H11MO.0.D	45	0.0248894	0.279618	0.517494	0.384915	2.7828e-13	6.85476e-13	HOX-related factors{3.1.1}	HOX8{3.1.1.7}	CDX1;CDX2;CDX4;EVX1;EVX2;GBX1;GBX2;GSX1;GSX2;HDX;HMBOX1;HNF1A;HNF1B;HOXA1;HOXA10;HOXA11;HOXA13;HOXA2;HOXA3;HOXA4;HOXA5;HOXA6;HOXA7;HOXA9;HOXB1;HOXB13;HOXB2;HOXB3;HOXB4;HOXB5;HOXB6;HOXB7;HOXB8;HOXB9;HOXC10;HOXC11;HOXC12;HOXC13;HOXC4;HOXC5;HOXC6;HOXC8;HOXC9;HOXD1;HOXD10;HOXD11;HOXD12;HOXD13;HOXD3;HOXD4;HOXD8;HOXD9;MEOX1;MEOX2;MNX1;PDX1;POU1F1;POU2F1;POU2F2;POU2F3;POU3F1;POU3F2;POU3F3;POU3F4;POU4F1;…	HOXB8;HOXC8;HOXD8
EMX2_HUMAN.H11MO.0.D	39	0.0215708	0.278655	0.540158	0.393365	3.10787e-11	6.74977e-11	NK-related factors{3.1.2}	EMX{3.1.2.6}	BARHL1;BARHL2;BARX1;BARX2;BSX;DBX1;DBX2;DLX1;DLX2;DLX3;DLX4;DLX5;DLX6;EMX1;EMX2;EN1;EN2;HHEX;HLX;HMX1;HMX2;HMX3;LBX1;LBX2;MSX1;MSX2;NANOG;NKX1-1;NKX1-2;NKX2-1;NKX2-2;NKX2-3;NKX2-4;NKX2-5;NKX2-6;NKX2-8;NKX3-1;NKX3-2;NKX6-1;NKX6-2;NKX6-3;NOTO;TLX1;TLX2;TLX3;VAX1;VAX2;VENTX	EMX1;EMX2
GSX1_HUMAN.H11MO.0.D	46	0.0254425	0.277402	0.509918	0.380461	5.07414e-14	1.32616e-13	HOX-related factors{3.1.1}	GSX{3.1.1.12}	CDX1;CDX2;CDX4;EVX1;EVX2;GBX1;GBX2;GSX1;GSX2;HDX;HMBOX1;HNF1A;HNF1B;HOXA1;HOXA10;HOXA11;HOXA13;HOXA2;HOXA3;HOXA4;HOXA5;HOXA6;HOXA7;HOXA9;HOXB1;HOXB13;HOXB2;HOXB3;HOXB4;HOXB5;HOXB6;HOXB7;HOXB8;HOXB9;HOXC10;HOXC11;HOXC12;HOXC13;HOXC4;HOXC5;HOXC6;HOXC8;HOXC9;HOXD1;HOXD10;HOXD11;HOXD12;HOXD13;HOXD3;HOXD4;HOXD8;HOXD9;MEOX1;MEOX2;MNX1;PDX1;POU1F1;POU2F1;POU2F2;POU2F3;POU3F1;POU3F2;POU3F3;POU3F4;POU4F1;…	GSX1;GSX2
ANDR_HUMAN.H11MO.0.A	103	0.056969	0.277063	0.41693	0.341496	2.9934e-35	1.90737e-34	Steroid hormone receptors (NR3){2.1.1}	GR-like receptors (NR3C){2.1.1.1}	AR;ESR1;ESR2;ESRRA;ESRRB;ESRRG;NR3C1;NR3C2;PGR	AR;NR3C1;NR3C2;PGR
FOXD1_HUMAN.H11MO.0.D	53	0.0293142	0.276631	0.487616	0.370922	1.30335e-16	4.11838e-16	Forkhead box (FOX) factors{3.3.1}	FOXD{3.3.1.4}	FOXA1;FOXA2;FOXA3;FOXB1;FOXB2;FOXC1;FOXC2;FOXD1;FOXD2;FOXD3;FOXD4;FOXD4L1;FOXD4L3;FOXD4L4;FOXD4L5;FOXD4L6;FOXE1;FOXE3;FOXF1;FOXF2;FOXG1;FOXH1;FOXI1;FOXI2;FOXI3;FOXJ1;FOXJ2;FOXJ3;FOXK1;FOXK2;FOXL1;FOXL2;FOXM1;FOXN1;FOXN2;FOXN3;FOXN4;FOXO1;FOXO3;FOXO4;FOXO6;FOXP1;FOXP2;FOXP3;FOXP4;FOXQ1;FOXR1;FOXR2;FOXS1	FOXD1;FOXD2;FOXD3
HXB7_HUMAN.H11MO.0.C	37	0.0204646	0.276048	0.544824	0.393537	9.4104e-11	1.95038e-10	HOX-related factors{3.1.1}	HOX6-7{3.1.1.6}	CDX1;CDX2;CDX4;EVX1;EVX2;GBX1;GBX2;GSX1;GSX2;HDX;HMBOX1;HNF1A;HNF1B;HOXA1;HOXA10;HOXA11;HOXA13;HOXA2;HOXA3;HOXA4;HOXA5;HOXA6;HOXA7;HOXA9;HOXB1;HOXB13;HOXB2;HOXB3;HOXB4;HOXB5;HOXB6;HOXB7;HOXB8;HOXB9;HOXC10;HOXC11;HOXC12;HOXC13;HOXC4;HOXC5;HOXC6;HOXC8;HOXC9;HOXD1;HOXD10;HOXD11;HOXD12;HOXD13;HOXD3;HOXD4;HOXD8;HOXD9;MEOX1;MEOX2;MNX1;PDX1;POU1F1;POU2F1;POU2F2;POU2F3;POU3F1;POU3F2;POU3F3;POU3F4;POU4F1;…	HOXA7;HOXB6;HOXB7;HOXC6
FOXA1_HUMAN.H11MO.0.A	79	0.0436947	0.273443	0.435267	0.347189	3.19405e-27	1.67525e-26	Forkhead box (FOX) factors{3.3.1}	FOXA{3.3.1.1}	FOXA1;FOXA2;FOXA3;FOXB1;FOXB2;FOXC1;FOXC2;FOXD1;FOXD2;FOXD3;FOXD4;FOXD4L1;FOXD4L3;FOXD4L4;FOXD4L5;FOXD4L6;FOXE1;FOXE3;FOXF1;FOXF2;FOXG1;FOXH1;FOXI1;FOXI2;FOXI3;FOXJ1;FOXJ2;FOXJ3;FOXK1;FOXK2;FOXL1;FOXL2;FOXM1;FOXN1;FOXN2;FOXN3;FOXN4;FOXO1;FOXO3;FOXO4;FOXO6;FOXP1;FOXP2;FOXP3;FOXP4;FOXQ1;FOXR1;FOXR2;FOXS1	FOXA1;FOXA2;FOXA3
OZF_HUMAN.H11MO.0.C	54	0.0298673	0.273249	0.479043	0.365307	1.72161e-17	5.72139e-17	More than 3 adjacent zinc finger factors{2.3.3}	ZNF146-like factors{2.3.3.55}	BCL6;BCL6B;CTCF;CTCFL;FEZF1;FEZF2;GFI1;GFI1B;GLI1;GLI2;GLI3;GLI4;GLIS1;GLIS2;GLIS3;HKR1;MTF1;MYNN;MZF1;OSR2;OVOL1;OVOL2;PLAG1;PLAGL1;PLAGL2;PRDM1;PRDM14;PRDM6;SCRT1;SCRT2;SNAI1;SNAI2;SNAI3;WT1;YY1;YY2;ZBTB12;ZBTB14;ZBTB18;ZBTB20;ZBTB26;ZBTB42;ZBTB45;ZBTB47;ZBTB48;ZBTB49;ZBTB6;ZBTB7A;ZBTB7B;ZBTB7C;ZFP14;ZFP2;ZFP28;ZFP30;ZFP37;ZFP42;ZFP64;ZFP69;ZFP69B;ZFP82;ZFP91;ZFX;ZIC1;ZIC2;ZIC3;ZIC4;ZIC5;ZIK1;Z…	ZNF146;ZNF260
FOXA2_HUMAN.H11MO.0.A	73	0.0403761	0.271868	0.440877	0.348645	3.53774e-25	1.75974e-24	Forkhead box (FOX) factors{3.3.1}	FOXA{3.3.1.1}	FOXA1;FOXA2;FOXA3;FOXB1;FOXB2;FOXC1;FOXC2;FOXD1;FOXD2;FOXD3;FOXD4;FOXD4L1;FOXD4L3;FOXD4L4;FOXD4L5;FOXD4L6;FOXE1;FOXE3;FOXF1;FOXF2;FOXG1;FOXH1;FOXI1;FOXI2;FOXI3;FOXJ1;FOXJ2;FOXJ3;FOXK1;FOXK2;FOXL1;FOXL2;FOXM1;FOXN1;FOXN2;FOXN3;FOXN4;FOXO1;FOXO3;FOXO4;FOXO6;FOXP1;FOXP2;FOXP3;FOXP4;FOXQ1;FOXR1;FOXR2;FOXS1	FOXA1;FOXA2;FOXA3
SOX7_HUMAN.H11MO.0.D	42	0.0232301	0.269894	0.510544	0.375965	2.81839e-13	6.92031e-13	SOX-related factors{4.1.1}	Group F{4.1.1.6}	BBX;CIC;HBP1;SOX1;SOX10;SOX11;SOX12;SOX13;SOX14;SOX15;SOX17;SOX18;SOX2;SOX21;SOX3;SOX30;SOX4;SOX5;SOX6;SOX7;SOX8;SOX9;SRY	SOX17;SOX18;SOX7
HXD13_HUMAN.H11MO.0.D	59	0.0326327	0.269453	0.461097	0.355593	4.91728e-20	1.89561e-19	HOX-related factors{3.1.1}	HOX9-13{3.1.1.8}	CDX1;CDX2;CDX4;EVX1;EVX2;GBX1;GBX2;GSX1;GSX2;HDX;HMBOX1;HNF1A;HNF1B;HOXA1;HOXA10;HOXA11;HOXA13;HOXA2;HOXA3;HOXA4;HOXA5;HOXA6;HOXA7;HOXA9;HOXB1;HOXB13;HOXB2;HOXB3;HOXB4;HOXB5;HOXB6;HOXB7;HOXB8;HOXB9;HOXC10;HOXC11;HOXC12;HOXC13;HOXC4;HOXC5;HOXC6;HOXC8;HOXC9;HOXD1;HOXD10;HOXD11;HOXD12;HOXD13;HOXD3;HOXD4;HOXD8;HOXD9;MEOX1;MEOX2;MNX1;PDX1;POU1F1;POU2F1;POU2F2;POU2F3;POU3F1;POU3F2;POU3F3;POU3F4;POU4F1;…	HOXA10;HOXA11;HOXA13;HOXA9;HOXB13;HOXC10;HOXC11;HOXC12;HOXC13;HOXC9;HOXD10;HOXD11;HOXD12;HOXD13;HOXD9
HXA10_HUMAN.H11MO.0.C	51	0.028208	0.268151	0.477884	0.361691	5.64889e-17	1.84546e-16	HOX-related factors{3.1.1}	HOX9-13{3.1.1.8}	CDX1;CDX2;CDX4;EVX1;EVX2;GBX1;GBX2;GSX1;GSX2;HDX;HMBOX1;HNF1A;HNF1B;HOXA1;HOXA10;HOXA11;HOXA13;HOXA2;HOXA3;HOXA4;HOXA5;HOXA6;HOXA7;HOXA9;HOXB1;HOXB13;HOXB2;HOXB3;HOXB4;HOXB5;HOXB6;HOXB7;HOXB8;HOXB9;HOXC10;HOXC11;HOXC12;HOXC13;HOXC4;HOXC5;HOXC6;HOXC8;HOXC9;HOXD1;HOXD10;HOXD11;HOXD12;HOXD13;HOXD3;HOXD4;HOXD8;HOXD9;MEOX1;MEOX2;MNX1;PDX1;POU1F1;POU2F1;POU2F2;POU2F3;POU3F1;POU3F2;POU3F3;POU3F4;POU4F1;…	HOXA10;HOXA11;HOXA13;HOXA9;HOXB13;HOXC10;HOXC11;HOXC12;HOXC13;HOXC9;HOXD10;HOXD11;HOXD12;HOXD13;HOXD9
BARX2_HUMAN.H11MO.0.D	36	0.0199115	0.266169	0.530376	0.381433	3.25727e-11	6.99542e-11	NK-related factors{3.1.2}	BARX{3.1.2.2}	BARHL1;BARHL2;BARX1;BARX2;BSX;DBX1;DBX2;DLX1;DLX2;DLX3;DLX4;DLX5;DLX6;EMX1;EMX2;EN1;EN2;HHEX;HLX;HMX1;HMX2;HMX3;LBX1;LBX2;MSX1;MSX2;NANOG;NKX1-1;NKX1-2;NKX2-1;NKX2-2;NKX2-3;NKX2-4;NKX2-5;NKX2-6;NKX2-8;NKX3-1;NKX3-2;NKX6-1;NKX6-2;NKX6-3;NOTO;TLX1;TLX2;TLX3;VAX1;VAX2;VENTX	BARX1;BARX2
ZNF8_HUMAN.H11MO.0.C	50	0.0276549	0.265122	0.475256	0.35873	5.70919e-17	1.85729e-16	Factors with multiple dispersed zinc fingers{2.3.4}	unclassified{2.3.4.0}	BCL11A;E4F1;MECOM;HIC1;HIC2;HINFP;IKZF1;INSM1;MAZ;PATZ1;PRDM4;REST;RREB1;SALL4;VEZF1;ZBTB17;ZBTB4;HIVEP1;HIVEP2;ZNF134;ZNF219;ZNF335;ZNF341;ZNF382;ZNF418;ZNF423;ZNF467;ZNF770;ZNF784;ZNF8	E4F1;PRDM4;REST;RREB1;ZBTB17;ZBTB4;ZNF335;ZNF341;ZNF467;ZNF770;ZNF784;ZNF8
BARH2_HUMAN.H11MO.0.D	42	0.0232301	0.264333	0.500031	0.368225	6.98065e-14	1.80003e-13	NK-related factors{3.1.2}	BARHL{3.1.2.1}	BARHL1;BARHL2;BARX1;BARX2;BSX;DBX1;DBX2;DLX1;DLX2;DLX3;DLX4;DLX5;DLX6;EMX1;EMX2;EN1;EN2;HHEX;HLX;HMX1;HMX2;HMX3;LBX1;LBX2;MSX1;MSX2;NANOG;NKX1-1;NKX1-2;NKX2-1;NKX2-2;NKX2-3;NKX2-4;NKX2-5;NKX2-6;NKX2-8;NKX3-1;NKX3-2;NKX6-1;NKX6-2;NKX6-3;NOTO;TLX1;TLX2;TLX3;VAX1;VAX2;VENTX	BARHL1;BARHL2
VENTX_HUMAN.H11MO.0.D	43	0.0237832	0.26368	0.495022	0.365808	2.25605e-14	6.06067e-14	NK-related factors{3.1.2}	VENTX{3.1.2.23}	BARHL1;BARHL2;BARX1;BARX2;BSX;DBX1;DBX2;DLX1;DLX2;DLX3;DLX4;DLX5;DLX6;EMX1;EMX2;EN1;EN2;HHEX;HLX;HMX1;HMX2;HMX3;LBX1;LBX2;MSX1;MSX2;NANOG;NKX1-1;NKX1-2;NKX2-1;NKX2-2;NKX2-3;NKX2-4;NKX2-5;NKX2-6;NKX2-8;NKX3-1;NKX3-2;NKX6-1;NKX6-2;NKX6-3;NOTO;TLX1;TLX2;TLX3;VAX1;VAX2;VENTX	VENTX
HXA11_HUMAN.H11MO.0.D	50	0.0276549	0.263304	0.472034	0.356296	3.20292e-17	1.05083e-16	HOX-related factors{3.1.1}	HOX9-13{3.1.1.8}	CDX1;CDX2;CDX4;EVX1;EVX2;GBX1;GBX2;GSX1;GSX2;HDX;HMBOX1;HNF1A;HNF1B;HOXA1;HOXA10;HOXA11;HOXA13;HOXA2;HOXA3;HOXA4;HOXA5;HOXA6;HOXA7;HOXA9;HOXB1;HOXB13;HOXB2;HOXB3;HOXB4;HOXB5;HOXB6;HOXB7;HOXB8;HOXB9;HOXC10;HOXC11;HOXC12;HOXC13;HOXC4;HOXC5;HOXC6;HOXC8;HOXC9;HOXD1;HOXD10;HOXD11;HOXD12;HOXD13;HOXD3;HOXD4;HOXD8;HOXD9;MEOX1;MEOX2;MNX1;PDX1;POU1F1;POU2F1;POU2F2;POU2F3;POU3F1;POU3F2;POU3F3;POU3F4;POU4F1;…	HOXA10;HOXA11;HOXA13;HOXA9;HOXB13;HOXC10;HOXC11;HOXC12;HOXC13;HOXC9;HOXD10;HOXD11;HOXD12;HOXD13;HOXD9
CPEB1_HUMAN.H11MO.0.D	139	0.0768805	0.263299	0.375325	0.31541	5.08712e-53	4.08559e-52			CPEB1	CPEB1
HMX2_HUMAN.H11MO.0.D	35	0.0193584	0.262561	0.528443	0.378335	3.24262e-11	6.98784e-11	NK-related factors{3.1.2}	NK-5/HMX{3.1.2.18}	BARHL1;BARHL2;BARX1;BARX2;BSX;DBX1;DBX2;DLX1;DLX2;DLX3;DLX4;DLX5;DLX6;EMX1;EMX2;EN1;EN2;HHEX;HLX;HMX1;HMX2;HMX3;LBX1;LBX2;MSX1;MSX2;NANOG;NKX1-1;NKX1-2;NKX2-1;NKX2-2;NKX2-3;NKX2-4;NKX2-5;NKX2-6;NKX2-8;NKX3-1;NKX3-2;NKX6-1;NKX6-2;NKX6-3;NOTO;TLX1;TLX2;TLX3;VAX1;VAX2;VENTX	HMX1;HMX2;HMX3
HXC11_HUMAN.H11MO.0.D	45	0.0248894	0.261245	0.483466	0.359623	1.74984e-15	5.09105e-15	HOX-related factors{3.1.1}	HOX9-13{3.1.1.8}	CDX1;CDX2;CDX4;EVX1;EVX2;GBX1;GBX2;GSX1;GSX2;HDX;HMBOX1;HNF1A;HNF1B;HOXA1;HOXA10;HOXA11;HOXA13;HOXA2;HOXA3;HOXA4;HOXA5;HOXA6;HOXA7;HOXA9;HOXB1;HOXB13;HOXB2;HOXB3;HOXB4;HOXB5;HOXB6;HOXB7;HOXB8;HOXB9;HOXC10;HOXC11;HOXC12;HOXC13;HOXC4;HOXC5;HOXC6;HOXC8;HOXC9;HOXD1;HOXD10;HOXD11;HOXD12;HOXD13;HOXD3;HOXD4;HOXD8;HOXD9;MEOX1;MEOX2;MNX1;PDX1;POU1F1;POU2F1;POU2F2;POU2F3;POU3F1;POU3F2;POU3F3;POU3F4;POU4F1;…	HOXA10;HOXA11;HOXA13;HOXA9;HOXB13;HOXC10;HOXC11;HOXC12;HOXC13;HOXC9;HOXD10;HOXD11;HOXD12;HOXD13;HOXD9
PAX2_HUMAN.H11MO.0.D	47	0.0259956	0.257601	0.470331	0.352005	7.42398e-17	2.37506e-16	Paired domain only{3.2.2}	PAX-2-like factors (partial homeobox){3.2.2.2}	PAX1;PAX2;PAX5;PAX8;PAX9	PAX2;PAX5;PAX8
NR1D1_HUMAN.H11MO.1.D	42	0.0232301	0.257113	0.486352	0.358164	9.64349e-15	2.64595e-14	Thyroid hormone receptor-related factors (NR1){2.1.2}	Rev-ErbA (NR1D){2.1.2.3}	NR1D1;NR1D2;NR1H2;NR1H3;NR1H4;NR1I2;NR1I3;PPARA;PPARD;PPARG;RARA;RARB;RARG;RORA;RORB;RORC;THRA;THRB;VDR	NR1D1
MEF2B_HUMAN.H11MO.0.A	79	0.0436947	0.256174	0.407803	0.325286	5.14571e-31	2.8542e-30	Regulators of differentiation{5.1.1}	MEF-2{5.1.1.1}	MEF2A;MEF2B;MEF2C;MEF2D	MEF2A;MEF2B;MEF2C;MEF2D
PITX2_HUMAN.H11MO.0.D	70	0.0387168	0.254573	0.416988	0.328201	2.01867e-27	1.06602e-26	Paired-related HD factors{3.1.3}	PITX{3.1.3.19}	ALX1;ALX3;ALX4;ARGFX;ARX;CRX;DMBX1;DPRX;DRGX;DUX4;DUXA;ESX1;GSC;GSC2;HESX1;ISX;LEUTX;MIXL1;NOBOX;OTP;OTX1;OTX2;PHOX2A;PHOX2B;PITX1;PITX2;PITX3;PROP1;PRRX1;PRRX2;RAX;RAX2;RHOXF1;RHOXF2;SEBOX;SHOX;SHOX2;TPRX1;UNCX;VSX1;VSX2	PITX1;PITX2;PITX3
FOXF2_HUMAN.H11MO.0.D	70	0.0387168	0.251368	0.411765	0.324094	4.28204e-28	2.30871e-27	Forkhead box (FOX) factors{3.3.1}	FOXF{3.3.1.6}	FOXA1;FOXA2;FOXA3;FOXB1;FOXB2;FOXC1;FOXC2;FOXD1;FOXD2;FOXD3;FOXD4;FOXD4L1;FOXD4L3;FOXD4L4;FOXD4L5;FOXD4L6;FOXE1;FOXE3;FOXF1;FOXF2;FOXG1;FOXH1;FOXI1;FOXI2;FOXI3;FOXJ1;FOXJ2;FOXJ3;FOXK1;FOXK2;FOXL1;FOXL2;FOXM1;FOXN1;FOXN2;FOXN3;FOXN4;FOXO1;FOXO3;FOXO4;FOXO6;FOXP1;FOXP2;FOXP3;FOXP4;FOXQ1;FOXR1;FOXR2;FOXS1	FOXF1;FOXF2
PDX1_HUMAN.H11MO.1.A	35	0.0193584	0.24778	0.498658	0.357026	1.14374e-12	2.7133e-12	HOX-related factors{3.1.1}	PDX{3.1.1.15}	CDX1;CDX2;CDX4;EVX1;EVX2;GBX1;GBX2;GSX1;GSX2;HDX;HMBOX1;HNF1A;HNF1B;HOXA1;HOXA10;HOXA11;HOXA13;HOXA2;HOXA3;HOXA4;HOXA5;HOXA6;HOXA7;HOXA9;HOXB1;HOXB13;HOXB2;HOXB3;HOXB4;HOXB5;HOXB6;HOXB7;HOXB8;HOXB9;HOXC10;HOXC11;HOXC12;HOXC13;HOXC4;HOXC5;HOXC6;HOXC8;HOXC9;HOXD1;HOXD10;HOXD11;HOXD12;HOXD13;HOXD3;HOXD4;HOXD8;HOXD9;MEOX1;MEOX2;MNX1;PDX1;POU1F1;POU2F1;POU2F2;POU2F3;POU3F1;POU3F2;POU3F3;POU3F4;POU4F1;…	PDX1
HXB13_HUMAN.H11MO.0.A	42	0.0232301	0.247662	0.468453	0.344985	7.27481e-16	2.17398e-15	HOX-related factors{3.1.1}	HOX9-13{3.1.1.8}	CDX1;CDX2;CDX4;EVX1;EVX2;GBX1;GBX2;GSX1;GSX2;HDX;HMBOX1;HNF1A;HNF1B;HOXA1;HOXA10;HOXA11;HOXA13;HOXA2;HOXA3;HOXA4;HOXA5;HOXA6;HOXA7;HOXA9;HOXB1;HOXB13;HOXB2;HOXB3;HOXB4;HOXB5;HOXB6;HOXB7;HOXB8;HOXB9;HOXC10;HOXC11;HOXC12;HOXC13;HOXC4;HOXC5;HOXC6;HOXC8;HOXC9;HOXD1;HOXD10;HOXD11;HOXD12;HOXD13;HOXD3;HOXD4;HOXD8;HOXD9;MEOX1;MEOX2;MNX1;PDX1;POU1F1;POU2F1;POU2F2;POU2F3;POU3F1;POU3F2;POU3F3;POU3F4;POU4F1;…	HOXA10;HOXA11;HOXA13;HOXA9;HOXB13;HOXC10;HOXC11;HOXC12;HOXC13;HOXC9;HOXD10;HOXD11;HOXD12;HOXD13;HOXD9
AIRE_HUMAN.H11MO.0.C	33	0.0182522	0.247113	0.508077	0.360266	8.06032e-12	1.83861e-11	AIRE{5.3.1}	AIRE{5.3.1.0.1}	AIRE	AIRE
LHX8_HUMAN.H11MO.0.D	31	0.017146	0.246069	0.51795	0.363419	5.61181e-11	1.1854e-10	HD-LIM factors{3.1.5}	Lhx-6-like factors{3.1.5.5}	ISL1;ISL2;LHX1;LHX2;LHX3;LHX4;LHX5;LHX6;LHX8;LHX9;LMX1A;LMX1B	LHX6;LHX8
FOXG1_HUMAN.H11MO.0.D	133	0.0735619	0.245899	0.353077	0.295689	9.97238e-58	8.26742e-57	Forkhead box (FOX) factors{3.3.1}	FOXG{3.3.1.7}	FOXA1;FOXA2;FOXA3;FOXB1;FOXB2;FOXC1;FOXC2;FOXD1;FOXD2;FOXD3;FOXD4;FOXD4L1;FOXD4L3;FOXD4L4;FOXD4L5;FOXD4L6;FOXE1;FOXE3;FOXF1;FOXF2;FOXG1;FOXH1;FOXI1;FOXI2;FOXI3;FOXJ1;FOXJ2;FOXJ3;FOXK1;FOXK2;FOXL1;FOXL2;FOXM1;FOXN1;FOXN2;FOXN3;FOXN4;FOXO1;FOXO3;FOXO4;FOXO6;FOXP1;FOXP2;FOXP3;FOXP4;FOXQ1;FOXR1;FOXR2;FOXS1	FOXG1
ZNF85_HUMAN.H11MO.0.C	50	0.0276549	0.243329	0.436122	0.329215	2.66928e-20	1.03418e-19	More than 3 adjacent zinc finger factors{2.3.3}	unclassified{2.3.3.0}	BCL6B;BCL6;CTCFL;CTCF;FEZF1;GFI1B;GFI1;GLI1;GLI2;GLI3;GLIS1;GLIS2;GLIS3;MTF1;MYNN;MZF1;OSR2;OVOL1;OVOL2;ZNF146;PLAG1;PLAGL1;PRDM14;PRDM1;PRDM6;SCRT1;SCRT2;SNAI1;SNAI2;YY1;YY2;WT1;ZNF324;ZNF354A;ZBTB14;ZBTB18;ZBTB48;ZBTB49;ZBTB7A;ZBTB7B;ZBTB6;ZFP64;ZFP28;ZFP42;ZFP82;ZFX;ZIC1;ZIC2;ZIC3;ZIC4;ZIM3;ZKSCAN1;ZKSCAN3;ZNF121;ZNF136;ZNF140;ZNF143;ZNF148;ZNF214;ZNF232;ZNF250;ZNF257;ZNF260;ZNF263;ZNF264;ZNF2…	MYNN;MZF1;OSR2;PRDM14;PRDM6;WT1;ZBTB14;ZBTB48;ZBTB49;ZFP64;ZFP28;ZIM3;ZNF121;ZNF250;ZNF257;ZNF263;ZNF274;ZNF317;ZNF320;ZNF329;ZNF331;ZNF394;ZNF449;ZNF502;ZNF528;ZNF547;ZNF549;ZNF554;ZNF586;ZNF589;ZNF667;ZNF680;ZNF708;ZNF713;ZNF768;ZNF18;ZNF85;ZSCAN16;ZSCAN22
GBX2_HUMAN.H11MO.0.D	38	0.0210177	0.243003	0.47524	0.3447	1.68874e-14	4.60076e-14	HOX-related factors{3.1.1}	GBX (Gastrulation brain homeobox){3.1.1.11}	CDX1;CDX2;CDX4;EVX1;EVX2;GBX1;GBX2;GSX1;GSX2;HDX;HMBOX1;HNF1A;HNF1B;HOXA1;HOXA10;HOXA11;HOXA13;HOXA2;HOXA3;HOXA4;HOXA5;HOXA6;HOXA7;HOXA9;HOXB1;HOXB13;HOXB2;HOXB3;HOXB4;HOXB5;HOXB6;HOXB7;HOXB8;HOXB9;HOXC10;HOXC11;HOXC12;HOXC13;HOXC4;HOXC5;HOXC6;HOXC8;HOXC9;HOXD1;HOXD10;HOXD11;HOXD12;HOXD13;HOXD3;HOXD4;HOXD8;HOXD9;MEOX1;MEOX2;MNX1;PDX1;POU1F1;POU2F1;POU2F2;POU2F3;POU3F1;POU3F2;POU3F3;POU3F4;POU4F1;…	GBX1;GBX2
PAX4_HUMAN.H11MO.0.D	37	0.0204646	0.24299	0.479566	0.346412	3.8302e-14	1.0148e-13	Paired plus homeo domain{3.2.1}	PAX-4/6{3.2.1.2}	PAX3;PAX4;PAX6;PAX7	PAX4;PAX6
FOXJ3_HUMAN.H11MO.1.B	101	0.0558628	0.242692	0.366611	0.299742	5.97569e-45	4.43005e-44	Forkhead box (FOX) factors{3.3.1}	FOXJ{3.3.1.10}	FOXA1;FOXA2;FOXA3;FOXB1;FOXB2;FOXC1;FOXC2;FOXD1;FOXD2;FOXD3;FOXD4;FOXD4L1;FOXD4L3;FOXD4L4;FOXD4L5;FOXD4L6;FOXE1;FOXE3;FOXF1;FOXF2;FOXG1;FOXH1;FOXI1;FOXI2;FOXI3;FOXJ1;FOXJ2;FOXJ3;FOXK1;FOXK2;FOXL1;FOXL2;FOXM1;FOXN1;FOXN2;FOXN3;FOXN4;FOXO1;FOXO3;FOXO4;FOXO6;FOXP1;FOXP2;FOXP3;FOXP4;FOXQ1;FOXR1;FOXR2;FOXS1	FOXJ2;FOXJ3
Z354A_HUMAN.H11MO.0.C	80	0.0442478	0.24243	0.384821	0.307383	4.22109e-35	2.66759e-34	More than 3 adjacent zinc finger factors{2.3.3}	ZNF354A-like factors{2.3.3.64}	BCL6;BCL6B;CTCF;CTCFL;FEZF1;FEZF2;GFI1;GFI1B;GLI1;GLI2;GLI3;GLI4;GLIS1;GLIS2;GLIS3;HKR1;MTF1;MYNN;MZF1;OSR2;OVOL1;OVOL2;PLAG1;PLAGL1;PLAGL2;PRDM1;PRDM14;PRDM6;SCRT1;SCRT2;SNAI1;SNAI2;SNAI3;WT1;YY1;YY2;ZBTB12;ZBTB14;ZBTB18;ZBTB20;ZBTB26;ZBTB42;ZBTB45;ZBTB47;ZBTB48;ZBTB49;ZBTB6;ZBTB7A;ZBTB7B;ZBTB7C;ZFP14;ZFP2;ZFP28;ZFP30;ZFP37;ZFP42;ZFP64;ZFP69;ZFP69B;ZFP82;ZFP91;ZFX;ZIC1;ZIC2;ZIC3;ZIC4;ZIC5;ZIK1;Z…	ZNF354A
ZN333_HUMAN.H11MO.0.D	37	0.0204646	0.241709	0.477029	0.344587	2.8692e-14	7.65452e-14	More than 3 adjacent zinc finger factors{2.3.3}	ZNF177-like factors{2.3.3.40}	BCL6;BCL6B;CTCF;CTCFL;FEZF1;FEZF2;GFI1;GFI1B;GLI1;GLI2;GLI3;GLI4;GLIS1;GLIS2;GLIS3;HKR1;MTF1;MYNN;MZF1;OSR2;OVOL1;OVOL2;PLAG1;PLAGL1;PLAGL2;PRDM1;PRDM14;PRDM6;SCRT1;SCRT2;SNAI1;SNAI2;SNAI3;WT1;YY1;YY2;ZBTB12;ZBTB14;ZBTB18;ZBTB20;ZBTB26;ZBTB42;ZBTB45;ZBTB47;ZBTB48;ZBTB49;ZBTB6;ZBTB7A;ZBTB7B;ZBTB7C;ZFP14;ZFP2;ZFP28;ZFP30;ZFP37;ZFP42;ZFP64;ZFP69;ZFP69B;ZFP82;ZFP91;ZFX;ZIC1;ZIC2;ZIC3;ZIC4;ZIC5;ZIK1;Z…	ZNF333
BATF_HUMAN.H11MO.0.A	48	0.0265487	0.241057	0.437316	0.32827	1.17543e-19	4.46433e-19	B-ATF-related factors{1.1.4}	B-ATF{1.1.4.0.1}	BATF;BATF2;BATF3	BATF
FOXL1_HUMAN.H11MO.0.D	108	0.0597345	0.238792	0.356033	0.292916	1.19767e-49	9.14257e-49	Forkhead box (FOX) factors{3.3.1}	FOXL{3.3.1.12}	FOXA1;FOXA2;FOXA3;FOXB1;FOXB2;FOXC1;FOXC2;FOXD1;FOXD2;FOXD3;FOXD4;FOXD4L1;FOXD4L3;FOXD4L4;FOXD4L5;FOXD4L6;FOXE1;FOXE3;FOXF1;FOXF2;FOXG1;FOXH1;FOXI1;FOXI2;FOXI3;FOXJ1;FOXJ2;FOXJ3;FOXK1;FOXK2;FOXL1;FOXL2;FOXM1;FOXN1;FOXN2;FOXN3;FOXN4;FOXO1;FOXO3;FOXO4;FOXO6;FOXP1;FOXP2;FOXP3;FOXP4;FOXQ1;FOXR1;FOXR2;FOXS1	FOXL1
HXC13_HUMAN.H11MO.0.D	39	0.0215708	0.238001	0.461356	0.335993	1.2597e-15	3.67891e-15	HOX-related factors{3.1.1}	HOX9-13{3.1.1.8}	CDX1;CDX2;CDX4;EVX1;EVX2;GBX1;GBX2;GSX1;GSX2;HDX;HMBOX1;HNF1A;HNF1B;HOXA1;HOXA10;HOXA11;HOXA13;HOXA2;HOXA3;HOXA4;HOXA5;HOXA6;HOXA7;HOXA9;HOXB1;HOXB13;HOXB2;HOXB3;HOXB4;HOXB5;HOXB6;HOXB7;HOXB8;HOXB9;HOXC10;HOXC11;HOXC12;HOXC13;HOXC4;HOXC5;HOXC6;HOXC8;HOXC9;HOXD1;HOXD10;HOXD11;HOXD12;HOXD13;HOXD3;HOXD4;HOXD8;HOXD9;MEOX1;MEOX2;MNX1;PDX1;POU1F1;POU2F1;POU2F2;POU2F3;POU3F1;POU3F2;POU3F3;POU3F4;POU4F1;…	HOXA10;HOXA11;HOXA13;HOXA9;HOXB13;HOXC10;HOXC11;HOXC12;HOXC13;HOXC9;HOXD10;HOXD11;HOXD12;HOXD13;HOXD9
HMGA2_HUMAN.H11MO.0.D	33	0.0182522	0.237859	0.489067	0.346784	1.13185e-12	2.69339e-12	HMGA factors{8.2.1}	HMGA2 (HMGI-C){8.2.1.0.2}	HMGA1;HMGA2	HMGA2
PBX2_HUMAN.H11MO.0.C	31	0.017146	0.237272	0.499432	0.350422	7.81931e-12	1.78893e-11	TALE-type homeo domain factors{3.1.4}	PBX{3.1.4.4}	IRX2;IRX3;MEIS1;MEIS2;MEIS3;PBX1;PBX2;PBX3;PKNOX1;TGIF2LX;TGIF1;TGIF2	PBX1;PBX2;PBX3
MEOX1_HUMAN.H11MO.0.D	38	0.0210177	0.236549	0.462592	0.335547	2.14762e-15	6.17841e-15	HOX-related factors{3.1.1}	MEOX{3.1.1.14}	CDX1;CDX2;CDX4;EVX1;EVX2;GBX1;GBX2;GSX1;GSX2;HDX;HMBOX1;HNF1A;HNF1B;HOXA1;HOXA10;HOXA11;HOXA13;HOXA2;HOXA3;HOXA4;HOXA5;HOXA6;HOXA7;HOXA9;HOXB1;HOXB13;HOXB2;HOXB3;HOXB4;HOXB5;HOXB6;HOXB7;HOXB8;HOXB9;HOXC10;HOXC11;HOXC12;HOXC13;HOXC4;HOXC5;HOXC6;HOXC8;HOXC9;HOXD1;HOXD10;HOXD11;HOXD12;HOXD13;HOXD3;HOXD4;HOXD8;HOXD9;MEOX1;MEOX2;MNX1;PDX1;POU1F1;POU2F1;POU2F2;POU2F3;POU3F1;POU3F2;POU3F3;POU3F4;POU4F1;…	MEOX1;MEOX2
PAX7_HUMAN.H11MO.0.D	27	0.0149336	0.235405	0.52348	0.358362	4.98859e-10	9.56767e-10	Paired plus homeo domain{3.2.1}	PAX-3/7{3.2.1.1}	PAX3;PAX4;PAX6;PAX7	PAX3;PAX7
ZN232_HUMAN.H11MO.0.D	38	0.0210177	0.231856	0.453391	0.328875	4.92564e-16	1.48346e-15	More than 3 adjacent zinc finger factors{2.3.3}	ZNF24-like factors{2.3.3.10}	BCL6;BCL6B;CTCF;CTCFL;FEZF1;FEZF2;GFI1;GFI1B;GLI1;GLI2;GLI3;GLI4;GLIS1;GLIS2;GLIS3;HKR1;MTF1;MYNN;MZF1;OSR2;OVOL1;OVOL2;PLAG1;PLAGL1;PLAGL2;PRDM1;PRDM14;PRDM6;SCRT1;SCRT2;SNAI1;SNAI2;SNAI3;WT1;YY1;YY2;ZBTB12;ZBTB14;ZBTB18;ZBTB20;ZBTB26;ZBTB42;ZBTB45;ZBTB47;ZBTB48;ZBTB49;ZBTB6;ZBTB7A;ZBTB7B;ZBTB7C;ZFP14;ZFP2;ZFP28;ZFP30;ZFP37;ZFP42;ZFP64;ZFP69;ZFP69B;ZFP82;ZFP91;ZFX;ZIC1;ZIC2;ZIC3;ZIC4;ZIC5;ZIK1;Z…	ZKSCAN1;ZNF232;ZSCAN31
HXB3_HUMAN.H11MO.0.D	39	0.0215708	0.231483	0.44869	0.326773	1.59931e-16	4.99218e-16	HOX-related factors{3.1.1}	HOX3{3.1.1.3}	CDX1;CDX2;CDX4;EVX1;EVX2;GBX1;GBX2;GSX1;GSX2;HDX;HMBOX1;HNF1A;HNF1B;HOXA1;HOXA10;HOXA11;HOXA13;HOXA2;HOXA3;HOXA4;HOXA5;HOXA6;HOXA7;HOXA9;HOXB1;HOXB13;HOXB2;HOXB3;HOXB4;HOXB5;HOXB6;HOXB7;HOXB8;HOXB9;HOXC10;HOXC11;HOXC12;HOXC13;HOXC4;HOXC5;HOXC6;HOXC8;HOXC9;HOXD1;HOXD10;HOXD11;HOXD12;HOXD13;HOXD3;HOXD4;HOXD8;HOXD9;MEOX1;MEOX2;MNX1;PDX1;POU1F1;POU2F1;POU2F2;POU2F3;POU3F1;POU3F2;POU3F3;POU3F4;POU4F1;…	HOXB3;HOXD3
DLX2_HUMAN.H11MO.0.D	37	0.0204646	0.230722	0.455327	0.328906	1.156e-15	3.41486e-15	NK-related factors{3.1.2}	DLX{3.1.2.5}	BARHL1;BARHL2;BARX1;BARX2;BSX;DBX1;DBX2;DLX1;DLX2;DLX3;DLX4;DLX5;DLX6;EMX1;EMX2;EN1;EN2;HHEX;HLX;HMX1;HMX2;HMX3;LBX1;LBX2;MSX1;MSX2;NANOG;NKX1-1;NKX1-2;NKX2-1;NKX2-2;NKX2-3;NKX2-4;NKX2-5;NKX2-6;NKX2-8;NKX3-1;NKX3-2;NKX6-1;NKX6-2;NKX6-3;NOTO;TLX1;TLX2;TLX3;VAX1;VAX2;VENTX	DLX1;DLX2;DLX3;DLX4;DLX5;DLX6
HXD10_HUMAN.H11MO.0.D	43	0.0237832	0.229412	0.430668	0.31826	4.44987e-19	1.62599e-18	HOX-related factors{3.1.1}	HOX9-13{3.1.1.8}	CDX1;CDX2;CDX4;EVX1;EVX2;GBX1;GBX2;GSX1;GSX2;HDX;HMBOX1;HNF1A;HNF1B;HOXA1;HOXA10;HOXA11;HOXA13;HOXA2;HOXA3;HOXA4;HOXA5;HOXA6;HOXA7;HOXA9;HOXB1;HOXB13;HOXB2;HOXB3;HOXB4;HOXB5;HOXB6;HOXB7;HOXB8;HOXB9;HOXC10;HOXC11;HOXC12;HOXC13;HOXC4;HOXC5;HOXC6;HOXC8;HOXC9;HOXD1;HOXD10;HOXD11;HOXD12;HOXD13;HOXD3;HOXD4;HOXD8;HOXD9;MEOX1;MEOX2;MNX1;PDX1;POU1F1;POU2F1;POU2F2;POU2F3;POU3F1;POU3F2;POU3F3;POU3F4;POU4F1;…	HOXA10;HOXA11;HOXA13;HOXA9;HOXB13;HOXC10;HOXC11;HOXC12;HOXC13;HOXC9;HOXD10;HOXD11;HOXD12;HOXD13;HOXD9
BARX1_HUMAN.H11MO.0.D	42	0.0232301	0.229153	0.433459	0.319204	1.43788e-18	5.10878e-18	NK-related factors{3.1.2}	BARX{3.1.2.2}	BARHL1;BARHL2;BARX1;BARX2;BSX;DBX1;DBX2;DLX1;DLX2;DLX3;DLX4;DLX5;DLX6;EMX1;EMX2;EN1;EN2;HHEX;HLX;HMX1;HMX2;HMX3;LBX1;LBX2;MSX1;MSX2;NANOG;NKX1-1;NKX1-2;NKX2-1;NKX2-2;NKX2-3;NKX2-4;NKX2-5;NKX2-6;NKX2-8;NKX3-1;NKX3-2;NKX6-1;NKX6-2;NKX6-3;NOTO;TLX1;TLX2;TLX3;VAX1;VAX2;VENTX	BARX1;BARX2
ZN260_HUMAN.H11MO.0.C	47	0.0259956	0.229131	0.41835	0.313117	2.89424e-21	1.20619e-20	More than 3 adjacent zinc finger factors{2.3.3}	ZNF146-like factors{2.3.3.55}	BCL6;BCL6B;CTCF;CTCFL;FEZF1;FEZF2;GFI1;GFI1B;GLI1;GLI2;GLI3;GLI4;GLIS1;GLIS2;GLIS3;HKR1;MTF1;MYNN;MZF1;OSR2;OVOL1;OVOL2;PLAG1;PLAGL1;PLAGL2;PRDM1;PRDM14;PRDM6;SCRT1;SCRT2;SNAI1;SNAI2;SNAI3;WT1;YY1;YY2;ZBTB12;ZBTB14;ZBTB18;ZBTB20;ZBTB26;ZBTB42;ZBTB45;ZBTB47;ZBTB48;ZBTB49;ZBTB6;ZBTB7A;ZBTB7B;ZBTB7C;ZFP14;ZFP2;ZFP28;ZFP30;ZFP37;ZFP42;ZFP64;ZFP69;ZFP69B;ZFP82;ZFP91;ZFX;ZIC1;ZIC2;ZIC3;ZIC4;ZIC5;ZIK1;Z…	ZNF146;ZNF260
LHX3_HUMAN.H11MO.0.C	36	0.0199115	0.227829	0.453913	0.326466	2.08999e-15	6.03513e-15	HD-LIM factors{3.1.5}	Lhx-3-like factors{3.1.5.4}	ISL1;ISL2;LHX1;LHX2;LHX3;LHX4;LHX5;LHX6;LHX8;LHX9;LMX1A;LMX1B	LHX3;LHX4
GATA5_HUMAN.H11MO.0.D	37	0.0204646	0.227712	0.449353	0.324592	4.77473e-16	1.44365e-15	GATA-type zinc fingers{2.2.1}	Two zinc-finger GATA factors{2.2.1.1}	GATA1;GATA2;GATA3;GATA4;GATA5;GATA6;GATAD2A;GATAD2B;TRPS1;ZGLP1	GATA1;GATA2;GATA3;GATA4;GATA5;GATA6
ZN410_HUMAN.H11MO.0.D	33	0.0182522	0.227118	0.466948	0.331107	6.22049e-14	1.61481e-13	More than 3 adjacent zinc finger factors{2.3.3}	MTF1-like factors{2.3.3.24}	BCL6;BCL6B;CTCF;CTCFL;FEZF1;FEZF2;GFI1;GFI1B;GLI1;GLI2;GLI3;GLI4;GLIS1;GLIS2;GLIS3;HKR1;MTF1;MYNN;MZF1;OSR2;OVOL1;OVOL2;PLAG1;PLAGL1;PLAGL2;PRDM1;PRDM14;PRDM6;SCRT1;SCRT2;SNAI1;SNAI2;SNAI3;WT1;YY1;YY2;ZBTB12;ZBTB14;ZBTB18;ZBTB20;ZBTB26;ZBTB42;ZBTB45;ZBTB47;ZBTB48;ZBTB49;ZBTB6;ZBTB7A;ZBTB7B;ZBTB7C;ZFP14;ZFP2;ZFP28;ZFP30;ZFP37;ZFP42;ZFP64;ZFP69;ZFP69B;ZFP82;ZFP91;ZFX;ZIC1;ZIC2;ZIC3;ZIC4;ZIC5;ZIK1;Z…	MTF1;ZNF410
HXA5_HUMAN.H11MO.0.D	28	0.0154867	0.225484	0.494	0.340458	1.70468e-11	3.77675e-11	HOX-related factors{3.1.1}	HOX5{3.1.1.5}	CDX1;CDX2;CDX4;EVX1;EVX2;GBX1;GBX2;GSX1;GSX2;HDX;HMBOX1;HNF1A;HNF1B;HOXA1;HOXA10;HOXA11;HOXA13;HOXA2;HOXA3;HOXA4;HOXA5;HOXA6;HOXA7;HOXA9;HOXB1;HOXB13;HOXB2;HOXB3;HOXB4;HOXB5;HOXB6;HOXB7;HOXB8;HOXB9;HOXC10;HOXC11;HOXC12;HOXC13;HOXC4;HOXC5;HOXC6;HOXC8;HOXC9;HOXD1;HOXD10;HOXD11;HOXD12;HOXD13;HOXD3;HOXD4;HOXD8;HOXD9;MEOX1;MEOX2;MNX1;PDX1;POU1F1;POU2F1;POU2F2;POU2F3;POU3F1;POU3F2;POU3F3;POU3F4;POU4F1;…	HOXA5
CUX2_HUMAN.H11MO.0.D	31	0.017146	0.222445	0.468165	0.328474	1.83843e-13	4.58716e-13	HD-CUT factors{3.1.9}	CUX{3.1.9.2}	CUX1;CUX2;ONECUT1;ONECUT2;ONECUT3;SATB1;SATB2	CUX1;CUX2
HXD12_HUMAN.H11MO.0.D	47	0.0259956	0.221681	0.404713	0.302918	1.33838e-22	6.03446e-22	HOX-related factors{3.1.1}	HOX9-13{3.1.1.8}	CDX1;CDX2;CDX4;EVX1;EVX2;GBX1;GBX2;GSX1;GSX2;HDX;HMBOX1;HNF1A;HNF1B;HOXA1;HOXA10;HOXA11;HOXA13;HOXA2;HOXA3;HOXA4;HOXA5;HOXA6;HOXA7;HOXA9;HOXB1;HOXB13;HOXB2;HOXB3;HOXB4;HOXB5;HOXB6;HOXB7;HOXB8;HOXB9;HOXC10;HOXC11;HOXC12;HOXC13;HOXC4;HOXC5;HOXC6;HOXC8;HOXC9;HOXD1;HOXD10;HOXD11;HOXD12;HOXD13;HOXD3;HOXD4;HOXD8;HOXD9;MEOX1;MEOX2;MNX1;PDX1;POU1F1;POU2F1;POU2F2;POU2F3;POU3F1;POU3F2;POU3F3;POU3F4;POU4F1;…	HOXA10;HOXA11;HOXA13;HOXA9;HOXB13;HOXC10;HOXC11;HOXC12;HOXC13;HOXC9;HOXD10;HOXD11;HOXD12;HOXD13;HOXD9
NKX31_HUMAN.H11MO.0.C	41	0.022677	0.221487	0.422209	0.309847	3.02354e-19	1.11538e-18	NK-related factors{3.1.2}	NK-3{3.1.2.16}	BARHL1;BARHL2;BARX1;BARX2;BSX;DBX1;DBX2;DLX1;DLX2;DLX3;DLX4;DLX5;DLX6;EMX1;EMX2;EN1;EN2;HHEX;HLX;HMX1;HMX2;HMX3;LBX1;LBX2;MSX1;MSX2;NANOG;NKX1-1;NKX1-2;NKX2-1;NKX2-2;NKX2-3;NKX2-4;NKX2-5;NKX2-6;NKX2-8;NKX3-1;NKX3-2;NKX6-1;NKX6-2;NKX6-3;NOTO;TLX1;TLX2;TLX3;VAX1;VAX2;VENTX	NKX3-1;NKX3-2
PAX3_HUMAN.H11MO.0.D	28	0.0154867	0.2206	0.483317	0.333098	5.37864e-12	1.24532e-11	Paired plus homeo domain{3.2.1}	PAX-3/7{3.2.1.1}	PAX3;PAX4;PAX6;PAX7	PAX3;PAX7
SOX21_HUMAN.H11MO.0.D	34	0.0188053	0.220575	0.44857	0.319649	2.527e-15	7.16294e-15	SOX-related factors{4.1.1}	Group B{4.1.1.2}	BBX;CIC;HBP1;SOX1;SOX10;SOX11;SOX12;SOX13;SOX14;SOX15;SOX17;SOX18;SOX2;SOX21;SOX3;SOX30;SOX4;SOX5;SOX6;SOX7;SOX8;SOX9;SRY	SOX1;SOX21;SOX2;SOX3
HXC12_HUMAN.H11MO.0.D	46	0.0254425	0.219406	0.403232	0.300905	1.71999e-22	7.62135e-22	HOX-related factors{3.1.1}	HOX9-13{3.1.1.8}	CDX1;CDX2;CDX4;EVX1;EVX2;GBX1;GBX2;GSX1;GSX2;HDX;HMBOX1;HNF1A;HNF1B;HOXA1;HOXA10;HOXA11;HOXA13;HOXA2;HOXA3;HOXA4;HOXA5;HOXA6;HOXA7;HOXA9;HOXB1;HOXB13;HOXB2;HOXB3;HOXB4;HOXB5;HOXB6;HOXB7;HOXB8;HOXB9;HOXC10;HOXC11;HOXC12;HOXC13;HOXC4;HOXC5;HOXC6;HOXC8;HOXC9;HOXD1;HOXD10;HOXD11;HOXD12;HOXD13;HOXD3;HOXD4;HOXD8;HOXD9;MEOX1;MEOX2;MNX1;PDX1;POU1F1;POU2F1;POU2F2;POU2F3;POU3F1;POU3F2;POU3F3;POU3F4;POU4F1;…	HOXA10;HOXA11;HOXA13;HOXA9;HOXB13;HOXC10;HOXC11;HOXC12;HOXC13;HOXC9;HOXD10;HOXD11;HOXD12;HOXD13;HOXD9
P5F1B_HUMAN.H11MO.0.D	46	0.0254425	0.216866	0.398557	0.297402	4.86367e-23	2.21887e-22	POU domain factors{3.1.10}	POU5 (Oct-3/4-like factors){3.1.10.5}	HMBOX1;HNF1A;HNF1B;POU5F1B;POU1F1;POU2F1;POU2F2;POU2F3;POU3F1;POU3F2;POU3F3;POU3F4;POU4F1;POU4F2;POU4F3;POU5F1;POU6F1;POU6F2	POU5F1B;POU5F1
TEF_HUMAN.H11MO.0.D	47	0.0259956	0.216157	0.394674	0.295393	1.09853e-23	5.19614e-23	C/EBP-related{1.1.8}	PAR factors{1.1.8.2}	CEBPA;CEBPB;CEBPD;CEBPE;CEBPG;DBP;DDIT3;HLF;NFIL3;TEF	DBP;HLF;NFIL3;TEF
FOXA3_HUMAN.H11MO.0.B	53	0.0293142	0.215903	0.380541	0.289479	1.92698e-27	1.02462e-26	Forkhead box (FOX) factors{3.3.1}	FOXA{3.3.1.1}	FOXA1;FOXA2;FOXA3;FOXB1;FOXB2;FOXC1;FOXC2;FOXD1;FOXD2;FOXD3;FOXD4;FOXD4L1;FOXD4L3;FOXD4L4;FOXD4L5;FOXD4L6;FOXE1;FOXE3;FOXF1;FOXF2;FOXG1;FOXH1;FOXI1;FOXI2;FOXI3;FOXJ1;FOXJ2;FOXJ3;FOXK1;FOXK2;FOXL1;FOXL2;FOXM1;FOXN1;FOXN2;FOXN3;FOXN4;FOXO1;FOXO3;FOXO4;FOXO6;FOXP1;FOXP2;FOXP3;FOXP4;FOXQ1;FOXR1;FOXR2;FOXS1	FOXA1;FOXA2;FOXA3
PO4F1_HUMAN.H11MO.0.D	47	0.0259956	0.214785	0.392166	0.293517	4.12105e-24	1.9735e-23	POU domain factors{3.1.10}	POU4 (Brn-3-like factors){3.1.10.4}	CDX1;CDX2;CDX4;EVX1;EVX2;GBX1;GBX2;GSX1;GSX2;HDX;HMBOX1;HNF1A;HNF1B;HOXA1;HOXA10;HOXA11;HOXA13;HOXA2;HOXA3;HOXA4;HOXA5;HOXA6;HOXA7;HOXA9;HOXB1;HOXB13;HOXB2;HOXB3;HOXB4;HOXB5;HOXB6;HOXB7;HOXB8;HOXB9;HOXC10;HOXC11;HOXC12;HOXC13;HOXC4;HOXC5;HOXC6;HOXC8;HOXC9;HOXD1;HOXD10;HOXD11;HOXD12;HOXD13;HOXD3;HOXD4;HOXD8;HOXD9;MEOX1;MEOX2;MNX1;PDX1;POU1F1;POU2F1;POU2F2;POU2F3;POU3F1;POU3F2;POU3F3;POU3F4;POU4F1;…	POU4F1;POU4F2;POU4F3
HNF1B_HUMAN.H11MO.0.A	41	0.022677	0.213674	0.407312	0.2989	1.39781e-20	5.61307e-20	POU domain factors{3.1.10}	HNF1-like factors{3.1.10.7}	CDX1;CDX2;CDX4;EVX1;EVX2;GBX1;GBX2;GSX1;GSX2;HDX;HMBOX1;HNF1A;HNF1B;HOXA1;HOXA10;HOXA11;HOXA13;HOXA2;HOXA3;HOXA4;HOXA5;HOXA6;HOXA7;HOXA9;HOXB1;HOXB13;HOXB2;HOXB3;HOXB4;HOXB5;HOXB6;HOXB7;HOXB8;HOXB9;HOXC10;HOXC11;HOXC12;HOXC13;HOXC4;HOXC5;HOXC6;HOXC8;HOXC9;HOXD1;HOXD10;HOXD11;HOXD12;HOXD13;HOXD3;HOXD4;HOXD8;HOXD9;MEOX1;MEOX2;MNX1;PDX1;POU1F1;POU2F1;POU2F2;POU2F3;POU3F1;POU3F2;POU3F3;POU3F4;POU4F1;…	HMBOX1;HNF1A;HNF1B
DMRT1_HUMAN.H11MO.0.D	42	0.0232301	0.212772	0.402406	0.296368	2.28913e-21	9.64436e-21	DMRT{2.5.1}	DMRT1{2.5.1.0.1}	DMRT1;DMRT2;DMRT3;DMRTA1;DMRTA2;DMRTB1;DMRTC2	DMRT1
BSH_HUMAN.H11MO.0.D	33	0.0182522	0.208626	0.428861	0.304112	2.19238e-16	6.76131e-16	NK-related factors{3.1.2}	BSX{3.1.2.3}	BARHL1;BARHL2;BARX1;BARX2;BSX;DBX1;DBX2;DLX1;DLX2;DLX3;DLX4;DLX5;DLX6;EMX1;EMX2;EN1;EN2;HHEX;HLX;HMX1;HMX2;HMX3;LBX1;LBX2;MSX1;MSX2;NANOG;NKX1-1;NKX1-2;NKX2-1;NKX2-2;NKX2-3;NKX2-4;NKX2-5;NKX2-6;NKX2-8;NKX3-1;NKX3-2;NKX6-1;NKX6-2;NKX6-3;NOTO;TLX1;TLX2;TLX3;VAX1;VAX2;VENTX	BSX
PBX1_HUMAN.H11MO.1.C	24	0.0132743	0.208036	0.486463	0.325716	6.14372e-11	1.28369e-10	TALE-type homeo domain factors{3.1.4}	PBX{3.1.4.4}	IRX2;IRX3;MEIS1;MEIS2;MEIS3;PBX1;PBX2;PBX3;PKNOX1;TGIF2LX;TGIF1;TGIF2	PBX1;PBX2;PBX3
OLIG1_HUMAN.H11MO.0.D	36	0.0199115	0.207571	0.41355	0.297446	1.43442e-18	5.10878e-18	Tal-related factors{1.2.3}	Neurogenin / Atonal-like factors{1.2.3.4}	ATOH1;ATOH7;ATOH8;BHLHA15;BHLHA9;BHLHE22;BHLHE23;FERD3L;FIGLA;HAND1;HAND2;LYL1;MESP1;MESP2;MSC;MSGN1;NEUROD1;NEUROD2;NEUROD4;NEUROD6;NEUROG1;NEUROG2;NEUROG3;NHLH1;NHLH2;OLIG1;OLIG2;OLIG3;PTF1A;SCX;TAL1;TAL2;TCF15;TCF21;TCF23;TWIST1;TWIST2	ATOH1;BHLHA15;BHLHE22;BHLHE23;NEUROD1;NEUROD2;NEUROG2;OLIG1;OLIG2;OLIG3
PIT1_HUMAN.H11MO.0.C	42	0.0232301	0.206487	0.39049	0.287584	1.35436e-22	6.07101e-22	POU domain factors{3.1.10}	POU1 (Pit-1-like factors){3.1.10.1}	CDX1;CDX2;CDX4;EVX1;EVX2;GBX1;GBX2;GSX1;GSX2;HDX;HMBOX1;HNF1A;HNF1B;HOXA1;HOXA10;HOXA11;HOXA13;HOXA2;HOXA3;HOXA4;HOXA5;HOXA6;HOXA7;HOXA9;HOXB1;HOXB13;HOXB2;HOXB3;HOXB4;HOXB5;HOXB6;HOXB7;HOXB8;HOXB9;HOXC10;HOXC11;HOXC12;HOXC13;HOXC4;HOXC5;HOXC6;HOXC8;HOXC9;HOXD1;HOXD10;HOXD11;HOXD12;HOXD13;HOXD3;HOXD4;HOXD8;HOXD9;MEOX1;MEOX2;MNX1;PDX1;POU1F1;POU2F1;POU2F2;POU2F3;POU3F1;POU3F2;POU3F3;POU3F4;POU4F1;…	POU1F1
FOXJ2_HUMAN.H11MO.0.C	74	0.0409292	0.206437	0.333602	0.264236	1.90813e-43	1.40111e-42	Forkhead box (FOX) factors{3.3.1}	FOXJ{3.3.1.10}	FOXA1;FOXA2;FOXA3;FOXB1;FOXB2;FOXC1;FOXC2;FOXD1;FOXD2;FOXD3;FOXD4;FOXD4L1;FOXD4L3;FOXD4L4;FOXD4L5;FOXD4L6;FOXE1;FOXE3;FOXF1;FOXF2;FOXG1;FOXH1;FOXI1;FOXI2;FOXI3;FOXJ1;FOXJ2;FOXJ3;FOXK1;FOXK2;FOXL1;FOXL2;FOXM1;FOXN1;FOXN2;FOXN3;FOXN4;FOXO1;FOXO3;FOXO4;FOXO6;FOXP1;FOXP2;FOXP3;FOXP4;FOXQ1;FOXR1;FOXR2;FOXS1	FOXJ2;FOXJ3
BHE22_HUMAN.H11MO.0.D	35	0.0193584	0.204365	0.411267	0.294458	2.57876e-18	9.07864e-18	Tal-related factors{1.2.3}	Neurogenin / Atonal-like factors{1.2.3.4}	ATOH1;ATOH7;ATOH8;BHLHA15;BHLHA9;BHLHE22;BHLHE23;FERD3L;FIGLA;HAND1;HAND2;LYL1;MESP1;MESP2;MSC;MSGN1;NEUROD1;NEUROD2;NEUROD4;NEUROD6;NEUROG1;NEUROG2;NEUROG3;NHLH1;NHLH2;OLIG1;OLIG2;OLIG3;PTF1A;SCX;TAL1;TAL2;TCF15;TCF21;TCF23;TWIST1;TWIST2	ATOH1;BHLHA15;BHLHE22;BHLHE23;NEUROD1;NEUROD2;NEUROG2;OLIG1;OLIG2;OLIG3
VAX1_HUMAN.H11MO.0.D	34	0.0188053	0.202976	0.412717	0.294116	5.87226e-18	2.00332e-17	NK-related factors{3.1.2}	VAX{3.1.2.22}	BARHL1;BARHL2;BARX1;BARX2;BSX;DBX1;DBX2;DLX1;DLX2;DLX3;DLX4;DLX5;DLX6;EMX1;EMX2;EN1;EN2;HHEX;HLX;HMX1;HMX2;HMX3;LBX1;LBX2;MSX1;MSX2;NANOG;NKX1-1;NKX1-2;NKX2-1;NKX2-2;NKX2-3;NKX2-4;NKX2-5;NKX2-6;NKX2-8;NKX3-1;NKX3-2;NKX6-1;NKX6-2;NKX6-3;NOTO;TLX1;TLX2;TLX3;VAX1;VAX2;VENTX	VAX1;VAX2
GBX1_HUMAN.H11MO.0.D	33	0.0182522	0.201419	0.414086	0.29364	1.36408e-17	4.59259e-17	HOX-related factors{3.1.1}	GBX (Gastrulation brain homeobox){3.1.1.11}	CDX1;CDX2;CDX4;EVX1;EVX2;GBX1;GBX2;GSX1;GSX2;HDX;HMBOX1;HNF1A;HNF1B;HOXA1;HOXA10;HOXA11;HOXA13;HOXA2;HOXA3;HOXA4;HOXA5;HOXA6;HOXA7;HOXA9;HOXB1;HOXB13;HOXB2;HOXB3;HOXB4;HOXB5;HOXB6;HOXB7;HOXB8;HOXB9;HOXC10;HOXC11;HOXC12;HOXC13;HOXC4;HOXC5;HOXC6;HOXC8;HOXC9;HOXD1;HOXD10;HOXD11;HOXD12;HOXD13;HOXD3;HOXD4;HOXD8;HOXD9;MEOX1;MEOX2;MNX1;PDX1;POU1F1;POU2F1;POU2F2;POU2F3;POU3F1;POU3F2;POU3F3;POU3F4;POU4F1;…	GBX1;GBX2
FOXF1_HUMAN.H11MO.0.D	70	0.0387168	0.200769	0.328793	0.258799	6.57117e-43	4.73493e-42	Forkhead box (FOX) factors{3.3.1}	FOXF{3.3.1.6}	FOXA1;FOXA2;FOXA3;FOXB1;FOXB2;FOXC1;FOXC2;FOXD1;FOXD2;FOXD3;FOXD4;FOXD4L1;FOXD4L3;FOXD4L4;FOXD4L5;FOXD4L6;FOXE1;FOXE3;FOXF1;FOXF2;FOXG1;FOXH1;FOXI1;FOXI2;FOXI3;FOXJ1;FOXJ2;FOXJ3;FOXK1;FOXK2;FOXL1;FOXL2;FOXM1;FOXN1;FOXN2;FOXN3;FOXN4;FOXO1;FOXO3;FOXO4;FOXO6;FOXP1;FOXP2;FOXP3;FOXP4;FOXQ1;FOXR1;FOXR2;FOXS1	FOXF1;FOXF2
ESX1_HUMAN.H11MO.0.D	31	0.017146	0.199833	0.420626	0.29515	1.87018e-16	5.7908e-16	Paired-related HD factors{3.1.3}	ESX{3.1.3.8}	ALX1;ALX3;ALX4;ARGFX;ARX;CRX;DMBX1;DPRX;DRGX;DUX4;DUXA;ESX1;GSC;GSC2;HESX1;ISX;LEUTX;MIXL1;NOBOX;OTP;OTX1;OTX2;PHOX2A;PHOX2B;PITX1;PITX2;PITX3;PROP1;PRRX1;PRRX2;RAX;RAX2;RHOXF1;RHOXF2;SEBOX;SHOX;SHOX2;TPRX1;UNCX;VSX1;VSX2	ESX1
VSX1_HUMAN.H11MO.0.D	32	0.0176991	0.197964	0.41163	0.290404	1.7205e-17	5.72139e-17	Paired-related HD factors{3.1.3}	VSX{3.1.3.28}	ALX1;ALX3;ALX4;ARGFX;ARX;CRX;DMBX1;DPRX;DRGX;DUX4;DUXA;ESX1;GSC;GSC2;HESX1;ISX;LEUTX;MIXL1;NOBOX;OTP;OTX1;OTX2;PHOX2A;PHOX2B;PITX1;PITX2;PITX3;PROP1;PRRX1;PRRX2;RAX;RAX2;RHOXF1;RHOXF2;SEBOX;SHOX;SHOX2;TPRX1;UNCX;VSX1;VSX2	VSX1;VSX2
ONEC2_HUMAN.H11MO.0.D	52	0.0287611	0.197408	0.349819	0.265465	1.30288e-31	7.38619e-31	HD-CUT factors{3.1.9}	ONECUT{3.1.9.1}	CUX1;CUX2;ONECUT1;ONECUT2;ONECUT3;SATB1;SATB2	ONECUT1;ONECUT2;ONECUT3
SOX5_HUMAN.H11MO.0.C	33	0.0182522	0.196567	0.404101	0.286557	2.12589e-18	7.51863e-18	SOX-related factors{4.1.1}	Group D{4.1.1.4}	BBX;CIC;HBP1;SOX1;SOX10;SOX11;SOX12;SOX13;SOX14;SOX15;SOX17;SOX18;SOX2;SOX21;SOX3;SOX30;SOX4;SOX5;SOX6;SOX7;SOX8;SOX9;SRY	SOX13;SOX5
HNF1A_HUMAN.H11MO.0.C	38	0.0210177	0.195174	0.381611	0.276825	3.51351e-22	1.53916e-21	POU domain factors{3.1.10}	HNF1-like factors{3.1.10.7}	CDX1;CDX2;CDX4;EVX1;EVX2;GBX1;GBX2;GSX1;GSX2;HDX;HMBOX1;HNF1A;HNF1B;HOXA1;HOXA10;HOXA11;HOXA13;HOXA2;HOXA3;HOXA4;HOXA5;HOXA6;HOXA7;HOXA9;HOXB1;HOXB13;HOXB2;HOXB3;HOXB4;HOXB5;HOXB6;HOXB7;HOXB8;HOXB9;HOXC10;HOXC11;HOXC12;HOXC13;HOXC4;HOXC5;HOXC6;HOXC8;HOXC9;HOXD1;HOXD10;HOXD11;HOXD12;HOXD13;HOXD3;HOXD4;HOXD8;HOXD9;MEOX1;MEOX2;MNX1;PDX1;POU1F1;POU2F1;POU2F2;POU2F3;POU3F1;POU3F2;POU3F3;POU3F4;POU4F1;…	HMBOX1;HNF1A;HNF1B
ARI3A_HUMAN.H11MO.0.D	66	0.0365044	0.19242	0.31976	0.249961	2.55882e-43	1.86118e-42	ARID-related factors{3.7.1}	ARID3{3.7.1.3}	ARID2;ARID3A;ARID5A;ARID5B;KDM5B	ARID3A
FOXJ3_HUMAN.H11MO.0.A	75	0.0414823	0.190554	0.306986	0.243511	1.23097e-50	9.49076e-50	Forkhead box (FOX) factors{3.3.1}	FOXJ{3.3.1.10}	FOXA1;FOXA2;FOXA3;FOXB1;FOXB2;FOXC1;FOXC2;FOXD1;FOXD2;FOXD3;FOXD4;FOXD4L1;FOXD4L3;FOXD4L4;FOXD4L5;FOXD4L6;FOXE1;FOXE3;FOXF1;FOXF2;FOXG1;FOXH1;FOXI1;FOXI2;FOXI3;FOXJ1;FOXJ2;FOXJ3;FOXK1;FOXK2;FOXL1;FOXL2;FOXM1;FOXN1;FOXN2;FOXN3;FOXN4;FOXO1;FOXO3;FOXO4;FOXO6;FOXP1;FOXP2;FOXP3;FOXP4;FOXQ1;FOXR1;FOXR2;FOXS1	FOXJ2;FOXJ3
ALX4_HUMAN.H11MO.0.D	32	0.0176991	0.185874	0.386464	0.272647	1.58464e-19	5.9598e-19	Paired-related HD factors{3.1.3}	ALX{3.1.3.1}	ALX1;ALX3;ALX4;ARGFX;ARX;CRX;DMBX1;DPRX;DRGX;DUX4;DUXA;ESX1;GSC;GSC2;HESX1;ISX;LEUTX;MIXL1;NOBOX;OTP;OTX1;OTX2;PHOX2A;PHOX2B;PITX1;PITX2;PITX3;PROP1;PRRX1;PRRX2;RAX;RAX2;RHOXF1;RHOXF2;SEBOX;SHOX;SHOX2;TPRX1;UNCX;VSX1;VSX2	ALX1;ALX3;ALX4
MSX1_HUMAN.H11MO.0.D	32	0.0176991	0.181011	0.376394	0.26554	1.6939e-20	6.76683e-20	NK-related factors{3.1.2}	MSX{3.1.2.11}	BARHL1;BARHL2;BARX1;BARX2;BSX;DBX1;DBX2;DLX1;DLX2;DLX3;DLX4;DLX5;DLX6;EMX1;EMX2;EN1;EN2;HHEX;HLX;HMX1;HMX2;HMX3;LBX1;LBX2;MSX1;MSX2;NANOG;NKX1-1;NKX1-2;NKX2-1;NKX2-2;NKX2-3;NKX2-4;NKX2-5;NKX2-6;NKX2-8;NKX3-1;NKX3-2;NKX6-1;NKX6-2;NKX6-3;NOTO;TLX1;TLX2;TLX3;VAX1;VAX2;VENTX	MSX1;MSX2
FOXB1_HUMAN.H11MO.0.D	48	0.0265487	0.180658	0.327699	0.245998	1.60439e-33	9.81737e-33	Forkhead box (FOX) factors{3.3.1}	FOXB{3.3.1.2}	FOXA1;FOXA2;FOXA3;FOXB1;FOXB2;FOXC1;FOXC2;FOXD1;FOXD2;FOXD3;FOXD4;FOXD4L1;FOXD4L3;FOXD4L4;FOXD4L5;FOXD4L6;FOXE1;FOXE3;FOXF1;FOXF2;FOXG1;FOXH1;FOXI1;FOXI2;FOXI3;FOXJ1;FOXJ2;FOXJ3;FOXK1;FOXK2;FOXL1;FOXL2;FOXM1;FOXN1;FOXN2;FOXN3;FOXN4;FOXO1;FOXO3;FOXO4;FOXO6;FOXP1;FOXP2;FOXP3;FOXP4;FOXQ1;FOXR1;FOXR2;FOXS1	FOXB1
NKX61_HUMAN.H11MO.0.B	34	0.0188053	0.174627	0.355029	0.25302	1.7618e-23	8.08541e-23	NK-related factors{3.1.2}	NK-6{3.1.2.19}	BARHL1;BARHL2;BARX1;BARX2;BSX;DBX1;DBX2;DLX1;DLX2;DLX3;DLX4;DLX5;DLX6;EMX1;EMX2;EN1;EN2;HHEX;HLX;HMX1;HMX2;HMX3;LBX1;LBX2;MSX1;MSX2;NANOG;NKX1-1;NKX1-2;NKX2-1;NKX2-2;NKX2-3;NKX2-4;NKX2-5;NKX2-6;NKX2-8;NKX3-1;NKX3-2;NKX6-1;NKX6-2;NKX6-3;NOTO;TLX1;TLX2;TLX3;VAX1;VAX2;VENTX	NKX6-1;NKX6-2
FOXQ1_HUMAN.H11MO.0.C	44	0.0243363	0.174413	0.325041	0.241026	3.00683e-32	1.74306e-31	Forkhead box (FOX) factors{3.3.1}	FOXQ{3.3.1.17}	FOXA1;FOXA2;FOXA3;FOXB1;FOXB2;FOXC1;FOXC2;FOXD1;FOXD2;FOXD3;FOXD4;FOXD4L1;FOXD4L3;FOXD4L4;FOXD4L5;FOXD4L6;FOXE1;FOXE3;FOXF1;FOXF2;FOXG1;FOXH1;FOXI1;FOXI2;FOXI3;FOXJ1;FOXJ2;FOXJ3;FOXK1;FOXK2;FOXL1;FOXL2;FOXM1;FOXN1;FOXN2;FOXN3;FOXN4;FOXO1;FOXO3;FOXO4;FOXO6;FOXP1;FOXP2;FOXP3;FOXP4;FOXQ1;FOXR1;FOXR2;FOXS1	FOXQ1
UNC4_HUMAN.H11MO.0.D	29	0.0160398	0.172722	0.373061	0.258732	1.61458e-19	6.04293e-19	Paired-related HD factors{3.1.3}	UNCX{3.1.3.27}	ALX1;ALX3;ALX4;ARGFX;ARX;CRX;DMBX1;DPRX;DRGX;DUX4;DUXA;ESX1;GSC;GSC2;HESX1;ISX;LEUTX;MIXL1;NOBOX;OTP;OTX1;OTX2;PHOX2A;PHOX2B;PITX1;PITX2;PITX3;PROP1;PRRX1;PRRX2;RAX;RAX2;RHOXF1;RHOXF2;SEBOX;SHOX;SHOX2;TPRX1;UNCX;VSX1;VSX2	UNCX
HME1_HUMAN.H11MO.0.D	27	0.0149336	0.172482	0.383432	0.262549	5.53474e-18	1.89657e-17	NK-related factors{3.1.2}	EN (Engrailed-like factors){3.1.2.7}	BARHL1;BARHL2;BARX1;BARX2;BSX;DBX1;DBX2;DLX1;DLX2;DLX3;DLX4;DLX5;DLX6;EMX1;EMX2;EN1;EN2;HHEX;HLX;HMX1;HMX2;HMX3;LBX1;LBX2;MSX1;MSX2;NANOG;NKX1-1;NKX1-2;NKX2-1;NKX2-2;NKX2-3;NKX2-4;NKX2-5;NKX2-6;NKX2-8;NKX3-1;NKX3-2;NKX6-1;NKX6-2;NKX6-3;NOTO;TLX1;TLX2;TLX3;VAX1;VAX2;VENTX	EN1;EN2
DRGX_HUMAN.H11MO.0.D	28	0.0154867	0.170436	0.373334	0.257302	3.58529e-19	1.31631e-18	Paired-related HD factors{3.1.3}	DRGX{3.1.3.6}	ALX1;ALX3;ALX4;ARGFX;ARX;CRX;DMBX1;DPRX;DRGX;DUX4;DUXA;ESX1;GSC;GSC2;HESX1;ISX;LEUTX;MIXL1;NOBOX;OTP;OTX1;OTX2;PHOX2A;PHOX2B;PITX1;PITX2;PITX3;PROP1;PRRX1;PRRX2;RAX;RAX2;RHOXF1;RHOXF2;SEBOX;SHOX;SHOX2;TPRX1;UNCX;VSX1;VSX2	DRGX
RAX2_HUMAN.H11MO.0.D	26	0.0143805	0.16705	0.377292	0.256517	4.91224e-18	1.69836e-17	Paired-related HD factors{3.1.3}	RAX{3.1.3.22}	ALX1;ALX3;ALX4;ARGFX;ARX;CRX;DMBX1;DPRX;DRGX;DUX4;DUXA;ESX1;GSC;GSC2;HESX1;ISX;LEUTX;MIXL1;NOBOX;OTP;OTX1;OTX2;PHOX2A;PHOX2B;PITX1;PITX2;PITX3;PROP1;PRRX1;PRRX2;RAX;RAX2;RHOXF1;RHOXF2;SEBOX;SHOX;SHOX2;TPRX1;UNCX;VSX1;VSX2	RAX2;RAX
HXD11_HUMAN.H11MO.0.D	40	0.0221239	0.165888	0.318737	0.233047	2.74943e-31	1.53609e-30	HOX-related factors{3.1.1}	HOX9-13{3.1.1.8}	CDX1;CDX2;CDX4;EVX1;EVX2;GBX1;GBX2;GSX1;GSX2;HDX;HMBOX1;HNF1A;HNF1B;HOXA1;HOXA10;HOXA11;HOXA13;HOXA2;HOXA3;HOXA4;HOXA5;HOXA6;HOXA7;HOXA9;HOXB1;HOXB13;HOXB2;HOXB3;HOXB4;HOXB5;HOXB6;HOXB7;HOXB8;HOXB9;HOXC10;HOXC11;HOXC12;HOXC13;HOXC4;HOXC5;HOXC6;HOXC8;HOXC9;HOXD1;HOXD10;HOXD11;HOXD12;HOXD13;HOXD3;HOXD4;HOXD8;HOXD9;MEOX1;MEOX2;MNX1;PDX1;POU1F1;POU2F1;POU2F2;POU2F3;POU3F1;POU3F2;POU3F3;POU3F4;POU4F1;…	HOXA10;HOXA11;HOXA13;HOXA9;HOXB13;HOXC10;HOXC11;HOXC12;HOXC13;HOXC9;HOXD10;HOXD11;HOXD12;HOXD13;HOXD9
HMX1_HUMAN.H11MO.0.D	34	0.0188053	0.165003	0.335484	0.239081	6.26746e-26	3.15831e-25	NK-related factors{3.1.2}	NK-5/HMX{3.1.2.18}	BARHL1;BARHL2;BARX1;BARX2;BSX;DBX1;DBX2;DLX1;DLX2;DLX3;DLX4;DLX5;DLX6;EMX1;EMX2;EN1;EN2;HHEX;HLX;HMX1;HMX2;HMX3;LBX1;LBX2;MSX1;MSX2;NANOG;NKX1-1;NKX1-2;NKX2-1;NKX2-2;NKX2-3;NKX2-4;NKX2-5;NKX2-6;NKX2-8;NKX3-1;NKX3-2;NKX6-1;NKX6-2;NKX6-3;NOTO;TLX1;TLX2;TLX3;VAX1;VAX2;VENTX	HMX1;HMX2;HMX3
GSX2_HUMAN.H11MO.0.D	33	0.0182522	0.164776	0.338714	0.240195	5.69714e-25	2.8157e-24	HOX-related factors{3.1.1}	GSX{3.1.1.12}	CDX1;CDX2;CDX4;EVX1;EVX2;GBX1;GBX2;GSX1;GSX2;HDX;HMBOX1;HNF1A;HNF1B;HOXA1;HOXA10;HOXA11;HOXA13;HOXA2;HOXA3;HOXA4;HOXA5;HOXA6;HOXA7;HOXA9;HOXB1;HOXB13;HOXB2;HOXB3;HOXB4;HOXB5;HOXB6;HOXB7;HOXB8;HOXB9;HOXC10;HOXC11;HOXC12;HOXC13;HOXC4;HOXC5;HOXC6;HOXC8;HOXC9;HOXD1;HOXD10;HOXD11;HOXD12;HOXD13;HOXD3;HOXD4;HOXD8;HOXD9;MEOX1;MEOX2;MNX1;PDX1;POU1F1;POU2F1;POU2F2;POU2F3;POU3F1;POU3F2;POU3F3;POU3F4;POU4F1;…	GSX1;GSX2
IRX3_HUMAN.H11MO.0.D	34	0.0188053	0.164099	0.333655	0.23778	4.63869e-26	2.3685e-25	TALE-type homeo domain factors{3.1.4}	IRX (Iroquois){3.1.4.1}	IRX1;IRX2;IRX3;IRX4;IRX5;IRX6;MEIS1;MEIS2;MEIS3;MKX;PBX1;PBX2;PBX3;PKNOX1;PKNOX2;TGIF1;TGIF2;TGIF2LX;TGIF2LY	IRX2;IRX3
ALX3_HUMAN.H11MO.0.D	27	0.0149336	0.162308	0.360815	0.247043	6.1649e-20	2.36474e-19	Paired-related HD factors{3.1.3}	ALX{3.1.3.1}	ALX1;ALX3;ALX4;ARGFX;ARX;CRX;DMBX1;DPRX;DRGX;DUX4;DUXA;ESX1;GSC;GSC2;HESX1;ISX;LEUTX;MIXL1;NOBOX;OTP;OTX1;OTX2;PHOX2A;PHOX2B;PITX1;PITX2;PITX3;PROP1;PRRX1;PRRX2;RAX;RAX2;RHOXF1;RHOXF2;SEBOX;SHOX;SHOX2;TPRX1;UNCX;VSX1;VSX2	ALX1;ALX3;ALX4
LHX9_HUMAN.H11MO.0.D	28	0.0154867	0.159501	0.34941	0.24083	2.02812e-21	8.63913e-21	HD-LIM factors{3.1.5}	Lhx-2-like factors{3.1.5.3}	ISL1;ISL2;LHX1;LHX2;LHX3;LHX4;LHX5;LHX6;LHX8;LHX9;LMX1A;LMX1B	LHX2;LHX9
SHOX_HUMAN.H11MO.0.D	27	0.0149336	0.156878	0.348768	0.238802	4.56123e-21	1.8907e-20	Paired-related HD factors{3.1.3}	SHOX{3.1.3.25}	ALX1;ALX3;ALX4;ARGFX;ARX;CRX;DMBX1;DPRX;DRGX;DUX4;DUXA;ESX1;GSC;GSC2;HESX1;ISX;LEUTX;MIXL1;NOBOX;OTP;OTX1;OTX2;PHOX2A;PHOX2B;PITX1;PITX2;PITX3;PROP1;PRRX1;PRRX2;RAX;RAX2;RHOXF1;RHOXF2;SEBOX;SHOX;SHOX2;TPRX1;UNCX;VSX1;VSX2	SHOX2;SHOX
FOXD2_HUMAN.H11MO.0.D	45	0.0248894	0.155882	0.28837	0.21454	8.39646e-40	5.53305e-39	Forkhead box (FOX) factors{3.3.1}	FOXD{3.3.1.4}	FOXA1;FOXA2;FOXA3;FOXB1;FOXB2;FOXC1;FOXC2;FOXD1;FOXD2;FOXD3;FOXD4;FOXD4L1;FOXD4L3;FOXD4L4;FOXD4L5;FOXD4L6;FOXE1;FOXE3;FOXF1;FOXF2;FOXG1;FOXH1;FOXI1;FOXI2;FOXI3;FOXJ1;FOXJ2;FOXJ3;FOXK1;FOXK2;FOXL1;FOXL2;FOXM1;FOXN1;FOXN2;FOXN3;FOXN4;FOXO1;FOXO3;FOXO4;FOXO6;FOXP1;FOXP2;FOXP3;FOXP4;FOXQ1;FOXR1;FOXR2;FOXS1	FOXD1;FOXD2;FOXD3
LMX1B_HUMAN.H11MO.0.D	40	0.0221239	0.154917	0.297725	0.217688	6.8532e-35	4.26114e-34	HD-LIM factors{3.1.5}	Lmx{3.1.5.6}	ISL1;ISL2;LHX1;LHX2;LHX3;LHX4;LHX5;LHX6;LHX8;LHX9;LMX1A;LMX1B	LMX1A;LMX1B
DLX1_HUMAN.H11MO.0.D	34	0.0188053	0.15433	0.31379	0.223643	7.45813e-29	4.07817e-28	NK-related factors{3.1.2}	DLX{3.1.2.5}	BARHL1;BARHL2;BARX1;BARX2;BSX;DBX1;DBX2;DLX1;DLX2;DLX3;DLX4;DLX5;DLX6;EMX1;EMX2;EN1;EN2;HHEX;HLX;HMX1;HMX2;HMX3;LBX1;LBX2;MSX1;MSX2;NANOG;NKX1-1;NKX1-2;NKX2-1;NKX2-2;NKX2-3;NKX2-4;NKX2-5;NKX2-6;NKX2-8;NKX3-1;NKX3-2;NKX6-1;NKX6-2;NKX6-3;NOTO;TLX1;TLX2;TLX3;VAX1;VAX2;VENTX	DLX1;DLX2;DLX3;DLX4;DLX5;DLX6
DMBX1_HUMAN.H11MO.0.D	29	0.0160398	0.154247	0.333209	0.231109	1.2279e-23	5.77262e-23	Paired-related HD factors{3.1.3}	DMBX{3.1.3.4}	ALX1;ALX3;ALX4;ARGFX;ARX;CRX;DMBX1;DPRX;DRGX;DUX4;DUXA;ESX1;GSC;GSC2;HESX1;ISX;LEUTX;MIXL1;NOBOX;OTP;OTX1;OTX2;PHOX2A;PHOX2B;PITX1;PITX2;PITX3;PROP1;PRRX1;PRRX2;RAX;RAX2;RHOXF1;RHOXF2;SEBOX;SHOX;SHOX2;TPRX1;UNCX;VSX1;VSX2	DMBX1
SHOX2_HUMAN.H11MO.0.D	26	0.0143805	0.154098	0.34796	0.236588	1.03147e-20	4.18561e-20	Paired-related HD factors{3.1.3}	SHOX{3.1.3.25}	ALX1;ALX3;ALX4;ARGFX;ARX;CRX;DMBX1;DPRX;DRGX;DUX4;DUXA;ESX1;GSC;GSC2;HESX1;ISX;LEUTX;MIXL1;NOBOX;OTP;OTX1;OTX2;PHOX2A;PHOX2B;PITX1;PITX2;PITX3;PROP1;PRRX1;PRRX2;RAX;RAX2;RHOXF1;RHOXF2;SEBOX;SHOX;SHOX2;TPRX1;UNCX;VSX1;VSX2	SHOX2;SHOX
ZFHX3_HUMAN.H11MO.0.D	31	0.017146	0.15206	0.320017	0.224584	1.98906e-26	1.02924e-25	HD-ZF factors{3.1.8}	ZFHX{3.1.8.4}	ADNP;ADNP2;HOMEZ;NANOGNB;TSHZ1;TSHZ2;TSHZ3;ZEB1;ZEB2;ZFHX2;ZFHX3;ZFHX4;ZHX1;ZHX2;ZHX3	ZFHX3
PHX2A_HUMAN.H11MO.0.D	25	0.0138274	0.150806	0.346393	0.233786	2.35636e-20	9.22209e-20	Paired-related HD factors{3.1.3}	PHOX{3.1.3.18}	ALX1;ALX3;ALX4;ARGFX;ARX;CRX;DMBX1;DPRX;DRGX;DUX4;DUXA;ESX1;GSC;GSC2;HESX1;ISX;LEUTX;MIXL1;NOBOX;OTP;OTX1;OTX2;PHOX2A;PHOX2B;PITX1;PITX2;PITX3;PROP1;PRRX1;PRRX2;RAX;RAX2;RHOXF1;RHOXF2;SEBOX;SHOX;SHOX2;TPRX1;UNCX;VSX1;VSX2	PHOX2A;PHOX2B
ISX_HUMAN.H11MO.0.D	24	0.0132743	0.150011	0.350636	0.234811	2.02139e-19	7.52895e-19	Paired-related HD factors{3.1.3}	ISX{3.1.3.12}	ALX1;ALX3;ALX4;ARGFX;ARX;CRX;DMBX1;DPRX;DRGX;DUX4;DUXA;ESX1;GSC;GSC2;HESX1;ISX;LEUTX;MIXL1;NOBOX;OTP;OTX1;OTX2;PHOX2A;PHOX2B;PITX1;PITX2;PITX3;PROP1;PRRX1;PRRX2;RAX;RAX2;RHOXF1;RHOXF2;SEBOX;SHOX;SHOX2;TPRX1;UNCX;VSX1;VSX2	ISX
HXD9_HUMAN.H11MO.0.D	15	0.00829646	0.149385	0.442774	0.267589	3.27664e-10	6.44462e-10	HOX-related factors{3.1.1}	HOX9-13{3.1.1.8}	CDX1;CDX2;CDX4;EVX1;EVX2;GBX1;GBX2;GSX1;GSX2;HDX;HMBOX1;HNF1A;HNF1B;HOXA1;HOXA10;HOXA11;HOXA13;HOXA2;HOXA3;HOXA4;HOXA5;HOXA6;HOXA7;HOXA9;HOXB1;HOXB13;HOXB2;HOXB3;HOXB4;HOXB5;HOXB6;HOXB7;HOXB8;HOXB9;HOXC10;HOXC11;HOXC12;HOXC13;HOXC4;HOXC5;HOXC6;HOXC8;HOXC9;HOXD1;HOXD10;HOXD11;HOXD12;HOXD13;HOXD3;HOXD4;HOXD8;HOXD9;MEOX1;MEOX2;MNX1;PDX1;POU1F1;POU2F1;POU2F2;POU2F3;POU3F1;POU3F2;POU3F3;POU3F4;POU4F1;…	HOXA10;HOXA11;HOXA13;HOXA9;HOXB13;HOXC10;HOXC11;HOXC12;HOXC13;HOXC9;HOXD10;HOXD11;HOXD12;HOXD13;HOXD9
PROP1_HUMAN.H11MO.0.D	26	0.0143805	0.144232	0.325733	0.221483	5.18088e-23	2.34968e-22	Paired-related HD factors{3.1.3}	PROP{3.1.3.20}	ALX1;ALX3;ALX4;ARGFX;ARX;CRX;DMBX1;DPRX;DRGX;DUX4;DUXA;ESX1;GSC;GSC2;HESX1;ISX;LEUTX;MIXL1;NOBOX;OTP;OTX1;OTX2;PHOX2A;PHOX2B;PITX1;PITX2;PITX3;PROP1;PRRX1;PRRX2;RAX;RAX2;RHOXF1;RHOXF2;SEBOX;SHOX;SHOX2;TPRX1;UNCX;VSX1;VSX2	PROP1
PO3F3_HUMAN.H11MO.0.D	47	0.0259956	0.141106	0.257616	0.192823	6.40535e-49	4.84169e-48	POU domain factors{3.1.10}	POU3 (Oct-6-like factors){3.1.10.3}	CDX1;CDX2;CDX4;EVX1;EVX2;GBX1;GBX2;GSX1;GSX2;HDX;HMBOX1;HNF1A;HNF1B;HOXA1;HOXA10;HOXA11;HOXA13;HOXA2;HOXA3;HOXA4;HOXA5;HOXA6;HOXA7;HOXA9;HOXB1;HOXB13;HOXB2;HOXB3;HOXB4;HOXB5;HOXB6;HOXB7;HOXB8;HOXB9;HOXC10;HOXC11;HOXC12;HOXC13;HOXC4;HOXC5;HOXC6;HOXC8;HOXC9;HOXD1;HOXD10;HOXD11;HOXD12;HOXD13;HOXD3;HOXD4;HOXD8;HOXD9;MEOX1;MEOX2;MNX1;PDX1;POU1F1;POU2F1;POU2F2;POU2F3;POU3F1;POU3F2;POU3F3;POU3F4;POU4F1;…	POU3F1;POU3F2;POU3F3;POU3F4
PO3F4_HUMAN.H11MO.0.D	33	0.0182522	0.139091	0.285898	0.202762	7.39448e-33	4.35202e-32	POU domain factors{3.1.10}	POU3 (Oct-6-like factors){3.1.10.3}	CDX1;CDX2;CDX4;EVX1;EVX2;GBX1;GBX2;GSX1;GSX2;HDX;HMBOX1;HNF1A;HNF1B;HOXA1;HOXA10;HOXA11;HOXA13;HOXA2;HOXA3;HOXA4;HOXA5;HOXA6;HOXA7;HOXA9;HOXB1;HOXB13;HOXB2;HOXB3;HOXB4;HOXB5;HOXB6;HOXB7;HOXB8;HOXB9;HOXC10;HOXC11;HOXC12;HOXC13;HOXC4;HOXC5;HOXC6;HOXC8;HOXC9;HOXD1;HOXD10;HOXD11;HOXD12;HOXD13;HOXD3;HOXD4;HOXD8;HOXD9;MEOX1;MEOX2;MNX1;PDX1;POU1F1;POU2F1;POU2F2;POU2F3;POU3F1;POU3F2;POU3F3;POU3F4;POU4F1;…	POU3F1;POU3F2;POU3F3;POU3F4
LMX1A_HUMAN.H11MO.0.D	40	0.0221239	0.137123	0.263486	0.192652	2.10562e-42	1.47585e-41	HD-LIM factors{3.1.5}	Lmx{3.1.5.6}	ISL1;ISL2;LHX1;LHX2;LHX3;LHX4;LHX5;LHX6;LHX8;LHX9;LMX1A;LMX1B	LMX1A;LMX1B
FOXP3_HUMAN.H11MO.0.D	25	0.0138274	0.131872	0.302812	0.204383	2.55478e-25	1.27905e-24	Forkhead box (FOX) factors{3.3.1}	FOXP{3.3.1.16}	FOXA1;FOXA2;FOXA3;FOXB1;FOXB2;FOXC1;FOXC2;FOXD1;FOXD2;FOXD3;FOXD4;FOXD4L1;FOXD4L3;FOXD4L4;FOXD4L5;FOXD4L6;FOXE1;FOXE3;FOXF1;FOXF2;FOXG1;FOXH1;FOXI1;FOXI2;FOXI3;FOXJ1;FOXJ2;FOXJ3;FOXK1;FOXK2;FOXL1;FOXL2;FOXM1;FOXN1;FOXN2;FOXN3;FOXN4;FOXO1;FOXO3;FOXO4;FOXO6;FOXP1;FOXP2;FOXP3;FOXP4;FOXQ1;FOXR1;FOXR2;FOXS1	FOXP1;FOXP2;FOXP3
PHX2B_HUMAN.H11MO.0.D	22	0.0121681	0.131169	0.318881	0.209891	1.26352e-21	5.4729e-21	Paired-related HD factors{3.1.3}	PHOX{3.1.3.18}	ALX1;ALX3;ALX4;ARGFX;ARX;CRX;DMBX1;DPRX;DRGX;DUX4;DUXA;ESX1;GSC;GSC2;HESX1;ISX;LEUTX;MIXL1;NOBOX;OTP;OTX1;OTX2;PHOX2A;PHOX2B;PITX1;PITX2;PITX3;PROP1;PRRX1;PRRX2;RAX;RAX2;RHOXF1;RHOXF2;SEBOX;SHOX;SHOX2;TPRX1;UNCX;VSX1;VSX2	PHOX2A;PHOX2B
HXC10_HUMAN.H11MO.0.D	48	0.0265487	0.128364	0.232858	0.174807	1.09793e-57	9.00538e-57	HOX-related factors{3.1.1}	HOX9-13{3.1.1.8}	CDX1;CDX2;CDX4;EVX1;EVX2;GBX1;GBX2;GSX1;GSX2;HDX;HMBOX1;HNF1A;HNF1B;HOXA1;HOXA10;HOXA11;HOXA13;HOXA2;HOXA3;HOXA4;HOXA5;HOXA6;HOXA7;HOXA9;HOXB1;HOXB13;HOXB2;HOXB3;HOXB4;HOXB5;HOXB6;HOXB7;HOXB8;HOXB9;HOXC10;HOXC11;HOXC12;HOXC13;HOXC4;HOXC5;HOXC6;HOXC8;HOXC9;HOXD1;HOXD10;HOXD11;HOXD12;HOXD13;HOXD3;HOXD4;HOXD8;HOXD9;MEOX1;MEOX2;MNX1;PDX1;POU1F1;POU2F1;POU2F2;POU2F3;POU3F1;POU3F2;POU3F3;POU3F4;POU4F1;…	HOXA10;HOXA11;HOXA13;HOXA9;HOXB13;HOXC10;HOXC11;HOXC12;HOXC13;HOXC9;HOXD10;HOXD11;HOXD12;HOXD13;HOXD9
HNF1B_HUMAN.H11MO.1.A	23	0.0127212	0.12616	0.300587	0.199603	2.49576e-24	1.20265e-23	POU domain factors{3.1.10}	HNF1-like factors{3.1.10.7}	CDX1;CDX2;CDX4;EVX1;EVX2;GBX1;GBX2;GSX1;GSX2;HDX;HMBOX1;HNF1A;HNF1B;HOXA1;HOXA10;HOXA11;HOXA13;HOXA2;HOXA3;HOXA4;HOXA5;HOXA6;HOXA7;HOXA9;HOXB1;HOXB13;HOXB2;HOXB3;HOXB4;HOXB5;HOXB6;HOXB7;HOXB8;HOXB9;HOXC10;HOXC11;HOXC12;HOXC13;HOXC4;HOXC5;HOXC6;HOXC8;HOXC9;HOXD1;HOXD10;HOXD11;HOXD12;HOXD13;HOXD3;HOXD4;HOXD8;HOXD9;MEOX1;MEOX2;MNX1;PDX1;POU1F1;POU2F1;POU2F2;POU2F3;POU3F1;POU3F2;POU3F3;POU3F4;POU4F1;…	HMBOX1;HNF1A;HNF1B
ARX_HUMAN.H11MO.0.D	19	0.0105088	0.120301	0.313895	0.20033	2.57755e-20	1.00368e-19	Paired-related HD factors{3.1.3}	ARX{3.1.3.3}	ALX1;ALX3;ALX4;ARGFX;ARX;CRX;DMBX1;DPRX;DRGX;DUX4;DUXA;ESX1;GSC;GSC2;HESX1;ISX;LEUTX;MIXL1;NOBOX;OTP;OTX1;OTX2;PHOX2A;PHOX2B;PITX1;PITX2;PITX3;PROP1;PRRX1;PRRX2;RAX;RAX2;RHOXF1;RHOXF2;SEBOX;SHOX;SHOX2;TPRX1;UNCX;VSX1;VSX2	ARX
DLX4_HUMAN.H11MO.0.D	23	0.0127212	0.111079	0.264516	0.175683	1.75252e-29	9.6514e-29	NK-related factors{3.1.2}	DLX{3.1.2.5}	BARHL1;BARHL2;BARX1;BARX2;BSX;DBX1;DBX2;DLX1;DLX2;DLX3;DLX4;DLX5;DLX6;EMX1;EMX2;EN1;EN2;HHEX;HLX;HMX1;HMX2;HMX3;LBX1;LBX2;MSX1;MSX2;NANOG;NKX1-1;NKX1-2;NKX2-1;NKX2-2;NKX2-3;NKX2-4;NKX2-5;NKX2-6;NKX2-8;NKX3-1;NKX3-2;NKX6-1;NKX6-2;NKX6-3;NOTO;TLX1;TLX2;TLX3;VAX1;VAX2;VENTX	DLX1;DLX2;DLX3;DLX4;DLX5;DLX6
SOX1_HUMAN.H11MO.0.D	18	0.00995575	0.097156	0.260649	0.164386	5.22566e-26	2.65065e-25	SOX-related factors{4.1.1}	Group B{4.1.1.2}	BBX;CIC;HBP1;SOX1;SOX10;SOX11;SOX12;SOX13;SOX14;SOX15;SOX17;SOX18;SOX2;SOX21;SOX3;SOX30;SOX4;SOX5;SOX6;SOX7;SOX8;SOX9;SRY	SOX1;SOX21;SOX2;SOX3
DLX6_HUMAN.H11MO.0.D	21	0.011615	0.0968635	0.240674	0.156915	6.12011e-32	3.49526e-31	NK-related factors{3.1.2}	DLX{3.1.2.5}	BARHL1;BARHL2;BARX1;BARX2;BSX;DBX1;DBX2;DLX1;DLX2;DLX3;DLX4;DLX5;DLX6;EMX1;EMX2;EN1;EN2;HHEX;HLX;HMX1;HMX2;HMX3;LBX1;LBX2;MSX1;MSX2;NANOG;NKX1-1;NKX1-2;NKX2-1;NKX2-2;NKX2-3;NKX2-4;NKX2-5;NKX2-6;NKX2-8;NKX3-1;NKX3-2;NKX6-1;NKX6-2;NKX6-3;NOTO;TLX1;TLX2;TLX3;VAX1;VAX2;VENTX	DLX1;DLX2;DLX3;DLX4;DLX5;DLX6
HBP1_HUMAN.H11MO.0.D	13	0.00719027	0.0959598	0.309806	0.180629	9.3015e-17	2.95122e-16	SOX-related factors{4.1.1}	Further Sox-related factors{4.1.1.9}	BBX;CIC;HBP1;SOX1;SOX10;SOX11;SOX12;SOX13;SOX14;SOX15;SOX17;SOX18;SOX2;SOX21;SOX3;SOX30;SOX4;SOX5;SOX6;SOX7;SOX8;SOX9;SRY	HBP1
ALX1_HUMAN.H11MO.0.B	17	0.00940265	0.0868753	0.240093	0.149485	3.53632e-28	1.92007e-27	Paired-related HD factors{3.1.3}	ALX{3.1.3.1}	ALX1;ALX3;ALX4;ARGFX;ARX;CRX;DMBX1;DPRX;DRGX;DUX4;DUXA;ESX1;GSC;GSC2;HESX1;ISX;LEUTX;MIXL1;NOBOX;OTP;OTX1;OTX2;PHOX2A;PHOX2B;PITX1;PITX2;PITX3;PROP1;PRRX1;PRRX2;RAX;RAX2;RHOXF1;RHOXF2;SEBOX;SHOX;SHOX2;TPRX1;UNCX;VSX1;VSX2	ALX1;ALX3;ALX4
